# Supplementary material for: De novo generation of multi-target compounds using deep generative chemistry
Source: Nat Commun. 2024 May 6;15:3636. doi: 10.1038/s41467-024-47120-y (PMC11074339; doi:10.1038/s41467-024-47120-y)
Supplement: Supplementary file 4 — Supplementary Data 1 [file 41467_2024_47120_MOESM4_ESM.xlsx]

## Sheet: Sheet1
Compund ID	SMILES
IDK12001	CCCOC(=O)N(C)c1cnc(-c2ccc(C)cc2)c(-c2ccc(CN)cc2)c1
IDK12002	CCCOC(=O)N(C)c1ccc(-c2ccc(C)cc2)c(-c2ccc(CN)cc2)n1
IDK12003	CCNCC(=O)N(C)c1ccc(-c2ccc(C)cc2)c(-c2cccc(C)c2C)n1
IDK12004	CCCNC(=O)N(C)c1nc(-c2ccc(C)cc2)nc(-c2cccc(C)c2)c1C
IDK12005	CCNCC(=O)N(C)c1cnc(-c2ccc(C)cc2)c(-c2ccc(C)cc2)c1C
IDK12006	CCCNC(=O)N(C)c1cc(-c2ccc(C)cc2)cc(-c2cccc(CN)c2)n1
IDK12007	CCCNC(=O)N(C)c1cnc(-c2ccc(C)cc2)c(-c2cccc(C#N)c2)c1
IDK12008	CCNCC(=O)N(C)c1cnc(-c2ccc(C)cc2)c(-c2cccc(CC)c2)c1
IDK12009	CCc1c(C)nc(-c2ccc(C)cc2)nc(=O)c1-c1ccc(C(C)C)cc1
IDK12010	CCCNC(=O)N(C)c1cc(-c2ccc(C)cc2)nc(-c2ccc(CC)cc2)n1
IDK12011	CCCOC(=O)N(C)c1cc(-c2ccc(C)cc2)nc(-c2ccc(CN)cc2)c1
IDK12012	CCNCC(=O)N(C)c1ccc(-c2ccc(C)cc2)c(-c2ccc(CC)cc2)n1
IDK12013	CCCNC(=O)N(C)c1ccc(-c2ccc(C)cc2)c(-c2ccc(OC)cc2)n1
IDK12014	CCNCC(=O)N(C)c1cc(-c2ccc(C)cc2)cc(-c2cccc(CC)c2)n1
IDK12015	CCNCC(=O)N(C)c1cc(-c2ccc(C)cc2)nc(-c2cccc(C)c2C)c1
IDK12016	CCCNC(=O)N(C)c1cc(-c2ccc(C)cc2)nc(-c2cccc(CN)c2)c1
IDK12017	CCc1c(N)nc(-c2ccc(C)cc2)cc(=O)c1-c1ccc(C(C)C)cc1
IDK12018	C=CC(=O)Nn1c(-c2ccc(C)cc2)cc(=O)c2c(F)ccc(C)c21
IDK12019	CCNCC(=O)N(C)c1cc(-c2ccc(C)cc2)nc(-c2ccc(C)cc2)c1C
IDK12020	C=CC(=O)N(C)Cc1ccc(-c2ccc(C)cc2)c(-c2ccc(CN)cc2)n1
IDK12021	CCN(C(=O)NC)c1cc(-c2ccc(C)cc2)cc(-c2cccc(OC)c2)n1
IDK12022	C=CC(=O)Nn1c(-c2ccc(C)cc2)cc(=O)c2cc(C)c(F)cc21
IDK12023	CCCNC(=O)N(C)Cc1cc(-c2ccc(C)cc2)nc(-c2ccc(C#N)cc2)c1
IDK12024	CCNCC(=O)N(C)c1cc(-c2ccc(C)cc2)c(-c2ccc(C)cc2)cc1F
IDK12025	C=CC(=O)Nn1c(-c2ccc(C)cc2)cc(=O)c2c(C)ccc(F)c21
IDK12026	CCCNC(=O)N(C)c1cc(-c2ccc(C)cc2)nc(-c2ccc(OC)cc2)c1
IDK12027	CCNCC(=O)N(C)c1cc(-c2ccc(C)cc2)nc(-c2ccc(CC)cc2)c1
IDK12028	CCN(C(=O)NC)c1cc(-c2ccc(C)cc2)nc(-c2cccc(OC)c2)c1
IDK12029	CCCNC(=O)N(C)c1nc(-c2ccc(C)cc2)cc(-c2ccc(C)cc2)n1
IDK12030	Cc1c(C)c(-c2ccc(F)cc2)n(CCc2ccc(CCO)cc2)c1C
IDK12031	C=CC(=O)Nn1c(-c2ccc(O)cc2)cc2c(C(C)C)c(F)ccc21
IDK12032	CCNCC(=O)N(C)c1ccc(-c2ccc(F)cc2)c(-c2cccc(C)c2C)c1
IDK12033	CCN(C(=O)NC)c1cc(-c2ccc(C)cc2)nc(-c2ccc(CO)cc2)c1
IDK12034	CCCNC(=O)N(C)c1ccc(-c2ccc(F)cc2)c(-c2ccc(CN)cc2)c1
IDK12035	CCNCC(=O)N(C)c1ccc(-c2ccc(C)cc2)c(-c2cccc(F)c2C)c1
IDK12036	CCN(C(=O)NC)c1ccc(-c2ccc(C#N)cc2)c(-c2cccc(OC)c2)c1
IDK12037	CCCNC(=O)N(C)c1cc(-c2ccc(C)cc2)cc(-c2ccc(C#N)cc2)c1
IDK12038	CCNCC(=O)N(C)c1cc(-c2ccc(C)cc2)cc(-c2ccc(F)cc2C)c1
IDK12039	C=CC(=O)N(C)Cc1cc(-c2ccc(C)cc2)nc(-c2cccc(CN)c2)c1
IDK12040	C=NC(=O)n1c(-c2ccc(C)cc2)c(C)c2c(F)c(O)ccc21
IDK12041	C=CC(=O)N(C)Cc1cc(-c2ccc(C)cc2)nc(-c2ccc(CCN)cc2)c1
IDK12042	CCNCC(=O)N(C)c1ccc(-c2ccc(C)cc2)c(-c2cc(C)ccc2F)c1
IDK12043	CCN(C(=O)CO)c1cc(-c2ccc(C)cc2)cc(-c2ccc(C)cc2)n1
IDK12044	CCNCC(=O)N(C)c1cc(-c2ccc(C)cc2)cc(-c2cc(F)ccc2C)c1
IDK12045	C=CC(=O)n1c(-c2ccc(C)cc2)c(CO)c2c(F)cc(C)cc21
IDK12046	CCN(C(=O)NC)c1cc(-c2ccc(C#N)cc2)cc(-c2ccc(CO)cc2)c1
IDK12047	C=CC(=O)n1c(-c2ccc(C)cc2)c(N)c2c(F)c(C)ccc21
IDK12048	C=NC(=O)n1c(-c2ccc(C)cc2)c(O)c2c(C)c(F)ccc21
IDK12049	CCN(C(=O)CO)c1cc(-c2ccc(C)cc2)c(-c2ccc(C)cc2)cc1F
IDK12050	C=CC(=O)n1c(-c2ccc(C)cc2)c(C)c2c(NC)c(F)ccc21
IDK12051	C=NC(=O)n1c(-c2ccc(C)cc2)c(CO)c2ccc(F)cc21
IDK12052	CCN(C(=O)NC)c1cc(-c2ccc(CN)cc2)cc(-c2cccc(OC)c2)c1
IDK12053	CCN(C(=O)NC)c1cc(-c2ccc(F)cc2)cc(-c2ccc(CCN)cc2)c1
IDK12054	CCN(C(=O)COC)c1ccc(-c2ccc(C)cc2)c(-c2cccc(CN)c2)c1
IDK12055	C=NC(=O)n1c(-c2ccc(C)cc2)c(C)c2c(O)c(F)ccc21
IDK12056	CCNCC(=O)N(C)c1ccc(-c2ccc(C)cc2)c(-c2ccc(O)c(C)c2)c1
IDK12057	CCN(C(=O)NC)c1ccc(-c2ccc(C#N)cc2)c(-c2ccc(OC)cc2)c1
IDK12058	CCNCC(=O)N(C)c1cc(-c2ccc(C)cc2)cc(-c2ccc(C#N)cc2)c1
IDK12059	Cc1c(C)c(-c2ccc(F)cc2)n(C(=O)c2ccc(CO)cc2)c1C
IDK12060	Cc1c(C)n(-c2ccc(N)cc2)c(=O)c2cc(CCC(C)C)ccc12
IDK12061	C=CC(=O)n1c(-c2ccc(C)cc2)c(C)c2c(CN)c(F)ccc21
IDK12062	C=CC(=O)N(C)c1cc(-c2ccc(C)cc2)nc(-c2ccc(CN)cc2)c1
IDK12063	CCN(C(=O)NC)c1cc(-c2ccc(C)cc2)cc(-c2cccc(CN)c2)c1
IDK12064	CCN(C(=O)CO)c1cc(-c2ccc(C)cc2)nc(-c2cccc(C)c2)c1
IDK12065	CCNCC(=O)N(C)c1cc(-c2ccc(C)cc2)cc(-c2cccc(CN)c2)c1
IDK12066	C=CC(=O)n1c(-c2ccc(C)cc2)c(O)c2c(CC)c(F)ccc21
IDK12067	C=CC(=O)n1c(-c2ccc(C)cc2)c(CC)c2cc(F)c(O)cc21
IDK12068	C=CC(=O)N(C)Cc1ccc(-c2ccc(CO)cc2)c(-c2ccc(C#N)cc2)c1
IDK12069	CCNCC(=O)N(C)c1cc(-c2ccc(C)cc2)cc(-c2cc(C)ccc2F)c1
IDK12070	CCNCC(=O)N(C)c1ccc(-c2ccc(F)cc2)c(-c2ccc(C)cc2)c1
IDK12071	Cc1c(O)cc(-c2ccc(F)cc2)cc(=O)c1-c1ccc(C(C)C)cc1
IDK12072	CCN(C(=O)CO)c1cc(-c2ccc(C)cc2)c(-c2cccc(F)c2)cc1C
IDK12073	CCN(C(=O)CO)c1cc(-c2ccc(CN)cc2)cc(-c2cc(C)ccc2C)c1
IDK12074	COCCC(=O)N(C)c1ccc(-c2ccc(C)cc2)c(-c2ccc(O)c(C)c2)c1
IDK12075	Cc1c(N)cc(-c2ccc(N)cc2)cc(=O)c1-c1ccc(C(C)C)cc1
IDK12076	COCCC(=O)N(C)c1ccc(-c2ccc(C)cc2)c(-c2ccc(CN)cc2)c1
IDK12077	CCN(C(=O)CN)c1cc(-c2ccc(C)cc2)cc(-c2cccc(C)c2C)c1
IDK12078	CCN(C(=O)CCN)c1ccc(-c2ccc(F)cc2)c(-c2ccc(C)cc2)c1
IDK12079	CCNCC(=O)N(C)c1cc(-c2ccc(C)cc2)cc(-c2ccnc(C)c2)c1
IDK12080	CCN(C(=O)CN)c1cc(-c2ccc(OC)cc2)cc(-c2cc(C)ccc2C)c1
IDK12081	C=CC(=O)n1c(-c2ccc(C)cc2)c(C)c2c(O)cc(F)cc21
IDK12082	CCN(C(=O)CO)c1cc(-c2ccc(C)cc2)cc(-c2cc(F)ccc2C)c1
IDK12083	CCN(C(=O)NC)c1cc(-c2ccc(OC)cc2)cc(-c2cccc(C)c2)c1
IDK12084	COCCC(=O)N(C)c1cc(-c2ccc(C)cc2)cc(-c2ccc(CN)cc2)c1
IDK12085	C=CC(=O)N(C)Cc1ccc(-c2cccc(F)c2)c(-c2cccc(CN)c2)c1
IDK12086	CCN(C(=O)CN)c1cc(-c2ccc(C)cc2)cc(-c2ccc(CCN)cc2)c1
IDK12087	C=CC(=O)n1c(-c2ccc(F)cc2)c(N)c2c(C)cc(C)cc21
IDK12088	CCN(C(=O)CN)c1cc(-c2ccc(F)cc2)cc(-c2ccc(C)c(C)c2)c1
IDK12089	Cc1c(C)n(Cc2ccc(F)cc2)c(=O)c2cc(CC(C)C)ccc12
IDK12090	CCN(C(=O)CO)c1cc(-c2ccc(C)cc2)cc(-c2ccc(CCN)cc2)c1
IDK12091	Cc1c(N)cc(-c2ccc(F)cc2)c(=O)c2cc(CC(C)C)ccc12
IDK12092	CCN(C(=O)CO)c1cc(-c2ccc(OC)cc2)cc(-c2ccc(C)c(C)c2)c1
IDK12093	C=CC(=O)n1c(-c2ccc(O)cc2)c(F)c2c(C)c(C)ccc21
IDK12094	C=CC(=O)n1c(-c2ccc(O)cc2C)cc2c(C)c(F)ccc21
IDK12095	CCN(C(=O)CO)c1cc(-c2ccc(C)cc2)cc(-c2cccc(C#N)c2)c1
IDK12096	CCN(C(=O)CO)c1cc(-c2ccc(F)cc2)cc(-c2cc(C)cc(C)c2)c1
IDK12097	CCN(C(=O)CO)c1cc(-c2ccc(C)cc2)cc(-c2ccc(C)cc2F)c1
IDK12098	CCN(C(=O)CO)c1cc(-c2ccc(C)cc2)cc(-c2cc(C)ccc2F)c1
IDK12099	Cc1c(F)cc(-c2ccc(O)cc2)cc(=O)c1-c1ccc(C(C)C)cc1
IDK12100	Cc1c(O)c(-c2ccc(F)cc2)c(C)c2cc(OC(C)C)ccc12
