# Supplementary material for: De novo generation of multi-target compounds using deep generative chemistry
Source: Nat Commun. 2024 May 6;15:3636. doi: 10.1038/s41467-024-47120-y (PMC11074339; doi:10.1038/s41467-024-47120-y)
Supplement: Supplementary file 8 — Source Data [file 41467_2024_47120_MOESM8_ESM.xlsx]

## Sheet: Fig. 2a
Figure 2a
	SMILES	Dimension 1	Dimension 2	Sacffold	Scaffold Name
	CCCc1c(C)nc2ccc(Br)cc2c1O	0.282307	0.319995	c1ccc2ncccc2c1	Benzopyridine
	COC(=O)CCC(=O)CNC(=O)C(Cc1c[nH]c2ccccc12)NC(C)=O	1.28972	0.0675083	c1ccc2[nH]ccc2c1	Benzazole
	COc1ccc(NS(=O)(=O)c2c(F)c(F)c(F)c(F)c2Br)cc1	-0.445548	-0.0415818	O=S(=O)(Nc1ccccc1)c1ccccc1	Sulfonamide
	Cc1cc(C)c2ccc(C=NO)nc2c1O	-0.964521	0.95744	c1ccc2ncccc2c1	Benzopyridine
	CCN(c1ccc(C(O)(C(=O)OC)C(F)(F)F)cc1)S(=O)(=O)c1ccc(C)cc1	0.09441	-0.363103	O=S(=O)(Nc1ccccc1)c1ccccc1	Sulfonamide
	C=C(C)C(CCC(C)=CCO)N(O)c1cccc(CC)n1	1.35392	0.547604	c1ccncc1	Pyridine
	CC(=O)Nc1ccccc1C(=O)Nc1cccc(Cl)c1	0.57252	1.66204	O=C(Nc1ccccc1)c1ccccc1	Benzamide
	Cc1cc([N+](=O)[O-])ccc1NS(=O)(=O)c1cccc(C#N)c1	-1.33708	1.72893	O=S(=O)(Nc1ccccc1)c1ccccc1	Sulfonamide
	Cc1cccc2c(CCN)c[nH]c12	-1.8171	-0.375742	c1ccc2[nH]ccc2c1	Benzazole
	CCc1ccc2ncc(C(=O)OCC(CC)CC)c(O)c2c1	-0.157414	0.212256	c1ccc2ncccc2c1	Benzopyridine
	CCN(CC)CCCC(C)Nc1ccnc2cc(OC)ccc12	1.25466	0.429098	c1ccc2ncccc2c1	Benzopyridine
	COc1ccc2c(C(=O)N(C)CC(N)=O)c(C(C)(C)C)ccc2c1C(F)(F)F	-0.37496	-0.804003	c1ccc2ccccc2c1	Naphthalene
	Cc1cc(NCCO)c2ccccc2n1	-1.39549	-0.51041	c1ccc2ncccc2c1	Benzopyridine
	COc1cccc(NC(=O)c2cccc(OC)c2OC)c1	-0.657805	0.997886	O=C(Nc1ccccc1)c1ccccc1	Benzamide
	COc1cc(CCC(=O)O)cc(-c2ccc(Cl)cc2)c1	-0.208046	-0.159814	c1ccc(-c2ccccc2)cc1	Diphenyl
	Cc1c(C(=O)NCCN)[nH]c2ccc(C(=O)O)cc12	-1.09613	-1.20744	c1ccc2[nH]ccc2c1	Benzazole
	Cc1c(C(C)O)ccc(NS(=O)(=O)c2ccc(F)cc2)c1C(=O)O	-0.95452	0.564009	O=S(=O)(Nc1ccccc1)c1ccccc1	Sulfonamide
	CNCc1ccc(C)c(-c2ccccc2OC)c1	0.174925	0.689867	c1ccc(-c2ccccc2)cc1	Diphenyl
	CC(C)NCC(O)c1ccc(O)c2ncccc12	1.13294	0.390439	c1ccc2ncccc2c1	Benzopyridine
	CC(=O)NC(Cc1c[nH]c2ccccc12)C(=O)O	0.969102	0.182598	c1ccc2[nH]ccc2c1	Benzazole
	Cc1nc(CCCCCCC(=O)CCCCCO)ccc1O	-1.08926	-2.93395	c1ccncc1	Pyridine
	CN(C)S(=O)(=O)Nc1ccc(C(=O)Nc2ccc(C(F)(F)F)cc2)cc1	0.0821755	-0.481427	O=C(Nc1ccccc1)c1ccccc1	Benzamide
	COC(=O)NC(Cc1cncn1C)C(=O)OC	0.518638	-0.681754	c1c[nH]cn1	Imidazole
	CC(=O)Nc1ccc2c(C)cc(N)nc2c1	0.858861	0.802306	c1ccc2ncccc2c1	Benzopyridine
	CCN(CC)c1nc2cc(OC)ccc2cc1C#N	0.710713	0.177197	c1ccc2ncccc2c1	Benzopyridine
	Cc1cc(C)c(C)c(S(=O)(=O)Nc2ccc(OCC(=O)O)cc2)c1C	-1.14597	0.369105	O=S(=O)(Nc1ccccc1)c1ccccc1	Sulfonamide
	O=C(O)c1cc(C(=O)O)c2ccccc2n1	-0.426993	-0.548422	c1ccc2ncccc2c1	Benzopyridine
	CC(C)Nc1cnccc1CN	0.937275	0.247714	c1ccncc1	Pyridine
	COP(=O)(O)CNC(Cc1ccc(-c2ccccc2)cc1)C(=O)NCCC(=O)O	0.260881	-0.10049	c1ccc(-c2ccccc2)cc1	Diphenyl
	CN(Cc1cccc(-c2ccc(Cl)cc2)c1)C(=O)CN	0.0721075	1.46325	c1ccc(-c2ccccc2)cc1	Diphenyl
	C#CCN(C)CC(O)COc1ccccc1-c1ccccc1	0.935633	-0.297193	c1ccc(-c2ccccc2)cc1	Diphenyl
	COC(=O)c1cc([N+](=O)[O-])c(C)c(C)n1	0.32503	0.104307	c1ccncc1	Pyridine
	CC(C)CC(NC(=O)Nc1ccc(-c2ccccc2)cc1)C(=O)NO	1.60442	0.686862	c1ccc(-c2ccccc2)cc1	Diphenyl
	CCOCCC(=O)Nc1cc(C)cnc1OC	1.63586	0.715796	c1ccncc1	Pyridine
	Cc1ccc(S(=O)(=O)Nc2c(C)cc(O)cc2C)cc1	-1.76564	-0.0811785	O=S(=O)(Nc1ccccc1)c1ccccc1	Sulfonamide
	NC(=O)c1ccccc1NS(=O)(=O)c1ccc(Cl)cc1	-0.609732	1.08921	O=S(=O)(Nc1ccccc1)c1ccccc1	Sulfonamide
	CC(C)CNC(=O)C(C)NC(=O)c1nccc(O)c1O	1.60082	-0.677831	c1ccncc1	Pyridine
	CN(C)S(=O)(=O)c1cccc(C(=O)Nc2ccccc2C(=O)O)c1	-0.00841933	-0.0136557	O=C(Nc1ccccc1)c1ccccc1	Benzamide
	C=CCc1ccc(O)c(-c2cc(CC(O)CO)ccc2O)c1	0.633394	1.89744	c1ccc(-c2ccccc2)cc1	Diphenyl
	N=C(N)NC(=O)c1cccnc1	-0.510396	-1.43639	c1ccncc1	Pyridine
	CC(C)C(Cc1ccc(NS(=O)(=O)c2ccccc2)cc1)C(=O)NO	1.31982	1.81654	O=S(=O)(Nc1ccccc1)c1ccccc1	Sulfonamide
	COc1ccc2ncc(OC(C)=O)cc2c1	-0.0048579	0.513271	c1ccc2ncccc2c1	Benzopyridine
	Nc1cccc(C(=O)Nc2ccc(O)cc2C(=O)O)c1	-1.83073	0.216199	O=C(Nc1ccccc1)c1ccccc1	Benzamide
	Cc1ccccc1C(=O)Nc1cccc(NC(=O)CC(C)C)c1	-2.19461	1.26274	O=C(Nc1ccccc1)c1ccccc1	Benzamide
	CCOC(=O)Nc1ccc(NC(=O)c2c(OC)cccc2OC)cc1	0.758673	0.2401	O=C(Nc1ccccc1)c1ccccc1	Benzamide
	O=C(O)c1ccc(C(=O)Nc2ccc(F)cc2)cc1	-0.28722	0.0569592	O=C(Nc1ccccc1)c1ccccc1	Benzamide
	CC(=O)NC(CC(=O)O)C(=O)Nc1ccc(-c2ccccc2C(=O)O)cc1	1.02991	-0.152165	c1ccc(-c2ccccc2)cc1	Diphenyl
	Cc1cccnc1NC(=O)NC(CCO)C(C)(C)C	-1.71448	-1.36025	c1ccncc1	Pyridine
	CCOc1ccc(NC(=O)c2cccc(OC)c2OC)cc1	0.0942539	0.93775	O=C(Nc1ccccc1)c1ccccc1	Benzamide
	COC(=O)C(CO)NC(=O)C(N)CSCCOC(=O)c1cccc(-c2ccccc2)c1	0.787751	-0.743603	c1ccc(-c2ccccc2)cc1	Diphenyl
	CCN(CC)C(=O)CN(c1ccc(C)cc1C#N)S(=O)(=O)c1ccc(OC)c(OC)c1	0.84901	-0.102642	O=S(=O)(Nc1ccccc1)c1ccccc1	Sulfonamide
	CC(N)=C(C#N)C(=O)CSc1cc(C)c2cc(C)cc(C)c2n1	0.849591	-0.877655	c1ccc2ncccc2c1	Benzopyridine
	CCCCNC(=O)C(C)CC(O)C(N)CC(C)(C)CCc1cccc2ccccc12	1.99031	-1.30194	c1ccc2ccccc2c1	Naphthalene
	CC(CCc1ccc(-c2cccc(C(N)=O)c2)cc1)(C(=O)NO)S(C)(=O)=O	0.847945	2.93794	c1ccc(-c2ccccc2)cc1	Diphenyl
	Cc1cccc(NC(=O)c2cc(Cl)ccc2[N+](=O)[O-])c1	-1.94075	0.290787	O=C(Nc1ccccc1)c1ccccc1	Benzamide
	Cc1ccc(NS(=O)(=O)c2ccccc2)c(C)c1	-1.75887	0.494156	O=S(=O)(Nc1ccccc1)c1ccccc1	Sulfonamide
	CCCCCCCCOc1ccc2[nH]cc(CCN)c2c1	2.18925	2.42697	c1ccc2[nH]ccc2c1	Benzazole
	NS(=O)(=O)c1ccc(NS(=O)(=O)c2ccc(NS(=O)(=O)C(F)(F)F)cc2)cc1	-1.04704	0.115096	O=S(=O)(Nc1ccccc1)c1ccccc1	Sulfonamide
	COCCNC(=O)c1ccccc1NC(=O)c1cccc([N+](=O)[O-])c1C	0.483653	1.19153	O=C(Nc1ccccc1)c1ccccc1	Benzamide
	CCOc1nc(NC(=O)OC)cc(N)c1C#N	0.443403	-0.865165	c1ccncc1	Pyridine
	CC(C)=C(Cl)c1ccc2cccc([N+](=O)[O-])c2n1	1.22561	2.23259	c1ccc2ncccc2c1	Benzopyridine
	NCCCNCCNCC(O)c1cc(C(F)(F)F)nc2c(C(F)(F)F)cccc12	0.25136	-0.412299	c1ccc2ncccc2c1	Benzopyridine
	CC(=O)c1nc(C(O)C(O)C(O)CO)c[nH]1	0.693696	-0.993404	c1c[nH]cn1	Imidazole
	CCCc1[nH]c2ccccc2c1CCNC	0.362699	1.88117	c1ccc2[nH]ccc2c1	Benzazole
	O=C(O)c1cccc2[nH]ccc12	-0.148027	0.957463	c1ccc2[nH]ccc2c1	Benzazole
	O=C(O)CSc1ncccc1C(=O)O	0.15461	-0.0481607	c1ccncc1	Pyridine
	Cc1c(N)cc(S(=O)(=O)O)cc1NC(=O)c1cccc([N+](=O)[O-])c1	-1.07959	0.346366	O=C(Nc1ccccc1)c1ccccc1	Benzamide
	CC(C)(C)NCC(O)COc1ncccc1S(C)(=O)=O	1.38836	0.177842	c1ccncc1	Pyridine
	NCc1cc(Cl)cc(-c2ccccc2)c1O	-0.776167	-0.115265	c1ccc(-c2ccccc2)cc1	Diphenyl
	CC(CCc1ccc(-c2cccc(Cl)c2)cc1)(C(=O)NO)S(C)(=O)=O	0.82647	2.74949	c1ccc(-c2ccccc2)cc1	Diphenyl
	COc1ccc(S(=O)(=O)Nc2c(C)cccc2C)cc1	-0.656914	-0.141398	O=S(=O)(Nc1ccccc1)c1ccccc1	Sulfonamide
	COc1cc(O)c(C(=O)O)c(-c2cc(O)c(O)cc2C)c1	-0.284303	0.301397	c1ccc(-c2ccccc2)cc1	Diphenyl
	CCc1c(C)nc2c(OC)cccc2c1SCCC(=O)O	-0.188554	0.201013	c1ccc2ncccc2c1	Benzopyridine
	CN(CCCn1ccnc1C=NO)S(=O)(=O)C(F)(F)F	0.520139	0.355511	c1c[nH]cn1	Imidazole
	COc1ccc(C(=O)Nc2ccc(SC(F)F)cc2)cc1	-0.317139	0.737459	O=C(Nc1ccccc1)c1ccccc1	Benzamide
	COc1ccc(NC(=O)CCNC(C)=O)cc1NS(=O)(=O)c1ccc(F)cc1	-0.591846	-0.981966	O=S(=O)(Nc1ccccc1)c1ccccc1	Sulfonamide
	CCNC(=O)c1cc(-c2ccc(F)cc2F)ccc1OC(C)=O	0.474323	0.488177	c1ccc(-c2ccccc2)cc1	Diphenyl
	O=C(O)c1ccc(NC(=O)c2ccccc2)cc1	-0.445995	-0.204849	O=C(Nc1ccccc1)c1ccccc1	Benzamide
	Cc1cc(I)cnc1NC(=O)C(C)(C)C	-1.01397	-0.0646421	c1ccncc1	Pyridine
	O=[N+]([O-])c1cc2cccc([N+](=O)[O-])c2cc1[N+](=O)[O-]	-0.419141	1.56333	c1ccc2ccccc2c1	Naphthalene
	CCC(CC(=O)NO)C(=O)NC(Cc1c[nH]c2ccccc12)C(=O)NC	2.0045	0.00817343	c1ccc2[nH]ccc2c1	Benzazole
	CCCCCOc1nc2ccccc2cc1C(O)CC#CCCCC(=O)O	1.80777	2.3166	c1ccc2ncccc2c1	Benzopyridine
	CCOc1ccc(Br)cc1C(=O)Nc1ccc(C(=O)NCC(C)C)cc1	0.0616165	1.34433	O=C(Nc1ccccc1)c1ccccc1	Benzamide
	O=C(O)COc1ccc(C(F)(F)F)cc1-c1ccc(Cl)cc1	0.0632706	0.853472	c1ccc(-c2ccccc2)cc1	Diphenyl
	CCOC(=O)c1cc(OC(=O)CC)c2c(OC)ccc(OC)c2c1	0.267741	-0.311049	c1ccc2ccccc2c1	Naphthalene
	CCOC(=O)c1cc(O)nc2ccccc12	0.335322	0.245173	c1ccc2ncccc2c1	Benzopyridine
	COc1ccc2cc(C(C)CCN(C)C)ccc2c1	-0.232332	0.0423348	c1ccc2ccccc2c1	Naphthalene
	CC(C)(C)Sc1ccc(C(=O)NCC(=O)O)nc1	1.17005	-0.0089626	c1ccncc1	Pyridine
	O=C(O)c1cccc(P(=O)(O)O)n1	-0.335625	-0.1491	c1ccncc1	Pyridine
	CNC(CC(C)C)C(=O)NCCc1c(Br)[nH]c2ccc(Br)cc12	0.891983	-0.99227	c1ccc2[nH]ccc2c1	Benzazole
	COc1ccc2c(c1)c(C(=O)O)c(C)n2CC(C)C	-0.134134	0.44017	c1ccc2[nH]ccc2c1	Benzazole
	CCSCC(N)C(=O)NC(C#N)Cc1c[nH]c2ccccc12	0.945543	-1.69121	c1ccc2[nH]ccc2c1	Benzazole
	Cc1cccc(C=NN=C(N)NO)n1	-1.62963	-0.888819	c1ccncc1	Pyridine
	Cc1cnc2ccc(C)c([N+](=O)[O-])c2c1NCCCN(C)C	-0.650811	1.58954	c1ccc2ncccc2c1	Benzopyridine
	CN(C)CCCNC(=O)c1cccc(C(=O)Nc2ccc(NC(=O)CCCN(C)C)cc2)c1	0.849804	1.1051	O=C(Nc1ccccc1)c1ccccc1	Benzamide
	Cc1ccc(NC(=O)c2ccccc2C(=O)O)cc1C	-1.60205	0.719658	O=C(Nc1ccccc1)c1ccccc1	Benzamide
	CCN(CC)S(=O)(=O)c1cccc(C(=O)Nc2ccccc2)c1	0.489833	-0.143752	O=C(Nc1ccccc1)c1ccccc1	Benzamide
	O=P(O)(O)Cc1cccnc1	-0.143806	-0.026379	c1ccncc1	Pyridine
	O=C(Nc1cc(Br)c(O)c(Br)c1)c1ccc(Br)cc1	-0.399236	-1.42541	O=C(Nc1ccccc1)c1ccccc1	Benzamide
	Cn1ccc2cc([N+](=O)[O-])ccc21	-0.482523	1.31856	c1ccc2[nH]ccc2c1	Benzazole
	Cn1cncc1CCN	-0.548926	-0.383465	c1c[nH]cn1	Imidazole
	FC(F)(F)CCc1c[nH]c2ccccc12	-0.864638	-0.845635	c1ccc2[nH]ccc2c1	Benzazole
	CN(C)c1ccc(NC(=O)c2ccc(O)cc2)cc1	-0.00975114	0.197707	O=C(Nc1ccccc1)c1ccccc1	Benzamide
	Cc1cc(O)c(C(C)C)cc1NC(=O)c1cccc(Cl)c1	-1.44576	0.142663	O=C(Nc1ccccc1)c1ccccc1	Benzamide
	COc1ccc2[nH]cc(CCO)c2c1	-0.185531	0.508573	c1ccc2[nH]ccc2c1	Benzazole
	O=S(=O)(Nc1cc(C(F)(F)F)cc(C(F)(F)F)c1)c1ccc(F)cc1	-0.320042	-0.908735	O=S(=O)(Nc1ccccc1)c1ccccc1	Sulfonamide
	CSCC(=O)Nc1ncc(I)cc1C	0.52478	-0.393169	c1ccncc1	Pyridine
	CN(Cc1cccc(-c2cccc(Cl)c2)c1)C(=O)CN	0.0387424	1.76058	c1ccc(-c2ccccc2)cc1	Diphenyl
	CS(=O)(=O)c1cccc(NC(=O)c2cc(F)cc(C#N)c2)c1	-0.0820699	0.509074	O=C(Nc1ccccc1)c1ccccc1	Benzamide
	CCCCc1c(C)nc2ccc(OC)cc2c1SCCCO	0.623989	0.855419	c1ccc2ncccc2c1	Benzopyridine
	CC(=O)Nc1ccc(NC(=O)c2cc([N+](=O)[O-])cc([N+](=O)[O-])c2)cc1	0.501904	0.867807	O=C(Nc1ccccc1)c1ccccc1	Benzamide
	CCOC(=O)c1ccc(S(=O)(=O)Nc2cc(C(=O)O)ccc2Cl)cc1	0.409573	0.793072	O=S(=O)(Nc1ccccc1)c1ccccc1	Sulfonamide
	O=C(Nc1ccc([N+](=O)[O-])c(C(F)(F)F)c1)c1ccc([N+](=O)[O-])cc1O	-0.478757	0.463792	O=C(Nc1ccccc1)c1ccccc1	Benzamide
	C=CCc1c(C)nc2ccc(C)cc2c1O	0.666663	0.704297	c1ccc2ncccc2c1	Benzopyridine
	CCCC(=O)N(C)c1cc(C#N)c2ccccc2n1	1.61225	0.100847	c1ccc2ncccc2c1	Benzopyridine
	CC(=O)NC(CSc1cc(C)nc2ccc(Br)cc12)C(=O)O	1.09186	-0.400061	c1ccc2ncccc2c1	Benzopyridine
	CCC(=NO)C(C)=Cc1cnccc1C	1.52792	-0.126712	c1ccncc1	Pyridine
	O=C(O)Cc1ccc(NS(=O)(=O)c2ccccc2)cc1	0.170151	0.682849	O=S(=O)(Nc1ccccc1)c1ccccc1	Sulfonamide
	CCCCCC(=O)NCCc1c[nH]c2ccccc12	2.27271	1.05456	c1ccc2[nH]ccc2c1	Benzazole
	Cc1c(C(CC(=O)O)C(F)(F)F)[nH]c2ccccc12	-1.04858	-1.38957	c1ccc2[nH]ccc2c1	Benzazole
	NC(Cc1cccc(-c2ccccc2)c1CCP(=O)(O)O)C(=O)O	-0.439406	1.56388	c1ccc(-c2ccccc2)cc1	Diphenyl
	COc1cc(NC(CCCN)C(C)C)c2nccc(C)c2c1	-0.302896	-1.69203	c1ccc2ncccc2c1	Benzopyridine
	COC(=O)CC(=O)CSc1nc(C)cc(C)c1C#N	1.05537	0.21601	c1ccncc1	Pyridine
	CCOCCCNC(=O)c1cnc2cc(OC)ccc2c1O	1.52428	0.805867	c1ccc2ncccc2c1	Benzopyridine
	CC(C)OC(=O)c1cccnc1C=NO	1.17381	0.890852	c1ccncc1	Pyridine
	Cc1cccc(CO)c1NC(=O)c1ccc(N)cc1	-1.83468	0.59696	O=C(Nc1ccccc1)c1ccccc1	Benzamide
	COc1ccc2[nH]c(CCCN=[N+]=[N-])cc2c1	-0.311467	-0.137557	c1ccc2[nH]ccc2c1	Benzazole
	CCOP(=O)(OCC)C(C#N)=Cc1nccn1C	1.00265	-0.568851	c1c[nH]cn1	Imidazole
	COC(=O)c1ccccc1NC(=O)c1ccccc1C	0.095505	1.50549	O=C(Nc1ccccc1)c1ccccc1	Benzamide
	CCc1ccccc1NS(=O)(=O)c1cc(C)ccc1OC	-1.13033	0.974151	O=S(=O)(Nc1ccccc1)c1ccccc1	Sulfonamide
	COCn1cc(C(O)(C(=O)O)C(F)(F)F)c2ccccc21	0.417345	-0.551095	c1ccc2[nH]ccc2c1	Benzazole
	CC(=O)Cn1c(C)nc([N+](=O)[O-])c1[N+](=O)[O-]	1.15974	0.548349	c1c[nH]cn1	Imidazole
	O=C(CCCCCC(=O)Nc1ccc(O)c(C(=O)Nc2ccccc2)c1)NO	1.12805	1.31434	O=C(Nc1ccccc1)c1ccccc1	Benzamide
	CCCn1c(O)c(N=N)c2ccccc21	0.396903	-0.287863	c1ccc2[nH]ccc2c1	Benzazole
	O=[N+]([O-])c1ccc(NS(=O)(=O)c2ccccc2)c(O)c1	-0.771394	0.244542	O=S(=O)(Nc1ccccc1)c1ccccc1	Sulfonamide
	CC(C)NC(=O)COC(=O)c1cncc(Br)c1	1.24258	-0.646636	c1ccncc1	Pyridine
	COCOc1ccc(C=NNC(N)=S)c2ccccc12	0.520357	0.25167	c1ccc2ccccc2c1	Naphthalene
	CCCS(=O)(=O)NCCc1cc2c(OC)ccc(OC)c2nc1O	1.11734	-0.364813	c1ccc2ncccc2c1	Benzopyridine
	CCN(CC)CCNC(=O)c1c(O)cc(C)nc1C	1.23298	-0.550092	c1ccncc1	Pyridine
	CN(C)CCCNCCc1ccc2ccccc2c1	0.733825	0.277927	c1ccc2ccccc2c1	Naphthalene
	CC(=O)OC(=Cc1cn(C(C)=O)c2ccccc12)C(=O)O	1.19629	0.604998	c1ccc2[nH]ccc2c1	Benzazole
	O=C(O)CNCCSc1ccc2ccccc2c1	0.111077	-0.578092	c1ccc2ccccc2c1	Naphthalene
	CCOC(=O)c1c(C)n(C)c2cc(Br)c(C)cc12	0.673329	-0.508545	c1ccc2[nH]ccc2c1	Benzazole
	CN(c1ccc(C(=O)O)cc1)S(=O)(=O)c1ccc(Cl)cc1	-0.260561	0.142872	O=S(=O)(Nc1ccccc1)c1ccccc1	Sulfonamide
	Nc1ccc2c(S(=O)(=O)O)cccc2c1S(=O)(=O)O	-1.42726	0.132466	c1ccc2ccccc2c1	Naphthalene
	CC(C)c1ccc(S(=O)(=O)Nc2ccc(O)c(Br)c2)cc1	0.2409	1.0102	O=S(=O)(Nc1ccccc1)c1ccccc1	Sulfonamide
	Cc1ccc(NC(=O)c2cc([N+](=O)[O-])ccc2Cl)cc1	-1.50394	0.340042	O=C(Nc1ccccc1)c1ccccc1	Benzamide
	COc1ccc(S(=O)(=O)O)cc1NS(=O)(=O)c1ccc(C)cc1	-0.61841	0.93514	O=S(=O)(Nc1ccccc1)c1ccccc1	Sulfonamide
	COc1ccc2c(c1)c(C(C)(C)CNC(C)=O)cn2C	-0.088386	0.30808	c1ccc2[nH]ccc2c1	Benzazole
	CCCCOc1ccc(-c2ccc(CCC(N)(CO)COP(=O)(O)O)cc2)cc1Cl	1.17463	2.28187	c1ccc(-c2ccccc2)cc1	Diphenyl
	O=C(Nc1ccc(Cl)cc1C(=O)O)c1cccc(O)c1	-0.302291	-0.263628	O=C(Nc1ccccc1)c1ccccc1	Benzamide
	CC(=O)c1ccccc1-c1cc(C(=O)O)cc(S(=O)(=O)NC(C)C)c1	0.39573	2.89399	c1ccc(-c2ccccc2)cc1	Diphenyl
	CCc1ccc2nccc(NCCCN(C)C)c2c1[N+](=O)[O-]	-0.086327	1.30527	c1ccc2ncccc2c1	Benzopyridine
	OCc1ccc2[nH]ccc2c1	-0.0541125	0.883801	c1ccc2[nH]ccc2c1	Benzazole
	NC(=O)COC(=O)CSc1ccc2ccccc2c1	-0.233677	-0.428739	c1ccc2ccccc2c1	Naphthalene
	COc1ccc([N+](=O)[O-])cc1NS(=O)(=O)c1cccc([N+](=O)[O-])c1	-0.622522	1.84726	O=S(=O)(Nc1ccccc1)c1ccccc1	Sulfonamide
	CCCCCCOc1c(C(=O)NO)ccc2ccccc12	1.851	0.51146	c1ccc2ccccc2c1	Naphthalene
	O=C(O)c1ccccc1NS(=O)(=O)c1ccc([N+](=O)[O-])cc1	-0.275118	1.63931	O=S(=O)(Nc1ccccc1)c1ccccc1	Sulfonamide
	CCN(CC)CCc1c[nH]c2cc(F)ccc12	0.890001	0.666269	c1ccc2[nH]ccc2c1	Benzazole
	Cc1ccc(NS(=O)(=O)c2ccc(C(C)(C)C)cc2)cc1	-1.59297	0.230297	O=S(=O)(Nc1ccccc1)c1ccccc1	Sulfonamide
	ON=Cc1ncc[nH]1	-0.201671	-0.993641	c1c[nH]cn1	Imidazole
	NCCCCCCNS(=O)(=O)c1cccc2c(Cl)cccc12	0.741628	0.585768	c1ccc2ccccc2c1	Naphthalene
	Cn1ccc2cc(C=NNC(N)=S)ccc21	-0.334138	0.649956	c1ccc2[nH]ccc2c1	Benzazole
	N=C(N)Nc1ncc(Cl)cc1OCC(=O)O	-0.340373	-1.30045	c1ccncc1	Pyridine
	Cc1cc(Cl)c(S(=O)(=O)Nc2cccc(C(=O)O)c2)cc1OCC(N)=O	-1.3566	0.464437	O=S(=O)(Nc1ccccc1)c1ccccc1	Sulfonamide
	CCCCCOC(=O)c1cc(O)c(-c2ccccc2)c(O)c1	1.7385	1.37298	c1ccc(-c2ccccc2)cc1	Diphenyl
	CNC(C)C(=O)NC(C(=O)NC(C)C(=O)Nc1ccc([N+](=O)[O-])c2ccccc12)C(C)C	0.804259	-1.06628	c1ccc2ccccc2c1	Naphthalene
	COc1ccc(C(=O)O)cc1S(=O)(=O)Nc1cccc(C(F)(F)F)c1	-0.55014	1.19925	O=S(=O)(Nc1ccccc1)c1ccccc1	Sulfonamide
	O=C(O)C(O)COc1cccc2ccccc12	-0.0937178	0.66849	c1ccc2ccccc2c1	Naphthalene
	CCN(CC)CCCC(C)Nc1ccnc2cc(Br)ccc12	1.30126	0.300621	c1ccc2ncccc2c1	Benzopyridine
	CS(=O)(=O)c1ccc(OCC(=O)O)c(-c2ccccc2)c1	-0.270202	-0.463268	c1ccc(-c2ccccc2)cc1	Diphenyl
	NCCNCCSc1ccncc1	-0.0180064	-1.06509	c1ccncc1	Pyridine
	CC(=O)Nc1ccc(C(=O)O)nc1	0.685849	-0.171181	c1ccncc1	Pyridine
	CCC(CC)Oc1cccc2ccc(N)nc12	1.58356	3.01566	c1ccc2ncccc2c1	Benzopyridine
	CC(C)CCNC(=O)C(Cc1c[nH]c2ccccc12)NC(=O)OC(C)C	1.77509	0.231097	c1ccc2[nH]ccc2c1	Benzazole
	CNCCCOc1cccc2ccccc12	0.473634	1.29038	c1ccc2ccccc2c1	Naphthalene
	CCCCCn1c(CC(C)C)cnc1N	1.28022	-0.682289	c1c[nH]cn1	Imidazole
	CN(C)CC(=O)c1ccc(-c2ccccc2)cc1	0.49396	0.871328	c1ccc(-c2ccccc2)cc1	Diphenyl
	CC(C)CNC(C)C(O)COc1cccc2ccccc12	1.36037	-0.341475	c1ccc2ccccc2c1	Naphthalene
	OCc1ccc(-c2ccc(C(F)(F)F)c(F)c2)cc1	-0.0232218	1.66028	c1ccc(-c2ccccc2)cc1	Diphenyl
	CN(C)N=Nc1ccnc2cc(Br)ccc12	0.107166	-1.02802	c1ccc2ncccc2c1	Benzopyridine
	CSc1[nH]cnc1C(N)=S	-0.0859424	0.0266099	c1c[nH]cn1	Imidazole
	Brc1ccc2ncc(Br)cc2c1	-1.20928	0.393192	c1ccc2ncccc2c1	Benzopyridine
	CC(C)Oc1ccc(S(=O)(=O)N(C(C)C)C(C)C)cn1	0.780625	0.118092	c1ccncc1	Pyridine
	CC(C)CC(NC(c1ccc(-c2ccc(F)cc2)cc1)C(F)(F)F)C(=O)NCC#N	1.52589	1.39184	c1ccc(-c2ccccc2)cc1	Diphenyl
	CN(c1ccc(C(=O)O)cc1)S(=O)(=O)c1ccccc1	-0.257716	-0.0752653	O=S(=O)(Nc1ccccc1)c1ccccc1	Sulfonamide
	CCOc1ccccc1NC(=O)c1ccccc1N(C)S(C)(=O)=O	-0.105627	2.37779	O=C(Nc1ccccc1)c1ccccc1	Benzamide
	COc1cccc(NC(=O)c2ccc(Cl)c(Cl)c2)c1	-0.578331	0.744095	O=C(Nc1ccccc1)c1ccccc1	Benzamide
	Cc1cccc(N(CCN(C(C)C)C(C)C)C(=O)N(C)C)n1	-1.97766	-1.49988	c1ccncc1	Pyridine
	CCOc1ccc(NS(=O)(=O)c2ccc(NC(=S)NC(=O)CC(C)C)cc2)cc1	0.269946	1.0651	O=S(=O)(Nc1ccccc1)c1ccccc1	Sulfonamide
	CCN(CC)CCCNc1ccnc2cc(C(F)(F)F)ccc12	0.991311	0.770265	c1ccc2ncccc2c1	Benzopyridine
	CC(=O)Nc1ccc(NC(=O)c2ccc([N+](=O)[O-])cc2Cl)cc1	0.488982	0.842079	O=C(Nc1ccccc1)c1ccccc1	Benzamide
	COc1ccc(S(=O)(=O)N(CC(=O)NO)c2ccccc2)cc1	-0.783806	-0.959844	O=S(=O)(Nc1ccccc1)c1ccccc1	Sulfonamide
	CC(C)(CNc1c(C#N)cnc2ccc(Cl)cc12)C(N)=O	1.01062	-0.233307	c1ccc2ncccc2c1	Benzopyridine
	CC(C)c1ccc(NC(=O)c2ccc(NS(=O)(=O)N(C)C)cc2)cc1	0.336102	1.50097	O=C(Nc1ccccc1)c1ccccc1	Benzamide
	COc1ccc(S(=O)(=O)N(C)c2ccccc2C(=O)O)cc1	-0.839627	0.0907897	O=S(=O)(Nc1ccccc1)c1ccccc1	Sulfonamide
	CCSCC(C)(O)c1cc2cc(Cl)c(C(F)(F)F)cc2[nH]1	0.618132	0.629876	c1ccc2[nH]ccc2c1	Benzazole
	Cc1cccnc1CCCO	-1.73152	-0.592315	c1ccncc1	Pyridine
	O=C(Nc1ccc(C(F)(F)F)cc1)c1ccc(I)cc1	-0.341664	-0.307062	O=C(Nc1ccccc1)c1ccccc1	Benzamide
	Cc1cc(NS(=O)(=O)c2ccccc2)cc(Br)c1O	-1.2775	0.228853	O=S(=O)(Nc1ccccc1)c1ccccc1	Sulfonamide
	C=Cc1cnc2c(C(N)=O)cccc2c1	0.724447	0.666254	c1ccc2ncccc2c1	Benzopyridine
	CCS(=O)(=O)c1ccc(-c2cc(Cl)ccc2OCC(=O)O)c(C)c1	0.313669	0.523788	c1ccc(-c2ccccc2)cc1	Diphenyl
	CCOC(=O)CSc1ncccc1[N+](=O)[O-]	0.956371	0.714791	c1ccncc1	Pyridine
	CCOC(=O)C(Cc1ccnc2ccccc12)=NO	0.917104	0.863035	c1ccc2ncccc2c1	Benzopyridine
	O=C(O)C=CC(=O)Nc1ccc(-c2ccc(NC(=O)C=CC(=O)O)cc2)cc1	0.413583	1.12299	c1ccc(-c2ccccc2)cc1	Diphenyl
	O=C(Nc1ccccc1C(F)(F)F)c1ccccc1Br	-0.167639	0.534511	O=C(Nc1ccccc1)c1ccccc1	Benzamide
	CC(CNS(=O)(=O)C(C)C)c1ccc(-c2ccc(N)cc2)cc1	0.713016	-0.828448	c1ccc(-c2ccccc2)cc1	Diphenyl
	CC(C)OC(=O)C(C)N(C(=O)c1ccccc1)c1ccc(F)c(Cl)c1	1.45339	0.607448	O=C(Nc1ccccc1)c1ccccc1	Benzamide
	O=C(O)c1cccc(-c2cc(Cl)c(O)c(Cl)c2)c1	-0.0952236	1.29538	c1ccc(-c2ccccc2)cc1	Diphenyl
	O=C(CP(=O)(O)O)NCCCc1ccc(-c2ccccc2)cc1	0.160557	-0.579555	c1ccc(-c2ccccc2)cc1	Diphenyl
	Cc1cc(C)nc(NC(=O)CCCC(=O)O)c1	-1.14846	-1.60595	c1ccncc1	Pyridine
	COC(=O)C(CC(C)C)NC(=O)c1ccc2ccccc2c1	0.765111	-0.0571238	c1ccc2ccccc2c1	Naphthalene
	CN(C)c1nc(N)c(C#N)cc1C#N	0.330506	-0.987989	c1ccncc1	Pyridine
	CC(C)COC(=O)Cc1c(O)nc2ccccc2c1O	1.65509	0.94734	c1ccc2ncccc2c1	Benzopyridine
	O=C(Nc1cc(Br)c(O)c(Br)c1)c1cc(F)ccc1F	-0.483275	-1.28097	O=C(Nc1ccccc1)c1ccccc1	Benzamide
	COCCNC(=O)c1c[nH]c2ccc(Cl)cc12	0.720531	-0.0557743	c1ccc2[nH]ccc2c1	Benzazole
	CC(C(=O)O)c1cc(F)cc(-c2ccccc2)c1	0.853895	1.10677	c1ccc(-c2ccccc2)cc1	Diphenyl
	CC(=O)OCCCCCCCCCCCCOc1cccnc1	1.91986	1.04011	c1ccncc1	Pyridine
	CC(C)CC(NC(=O)C(NC(=O)c1ccc2ccccc2c1)C(C)O)B(O)O	1.88601	0.0227146	c1ccc2ccccc2c1	Naphthalene
	CC(=O)Nc1ccncc1	0.823442	0.225593	c1ccncc1	Pyridine
	O=C(O)CC(C(=O)O)n1ccnc1	0.633857	-0.137632	c1c[nH]cn1	Imidazole
	C=CCOC(=O)NC(CC(=O)O)C(=O)COc1cc2ccccc2cc1C(N)=O	1.39188	-0.303732	c1ccc2ccccc2c1	Naphthalene
	O=C(O)CCNC(=O)C(Cc1ccc(-c2ccccc2)cc1)NCP(=O)(O)O	0.446009	-0.236386	c1ccc(-c2ccccc2)cc1	Diphenyl
	CNC(=NC#N)NCCSCc1c[nH]cn1	0.501415	-2.05725	c1c[nH]cn1	Imidazole
	NC(Cc1cnc[nH]1)C(=O)NC(CCC(=O)O)C(=O)O	-0.202386	-0.484771	c1c[nH]cn1	Imidazole
	CC(C)(C)C(=O)Oc1ccc(S(=O)(=O)Nc2ccccc2C(=O)NCC(=O)O)cc1	1.27862	1.91378	O=S(=O)(Nc1ccccc1)c1ccccc1	Sulfonamide
	CCCCN(c1ccccc1)S(=O)(=O)c1ccc(C(=O)O)cc1	0.878873	1.43896	O=S(=O)(Nc1ccccc1)c1ccccc1	Sulfonamide
	NCC(NO)c1c[nH]c2ccc(Cl)cc12	-0.261444	-0.525778	c1ccc2[nH]ccc2c1	Benzazole
	COc1ccc(C(=O)Nc2cc(Cl)cc(Cl)c2)cc1[N+](=O)[O-]	-0.447151	0.307016	O=C(Nc1ccccc1)c1ccccc1	Benzamide
	C#Cc1ccc(-c2ccccc2F)cc1	0.427301	2.49957	c1ccc(-c2ccccc2)cc1	Diphenyl
	CCOC(=O)Cc1c(O)nc2ccccc2c1Cl	0.797911	0.546666	c1ccc2ncccc2c1	Benzopyridine
	CC(C)C(N)C(=O)NN=Cc1ccc2ncccc2c1	1.45655	-0.54076	c1ccc2ncccc2c1	Benzopyridine
	CN(C)CCc1cn(C(=O)OC(C)(C)C)c2ccc(O)cc12	0.744631	0.23054	c1ccc2[nH]ccc2c1	Benzazole
	COc1cc(Cl)ccc1C(=O)Nc1ccc(Cl)cc1	-0.106105	0.818143	O=C(Nc1ccccc1)c1ccccc1	Benzamide
	O=S(=O)(Nc1ccccc1)c1ccc(Br)cc1	-0.293203	0.425407	O=S(=O)(Nc1ccccc1)c1ccccc1	Sulfonamide
	CCC(CC)NC(=NO)Nc1cccnc1	2.01845	-0.0268855	c1ccncc1	Pyridine
	O=C(O)CCC(CP(=O)(O)C(O)c1ccncc1)C(=O)O	0.999335	-0.01025	c1ccncc1	Pyridine
	CC(=O)Nc1ccc(NS(=O)(=O)c2ccc(Cl)c(C(=O)O)c2)cc1	0.650283	0.789075	O=S(=O)(Nc1ccccc1)c1ccccc1	Sulfonamide
	CC(=Cc1cccc(-c2ccccc2)c1)C(N)=O	0.68513	2.52446	c1ccc(-c2ccccc2)cc1	Diphenyl
	CCOC(=O)CC(=O)CSc1nc(CC)c(C)cc1C#N	1.53198	0.304865	c1ccncc1	Pyridine
	C=CCc1cc(-c2cc(CCC)ccc2O)ccc1O	0.864545	1.29576	c1ccc(-c2ccccc2)cc1	Diphenyl
	C=CCOC(=O)C(C(C)=O)C(NC(=O)OC)c1ccc2ccccc2c1	1.54257	-0.10244	c1ccc2ccccc2c1	Naphthalene
	COC(=O)C(CO)NC(=O)c1cnc2ccc(F)cc2c1Cl	0.592484	0.031715	c1ccc2ncccc2c1	Benzopyridine
	Nc1ccccc1-c1ccccc1	-1.8035	2.13072	c1ccc(-c2ccccc2)cc1	Diphenyl
	COc1cc(NC(C)CCCN)c2nccc(C)c2c1	-0.427921	-1.55944	c1ccc2ncccc2c1	Benzopyridine
	CCCc1ccccc1NS(=O)(=O)c1ccc(NC(=O)NCC)cc1	-0.375695	1.8654	O=S(=O)(Nc1ccccc1)c1ccccc1	Sulfonamide
	CCCc1cc(N)c(O)c(-c2ccc(OC)c(CCC)c2)c1	0.0596947	0.819322	c1ccc(-c2ccccc2)cc1	Diphenyl
	CC(C)C(N=Cc1c[nH]c2ccccc12)C(=O)O	1.2594	0.121728	c1ccc2[nH]ccc2c1	Benzazole
	Cc1cc(-c2ccc(C(F)(F)F)cc2)ccc1NS(N)(=O)=O	-1.17868	1.68177	c1ccc(-c2ccccc2)cc1	Diphenyl
	Cc1c(C(=O)NCC(N)C(=O)O)[nH]c2ccccc12	-0.986949	-1.8	c1ccc2[nH]ccc2c1	Benzazole
	O=C(O)CCc1c(C(=O)O)[nH]c2cc(Cl)cc(Cl)c12	0.382637	0.268295	c1ccc2[nH]ccc2c1	Benzazole
	O=C(Nc1ccc(C(=O)O)c(O)c1)c1ccccc1	-0.380373	-0.835528	O=C(Nc1ccccc1)c1ccccc1	Benzamide
	N#Cc1ccc(NC(=O)C(F)(F)F)cn1	-1.39057	-1.52802	c1ccncc1	Pyridine
	CCCCNC(=O)n1ccnc1C	1.5697	-0.419903	c1c[nH]cn1	Imidazole
	Cc1cc2cc(C(=O)O)[nH]c2cc1C(=O)O	-1.31142	0.122162	c1ccc2[nH]ccc2c1	Benzazole
	COc1cc(-c2cccc(O)c2F)cc(OC)c1O	-0.0524132	2.12653	c1ccc(-c2ccccc2)cc1	Diphenyl
	O=[N+]([O-])c1cccc(S(=O)(=O)Nc2ccc([N+](=O)[O-])cc2C(F)(F)F)c1	-1.06323	1.20793	O=S(=O)(Nc1ccccc1)c1ccccc1	Sulfonamide
	COC(C)(C)c1cnc([N+](=O)[O-])n1C	0.708593	0.34777	c1c[nH]cn1	Imidazole
	Cc1cc(O)c2cc(Br)ccc2n1	-1.23003	0.676969	c1ccc2ncccc2c1	Benzopyridine
	Cc1ncc(COC(=O)CCC(=O)OCCN(C)C)c(CO)c1O	-1.32192	-1.88727	c1ccncc1	Pyridine
	O=P(O)(O)C(CCCc1ccc(-c2ccccc2)cc1)P(=O)(O)O	-0.0830369	0.422575	c1ccc(-c2ccccc2)cc1	Diphenyl
	Cc1cccc2cc(COC(=O)C(C)C)c(O)nc12	-2.04855	0.0982675	c1ccc2ncccc2c1	Benzopyridine
	O=S(=O)(O)c1c(Cl)c(Cl)c(O)c2ncccc12	-0.25545	-1.41621	c1ccc2ncccc2c1	Benzopyridine
	CC(C(=O)O)c1ccc(-c2ccc(Cl)cc2)c(F)c1	0.86446	1.87592	c1ccc(-c2ccccc2)cc1	Diphenyl
	COc1ccc2c(O)c(Br)c(C)nc2c1	-0.345142	-0.212835	c1ccc2ncccc2c1	Benzopyridine
	Cc1cc2nccc(C)c2cc1C	-0.926239	0.783576	c1ccc2ncccc2c1	Benzopyridine
	C=CCN(CC=C)S(=O)(=O)c1ccc(NC(=O)c2ccc(C(C)(C)C)cc2)cc1	0.900696	0.0764999	O=C(Nc1ccccc1)c1ccccc1	Benzamide
	C=CCn1cc([N+](=O)[O-])nc1C	0.828957	0.656807	c1c[nH]cn1	Imidazole
	Cc1cc(C)cc(NS(=O)(=O)c2ccc(N)cc2)c1	-1.16191	0.695175	O=S(=O)(Nc1ccccc1)c1ccccc1	Sulfonamide
	O=C(Nc1cccc(Cl)c1)c1cc(Cl)ccc1O	-0.257123	0.208758	O=C(Nc1ccccc1)c1ccccc1	Benzamide
	CCCCNC(=O)c1cc2ccccc2[nH]1	1.37966	0.470466	c1ccc2[nH]ccc2c1	Benzazole
	CN(c1ccccc1C(N)=O)S(=O)(=O)c1ccccc1	-0.0410412	0.714531	O=S(=O)(Nc1ccccc1)c1ccccc1	Sulfonamide
	CS(=O)(=O)Nc1cccc2cc[nH]c12	0.244473	0.328414	c1ccc2[nH]ccc2c1	Benzazole
	CC(C)CCNC(=O)Cc1c(C(=O)O)[nH]c2ccc(Cl)cc12	1.80882	0.520816	c1ccc2[nH]ccc2c1	Benzazole
	Cc1cccc2c(CC(=O)O)c[nH]c12	-1.9234	-0.482278	c1ccc2[nH]ccc2c1	Benzazole
	COc1ccc(S(=O)(=O)Nc2c(C)cc(C#N)cc2C)cc1	-0.632449	0.0629473	O=S(=O)(Nc1ccccc1)c1ccccc1	Sulfonamide
	CCCCOc1cc(F)c(-c2ccc(CCC(N)(CO)COP(=O)(O)O)cc2)cc1F	1.09306	1.7745	c1ccc(-c2ccccc2)cc1	Diphenyl
	COC(=O)c1ccc(C(=O)OC)nc1	0.168204	-0.404458	c1ccncc1	Pyridine
	CS(=O)(=O)c1ccc2ncc(C(N)=O)c(N)c2c1	0.384112	0.500982	c1ccc2ncccc2c1	Benzopyridine
	CC(C)(C)NCCOc1ccc2ccccc2c1	1.16389	0.638507	c1ccc2ccccc2c1	Naphthalene
	Cc1ccc(C(=O)O)cc1S(=O)(=O)N(C)c1cccc(C#N)c1	-1.53794	0.799607	O=S(=O)(Nc1ccccc1)c1ccccc1	Sulfonamide
	O=C(O)CNC(=O)c1ncccc1O	0.214103	-0.816548	c1ccncc1	Pyridine
	COCCSc1ccccc1C(=O)Nc1cc(C)cc(C)c1	0.594194	1.57013	O=C(Nc1ccccc1)c1ccccc1	Benzamide
	CCCCNc1cnccc1C(=O)O	1.15188	0.512125	c1ccncc1	Pyridine
	Oc1ccc2ccc(Cl)cc2c1	-0.671604	0.993148	c1ccc2ccccc2c1	Naphthalene
	CCNc1ccc(NC(=N)N)cn1	0.282623	-0.522599	c1ccncc1	Pyridine
	NCCCP(=O)(O)Cc1ccccn1	0.272713	0.0124142	c1ccncc1	Pyridine
	N#Cc1cnc(N)c(Br)c1	-0.752888	-1.34102	c1ccncc1	Pyridine
	CC(C)S(=O)(=O)NC(=O)c1ccc(C(=O)O)nc1	1.06219	-0.882699	c1ccncc1	Pyridine
	CC(C)(C)Sc1ccc(N)nc1	1.11261	0.299534	c1ccncc1	Pyridine
	CCc1cc(S(=O)(=O)NCCCCO)ccc1-c1ccc(F)cc1F	-0.932776	-0.996648	c1ccc(-c2ccccc2)cc1	Diphenyl
	NC(Cc1c[nH]c2c(F)cccc12)C(=O)O	-0.392419	-0.0399872	c1ccc2[nH]ccc2c1	Benzazole
	CNC(C)C(=O)NC(C(=O)NC(C)C(=O)Nc1ccc([N+](=O)[O-])c2ccccc12)C(C)C	0.804259	-1.06628	c1ccc2ccccc2c1	Naphthalene
	NC(=O)c1ccc2cc(O)c(O)cc2c1	-0.378574	0.717328	c1ccc2ccccc2c1	Naphthalene
	CC(CC(Cc1ccc(-c2ccccc2)cc1)NC(=O)CC(=O)O)C(=O)O	1.14029	2.29547	c1ccc(-c2ccccc2)cc1	Diphenyl
	C#CC(C)(C)Oc1ccc(-c2ccccc2)cc1	1.07948	1.5754	c1ccc(-c2ccccc2)cc1	Diphenyl
	CCc1cc(-c2ccc(O)cc2)ccc1C(C)=O	-0.374732	1.99013	c1ccc(-c2ccccc2)cc1	Diphenyl
	Nc1cccc(C(=O)Nc2ccc(C(F)(F)F)cc2)c1	-1.77414	0.273526	O=C(Nc1ccccc1)c1ccccc1	Benzamide
	COC(=O)c1ccc(Cl)cc1NC(=O)c1ccc(F)cc1	0.177136	0.759721	O=C(Nc1ccccc1)c1ccccc1	Benzamide
	COc1ccc(N(C(=O)C(C)C)S(=O)(=O)c2cccc([N+](=O)[O-])c2)cc1	-0.800072	-0.473093	O=S(=O)(Nc1ccccc1)c1ccccc1	Sulfonamide
	CCN(c1ccccc1)S(=O)(=O)c1ccc(N)cc1	0.120711	1.20013	O=S(=O)(Nc1ccccc1)c1ccccc1	Sulfonamide
	C#CCN(c1cccc(OC)c1)S(=O)(=O)c1ccc([N+](=O)[O-])cc1[N+](=O)[O-]	0.604931	1.30611	O=S(=O)(Nc1ccccc1)c1ccccc1	Sulfonamide
	Cc1cnc(N)cc1C	-1.07628	-0.170907	c1ccncc1	Pyridine
	CC(C)CNC(=O)COC(=O)c1cncc(Br)c1	1.49493	-0.498882	c1ccncc1	Pyridine
	CC(CCCCCC(=O)c1ccc2ccccc2c1)C(=O)NOCCCCC(=O)NO	1.94554	2.8027	c1ccc2ccccc2c1	Naphthalene
	CC(C)C(C)NC(=O)COc1ccc(-c2ccccc2)cc1	1.50775	0.522642	c1ccc(-c2ccccc2)cc1	Diphenyl
	CCOC(=O)c1c(C)n(C)c2ccc(O)cc12	0.588076	-0.402983	c1ccc2[nH]ccc2c1	Benzazole
	COC(=O)CCc1c[nH]c2ccc([N+](=O)[O-])cc12	0.636975	1.63077	c1ccc2[nH]ccc2c1	Benzazole
	CCCCNC(=O)OCCCc1c[nH]cn1	1.59416	-0.453888	c1c[nH]cn1	Imidazole
	NCCCCNCCCCNCCCc1cccc2ccccc12	0.42426	-0.65841	c1ccc2ccccc2c1	Naphthalene
	Nc1ccc2cc(Br)ccc2n1	-1.34016	0.188563	c1ccc2ncccc2c1	Benzopyridine
	CCCn1cnc(CC(OCCNC)C(=O)O)c1	0.566155	-0.811729	c1c[nH]cn1	Imidazole
	NCC(NO)c1c[nH]c2cccc(Br)c12	-0.213224	-0.652713	c1ccc2[nH]ccc2c1	Benzazole
	CN(CCc1ccccn1)[N+]([O-])=NO	0.307565	0.9535	c1ccncc1	Pyridine
	CC(C)NC(=O)C=Cc1c[nH]c2ccccc12	1.15045	-0.42712	c1ccc2[nH]ccc2c1	Benzazole
	Nc1cc(CC(=O)O)cc(-c2ccc(Cl)cc2)c1	-1.48748	-0.724505	c1ccc(-c2ccccc2)cc1	Diphenyl
	O=C(Nc1ccc(C(F)(F)F)cc1)c1ccc(C(F)(F)P(=O)(O)O)cc1	-0.35008	0.325711	O=C(Nc1ccccc1)c1ccccc1	Benzamide
	COC(=O)c1ccc2[nH]ccc2c1	0.334816	0.919022	c1ccc2[nH]ccc2c1	Benzazole
	CCC(c1ccc2cc(OC)ccc2c1)C(C)(C)C(=O)O	0.846253	1.89956	c1ccc2ccccc2c1	Naphthalene
	COc1cc2nc(N(C)C)cc(N)c2cc1OC	0.103149	-0.352278	c1ccc2ncccc2c1	Benzopyridine
	O=C(Nc1cc(Cl)ccc1C(=O)O)c1ccc(OC(F)(F)F)cc1	-0.368673	-0.345753	O=C(Nc1ccccc1)c1ccccc1	Benzamide
	Nc1ccc(-c2ccc(N)c(N)c2)cc1N	-1.42479	1.32579	c1ccc(-c2ccccc2)cc1	Diphenyl
	CNC(=O)C(NC(=O)C(CC(C)C)C(NC(=O)c1cccc2cccnc12)C(=O)NO)C(C)(C)C	0.63175	-1.57867	c1ccc2ncccc2c1	Benzopyridine
	CC(C)C(NS(=O)(=O)c1ccc(-c2ccccc2[N+](=O)[O-])cc1)C(=O)O	0.997745	0.3534	c1ccc(-c2ccccc2)cc1	Diphenyl
	CN(C)C#Cc1cc(CO)cc(Br)c1-c1ccc(O)cc1	0.454895	0.261044	c1ccc(-c2ccccc2)cc1	Diphenyl
	O=C(Nc1ccc(I)cc1)c1ccccc1I	-0.442089	0.361768	O=C(Nc1ccccc1)c1ccccc1	Benzamide
	NC(=O)CC(=O)c1cccc(-c2ccccc2)c1	-0.187257	0.939864	c1ccc(-c2ccccc2)cc1	Diphenyl
	COn1cc(CC#N)c2ccccc21	-0.0217647	-0.618202	c1ccc2[nH]ccc2c1	Benzazole
	CC(=O)NC(Cc1c[nH]c2ccccc12)C(=O)NC(C(N)=O)C(C)C	0.92828	0.793653	c1ccc2[nH]ccc2c1	Benzazole
	NC(=S)c1ccncc1	-0.593862	-0.766477	c1ccncc1	Pyridine
	O=C(Nc1ccc(Br)cc1)c1cccc(Cl)c1O	-0.546931	0.264397	O=C(Nc1ccccc1)c1ccccc1	Benzamide
	CCc1ccc2c(CC(=O)O)c[nH]c2c1	-0.439496	-0.177951	c1ccc2[nH]ccc2c1	Benzazole
	CC(O)Cn1cc([N+](=O)[O-])nc1[N+](=O)[O-]	1.02994	1.10332	c1c[nH]cn1	Imidazole
	Cc1nc(N)ccc1C(=O)O	-0.880516	-0.126232	c1ccncc1	Pyridine
	CCCC(=O)c1cn(CC(=O)OC)c2ccccc12	1.45666	0.149938	c1ccc2[nH]ccc2c1	Benzazole
	NC(CC(Cc1cccc2ccccc12)C(=O)O)C(=O)O	-0.236143	0.896458	c1ccc2ccccc2c1	Naphthalene
	CC(=O)CSCc1ccccn1	1.04826	0.600191	c1ccncc1	Pyridine
	CCCCc1ccc(NC(=O)c2ccc(NS(C)(=O)=O)cc2)cc1	0.299237	1.47753	O=C(Nc1ccccc1)c1ccccc1	Benzamide
	COc1ccc(C(N)=O)cc1NC(=O)c1cccc(F)c1	-0.535961	0.215364	O=C(Nc1ccccc1)c1ccccc1	Benzamide
	O=C(Nc1ccc(Br)cc1)c1ccccc1O	-0.536923	-0.135358	O=C(Nc1ccccc1)c1ccccc1	Benzamide
	Cc1ccc2ccc(C(=O)O)c(O)c2n1	-1.61892	0.977683	c1ccc2ncccc2c1	Benzopyridine
	COc1cccc(C(N)=O)c1NC(=O)c1ccc(N)cc1	-0.752009	0.179257	O=C(Nc1ccccc1)c1ccccc1	Benzamide
	O=S(=O)(O)c1ccc(O)c2ncccc12	-0.49583	-0.129327	c1ccc2ncccc2c1	Benzopyridine
	CC(C)(C)C(=O)NC(C(=O)NO)c1ccc(-c2ccc(F)c(F)c2)cc1	1.57973	0.344016	c1ccc(-c2ccccc2)cc1	Diphenyl
	NP(=O)(OCC(F)(F)F)Oc1cccc2ccccc12	-0.605464	-0.614217	c1ccc2ccccc2c1	Naphthalene
	CC(=O)NCCc1cccc2ccc(F)cc12	0.916214	1.65556	c1ccc2ccccc2c1	Naphthalene
	N#Cc1ccccc1-c1ccc(C(F)(F)P(=O)(O)O)cc1	-1.38532	1.92277	c1ccc(-c2ccccc2)cc1	Diphenyl
	CCOCCCNC(=O)c1cnc2ccc(OCC)cc2c1O	1.50573	0.834844	c1ccc2ncccc2c1	Benzopyridine
	CCOC(=O)CNc1ncc([N+](=O)[O-])cc1C#N	1.06761	0.407091	c1ccncc1	Pyridine
	CCN(CC)CCC(CC(C)C)(C(N)=O)c1ccccn1	1.4955	-0.297923	c1ccncc1	Pyridine
	CCCCC(=O)Nc1ccc(C(=O)N(CC)c2ccccc2C)cc1	1.84111	0.902148	O=C(Nc1ccccc1)c1ccccc1	Benzamide
	COC(N)=C(C#N)N=Cc1ccc2ccccc2c1	0.252839	-1.33501	c1ccc2ccccc2c1	Naphthalene
	NCCCCCCCCCCc1ccncc1	0.897205	1.21564	c1ccncc1	Pyridine
	Cc1cc(C)c(S(=O)(=O)Nc2cccc(C=CC(=O)O)c2)c(C)c1	-1.38833	0.486265	O=S(=O)(Nc1ccccc1)c1ccccc1	Sulfonamide
	CC(C)S(=O)(=O)NCCc1ccc(-c2ccccc2F)cc1	0.812451	-0.24816	c1ccc(-c2ccccc2)cc1	Diphenyl
	CCCCN(c1cc(Cl)ccc1CO)S(=O)(=O)c1ccc(C)cc1	0.888601	-0.0788757	O=S(=O)(Nc1ccccc1)c1ccccc1	Sulfonamide
	CCCNC(=O)CN(c1ccccc1)S(=O)(=O)c1ccc(OC)c(OC)c1	1.09227	0.14085	O=S(=O)(Nc1ccccc1)c1ccccc1	Sulfonamide
	COC(=O)c1ccccc1NC(=O)c1ccccc1N(C)S(C)(=O)=O	-0.0242816	2.13674	O=C(Nc1ccccc1)c1ccccc1	Benzamide
	Cn1cc(C(=O)CC#N)c2ccccc21	-0.851037	-1.17773	c1ccc2[nH]ccc2c1	Benzazole
	CCN(CC)CCOC(=O)c1cccnc1	0.965732	-0.0615591	c1ccncc1	Pyridine
	NCc1ncc(CO)c(CO)c1O	-0.468117	-0.734183	c1ccncc1	Pyridine
	CCCc1c(C)nc2ccccc2c1SCCC#N	0.260688	0.806041	c1ccc2ncccc2c1	Benzopyridine
	NCCOc1ccc(C(N)=O)cc1-c1ccc(F)cc1	-0.117035	0.529944	c1ccc(-c2ccccc2)cc1	Diphenyl
	CCS(=O)(=O)CCSc1nc(C)cc(C)c1C#N	0.900215	-0.879404	c1ccncc1	Pyridine
	CCOc1ccc(NC(=O)c2ccc(S(=O)(=O)N(C)C)cc2)cc1	0.152614	1.31453	O=C(Nc1ccccc1)c1ccccc1	Benzamide
	Cc1cccc(NC(=O)c2c(F)c(F)c(F)c(F)c2F)c1	-1.87889	0.323272	O=C(Nc1ccccc1)c1ccccc1	Benzamide
	CNC(=O)NN=C(N)c1ccccn1	0.419996	-1.84346	c1ccncc1	Pyridine
	COc1ccc(S(=O)(=O)Nc2cccc(N(C)S(C)(=O)=O)c2)cc1C	-0.634353	1.58778	O=S(=O)(Nc1ccccc1)c1ccccc1	Sulfonamide
	CC(C)N(CCO)CCC(=O)c1ccncc1	1.06295	-0.815837	c1ccncc1	Pyridine
	O=S(=O)(CCC(F)=C(F)F)c1ccccn1	0.196374	-0.614663	c1ccncc1	Pyridine
	COc1ccc(NS(=O)(=O)c2cccc(C(=O)O)c2)cc1	-0.502383	0.71509	O=S(=O)(Nc1ccccc1)c1ccccc1	Sulfonamide
	C#CCN(C)CC(=C)c1cccnc1	1.08812	-0.477132	c1ccncc1	Pyridine
	CC(NC(C)(C)C)C(O)COc1cccc2ccccc12	0.886917	-0.920048	c1ccc2ccccc2c1	Naphthalene
	Nc1ncccc1C(=O)O	-1.1109	-0.00567585	c1ccncc1	Pyridine
	Cc1ccc([N+](=O)[O-])cc1S(=O)(=O)Nc1ccc(C(=O)N(C)C)cc1	-1.78695	1.55526	O=S(=O)(Nc1ccccc1)c1ccccc1	Sulfonamide
	CCCCc1ccc(S(=O)(=O)Nc2ccc(C)c(NS(C)(=O)=O)c2)cc1	0.0529514	1.622	O=S(=O)(Nc1ccccc1)c1ccccc1	Sulfonamide
	CC(NC(=O)c1[nH]cnc1C(=O)NC(CCCCN)C(=O)OC(C)(C)C)C(=O)OC(C)(C)C	0.797894	-0.713697	c1c[nH]cn1	Imidazole
	CNC(C)C(=O)NC(C(=O)NC(C(=O)Nc1cccc2ccccc12)C(C)C)C(C)C	0.835414	-1.16122	c1ccc2ccccc2c1	Naphthalene
	O=C(O)Cc1ccc(NC(=O)c2ccccc2O)cc1	0.0405295	0.54049	O=C(Nc1ccccc1)c1ccccc1	Benzamide
	O=C(O)c1ccc(-c2cc(F)cc(F)c2)cc1	-0.143542	0.996938	c1ccc(-c2ccccc2)cc1	Diphenyl
	CCCCCCNC(=O)n1ccnc1	2.06282	-0.116904	c1c[nH]cn1	Imidazole
	Cc1ccc2c(C)ccc(O)c2n1	-1.42119	0.729537	c1ccc2ncccc2c1	Benzopyridine
	CC(C)C(=O)Nc1cc(S(=O)(=O)Nc2ccc(Cl)cc2)ccc1Cl	1.29149	0.767888	O=S(=O)(Nc1ccccc1)c1ccccc1	Sulfonamide
	CCOC(=O)Cc1cc(OC)cc(-c2ccc(Cl)cc2)c1	0.736821	1.21577	c1ccc(-c2ccccc2)cc1	Diphenyl
	CNCCc1c[nH]c2ccc(OC)cc12	0.452339	0.659131	c1ccc2[nH]ccc2c1	Benzazole
	CCc1cccc2cc(C(=O)O)cnc12	-0.555906	1.41405	c1ccc2ncccc2c1	Benzopyridine
	O=C(O)c1cc(Cl)c2ccccc2c1O	-0.39919	-0.243692	c1ccc2ccccc2c1	Naphthalene
	Cc1ccccc1NS(=O)(=O)c1ccc(C)c(C(N)=O)c1	-2.58271	0.811662	O=S(=O)(Nc1ccccc1)c1ccccc1	Sulfonamide
	CC(C)CC(NC(c1ccc(-c2cccc(S(C)(=O)=O)c2)cc1)C(F)(F)F)C(=O)NCC#N	1.43139	1.86952	c1ccc(-c2ccccc2)cc1	Diphenyl
	O=C(O)c1ccccc1NS(=O)(=O)c1ccc(Br)cc1	-0.140699	1.22951	O=S(=O)(Nc1ccccc1)c1ccccc1	Sulfonamide
	COc1ccc2[nH]cc(CCNC(C)=O)c2c1Cl	-0.130626	0.396818	c1ccc2[nH]ccc2c1	Benzazole
	CCOC(=O)c1cccc(-c2cccc(CC=CC(C)C(C)O)c2)c1	0.620132	2.42545	c1ccc(-c2ccccc2)cc1	Diphenyl
	COc1cccc(OC)c1-c1ccc(CC(NC(C)=O)C(=O)O)cc1	-0.560161	1.97408	c1ccc(-c2ccccc2)cc1	Diphenyl
	Cc1ccc2cc(C=NNC(=N)N)[nH]c2c1	-1.43922	0.0865701	c1ccc2[nH]ccc2c1	Benzazole
	CCCCN(C)Cc1c(C)nc2ccccc2c1O	1.34047	-0.289621	c1ccc2ncccc2c1	Benzopyridine
	NCCCC(C(=O)O)c1c[nH]cn1	0.560098	0.103424	c1c[nH]cn1	Imidazole
	Cc1ccc(N(C)S(=O)(=O)c2ccc(C)cc2)cc1	-1.71177	-0.292476	O=S(=O)(Nc1ccccc1)c1ccccc1	Sulfonamide
	CCCCCCNC(=O)CCC(NS(=O)(=O)c1ccc(-c2ccccc2)cc1)C(=O)O	2.38182	0.207133	c1ccc(-c2ccccc2)cc1	Diphenyl
	COc1cc(Cl)ccc1C(=O)Nc1cccc(Cl)c1	-0.171851	0.931371	O=C(Nc1ccccc1)c1ccccc1	Benzamide
	COc1ccc(NC(=O)c2cccc([N+](=O)[O-])c2C)cc1	-0.463754	1.08527	O=C(Nc1ccccc1)c1ccccc1	Benzamide
	COC(c1c[nH]c(C(C)=O)n1)C(O)C(O)CO	0.389695	-0.197679	c1c[nH]cn1	Imidazole
	O=C(O)CCC(=O)Nc1ccncc1	0.706763	0.250774	c1ccncc1	Pyridine
	Cc1cc(C)c2nc(SCC#N)cc(C)c2c1	-0.918008	-0.151912	c1ccc2ncccc2c1	Benzopyridine
	CCCCCCNCc1cn(CCCN(C)C)c2ccccc12	1.96299	0.29479	c1ccc2[nH]ccc2c1	Benzazole
	CCNC(=O)CCCc1c[nH]c2ccc(F)cc12	0.833371	0.28203	c1ccc2[nH]ccc2c1	Benzazole
	CC(=O)c1cc(-c2ccc(CCC(C)(C(=O)NO)S(C)(=O)=O)cc2)ccc1O	0.531871	1.40914	c1ccc(-c2ccccc2)cc1	Diphenyl
	Cc1cnc2c(O)cccc2c1	-1.01979	0.421524	c1ccc2ncccc2c1	Benzopyridine
	Cc1cccc2c1ccn2CC(C)N	-1.51494	1.3147	c1ccc2[nH]ccc2c1	Benzazole
	O=C(Nc1cccc(F)c1)c1ccccc1	-0.411822	0.39775	O=C(Nc1ccccc1)c1ccccc1	Benzamide
	CCC(C)C(NS(=O)(=O)c1ccc(-c2ccc(Cl)cc2)cc1)C(N)=O	1.56466	0.527589	c1ccc(-c2ccccc2)cc1	Diphenyl
	O=[N+]([O-])c1cccc2c(Cl)ccnc12	-0.573697	0.543674	c1ccc2ncccc2c1	Benzopyridine
	CC(C)N(CCCCN)C(=O)c1c[nH]c2ccccc12	1.24947	-0.716487	c1ccc2[nH]ccc2c1	Benzazole
	CC(C)(C)OC(=O)NC(C(=O)NO)c1ccc(-c2cccc(C(F)(F)F)c2)cc1	1.43948	0.284303	c1ccc(-c2ccccc2)cc1	Diphenyl
	CSCCCNC(=O)C(Cc1c[nH]c2ccccc12)NC(=O)C(CC(=O)NO)CC(C)C	0.681934	-0.228216	c1ccc2[nH]ccc2c1	Benzazole
	COC(=O)c1cc2c(O)cc(N)cc2[nH]1	0.3738	0.488402	c1ccc2[nH]ccc2c1	Benzazole
	Nc1ccc2ccc([N+](=O)[O-])cc2n1	-1.17044	1.44862	c1ccc2ncccc2c1	Benzopyridine
	NC(=O)COc1cccc2cccnc12	-0.438957	1.05395	c1ccc2ncccc2c1	Benzopyridine
	CCOc1cc2ccccc2cc1C(=O)NC	0.703059	2.3953	c1ccc2ccccc2c1	Naphthalene
	O=C(Cn1ccnc1[N+](=O)[O-])NCC(F)(F)C(F)(F)F	0.251509	-0.129577	c1c[nH]cn1	Imidazole
	CN(C)CCSc1nc2ccccc2cc1C(C)(C)C	0.596208	0.648028	c1ccc2ncccc2c1	Benzopyridine
	O=[N+]([O-])c1cc([N+](=O)[O-])c2ccccc2c1	-0.777782	0.134482	c1ccc2ccccc2c1	Naphthalene
	CCOc1cccc(NC(=O)c2cc(Cl)ccc2O)c1	0.0924202	0.862631	O=C(Nc1ccccc1)c1ccccc1	Benzamide
	Cc1cc(C(F)(F)F)ccc1C(=O)Nc1c(C)cccc1C(=O)NC(C)C	-1.25672	0.562466	O=C(Nc1ccccc1)c1ccccc1	Benzamide
	CNC(=O)C(NC(=O)C(CC(C)C)C(NCc1ccc2ccccc2n1)C(=O)NO)C(C)(C)C	0.67144	-1.72044	c1ccc2ncccc2c1	Benzopyridine
	CCOC(=O)C(Oc1ccc2ccccc2c1)C(=O)OCC	0.772806	1.33971	c1ccc2ccccc2c1	Naphthalene
	CCC(=O)Nc1cccc2ccccc12	1.10854	1.77832	c1ccc2ccccc2c1	Naphthalene
	Nc1cc(-c2ccccc2)ccc1O	-1.41319	1.54423	c1ccc(-c2ccccc2)cc1	Diphenyl
	CCOc1cc(S(=O)(=O)Nc2ccc(CC)cc2)ccc1Cl	0.099493	0.153744	O=S(=O)(Nc1ccccc1)c1ccccc1	Sulfonamide
	Cc1ccc(NC(=O)c2cccc(NC(=O)CCC(=O)O)c2)cc1C	-1.39406	0.883978	O=C(Nc1ccccc1)c1ccccc1	Benzamide
	COc1ccc(-c2ccc(O)c(C(C)=NO)c2)cc1C	-0.408345	1.81686	c1ccc(-c2ccccc2)cc1	Diphenyl
	Cc1cc(-c2cc(C)c(O)c(CO)c2)cc(CO)c1O	-1.11344	0.844842	c1ccc(-c2ccccc2)cc1	Diphenyl
	CCCC=Cc1ccc2ccccc2n1	1.66981	2.73777	c1ccc2ncccc2c1	Benzopyridine
	CNS(=O)(=O)Cc1ccc(-c2ccc(C(F)(F)F)cc2)cc1	-0.153109	0.177963	c1ccc(-c2ccccc2)cc1	Diphenyl
	Cc1cc([N+](=O)[O-])ccc1NS(=O)(=O)c1cc(C(F)(F)F)ccc1Cl	-1.26443	1.6673	O=S(=O)(Nc1ccccc1)c1ccccc1	Sulfonamide
	Cc1cc(C(F)(F)F)ccc1C(=O)Nc1ccccc1C(=O)NC(C)C	-1.38852	0.71565	O=C(Nc1ccccc1)c1ccccc1	Benzamide
	CC(C(=O)NC(C#N)CC(N)=O)N(Cc1ccc(-c2cc(F)cc(F)c2)cc1)S(C)(=O)=O	1.13261	-0.34925	c1ccc(-c2ccccc2)cc1	Diphenyl
	CCOC(=O)c1ccc(Cl)cc1NC(=O)c1ccccc1OC	0.50562	0.918118	O=C(Nc1ccccc1)c1ccccc1	Benzamide
	CCc1cc(C)cc(N)n1	-0.176645	0.337352	c1ccncc1	Pyridine
	COc1ccc(S(=O)(=O)Nc2ccc(C(=O)O)cc2)cc1C(=O)O	-0.693654	0.741187	O=S(=O)(Nc1ccccc1)c1ccccc1	Sulfonamide
	CCN(CC)C(=O)c1ccc(NC(=O)c2cccc(C(F)(F)F)c2)cc1	0.530517	0.65206	O=C(Nc1ccccc1)c1ccccc1	Benzamide
	COc1cc(NS(=O)(=O)c2ccc(NC(C)=O)cc2)cc(OC)c1	-0.101775	0.109284	O=S(=O)(Nc1ccccc1)c1ccccc1	Sulfonamide
	COc1cc(Cl)c(C)cc1NC(=O)c1cc(C)ccc1OC(C)=O	-0.178862	0.319536	O=C(Nc1ccccc1)c1ccccc1	Benzamide
	Cc1ccc2ncccc2c1	-1.11312	1.65175	c1ccc2ncccc2c1	Benzopyridine
	COc1ccc2nc(C)c(C(=O)OCCN(C)C)cc2c1	-0.0222261	-0.255541	c1ccc2ncccc2c1	Benzopyridine
	COC(=O)c1ccccc1NC(=O)c1ccc(Br)cc1	0.201607	1.43383	O=C(Nc1ccccc1)c1ccccc1	Benzamide
	Cc1nc(F)c([N+](=O)[O-])n1C	-0.932631	-0.236316	c1c[nH]cn1	Imidazole
	O=C(C=Cc1ccc2ncccc2c1)NCCCCCC(=O)NO	0.497471	0.754499	c1ccc2ncccc2c1	Benzopyridine
	CCSCCC(N)C(O)C(=O)Nc1ccc(NC(=O)c2cc(OC)c(OC)c(OC)c2)cc1	0.881033	-0.0741416	O=C(Nc1ccccc1)c1ccccc1	Benzamide
	NC(=O)N(O)Cc1ccc2ccccc2n1	-0.753333	-0.849689	c1ccc2ncccc2c1	Benzopyridine
	C=CCNC(=O)C(C)(C)N(CC=C)C(=O)c1cccnc1	1.39019	-1.12172	c1ccncc1	Pyridine
	COc1ccc(C=CC(=O)O)c2ccccc12	-0.455612	-0.454333	c1ccc2ccccc2c1	Naphthalene
	COC(=O)c1ccc2[nH]c(C(C)O)c(C(C)O)c2c1	0.489208	0.627817	c1ccc2[nH]ccc2c1	Benzazole
	OCCNCc1cccc2ccccc12	0.279899	0.373654	c1ccc2ccccc2c1	Naphthalene
	O=C(O)c1ccccc1C(=O)Nc1ccc(Cl)cc1	-0.286531	1.06747	O=C(Nc1ccccc1)c1ccccc1	Benzamide
	COc1c(C)cnc(CNCC(C)C)c1C	0.212914	-0.711941	c1ccncc1	Pyridine
	Cc1[nH]c2ccccc2c1SCCN	-0.857687	2.07187	c1ccc2[nH]ccc2c1	Benzazole
	CC(C)=CCCC(C)=CCC(Cc1cccnc1)(P(=O)(O)O)P(=O)(O)O	2.14592	1.70072	c1ccncc1	Pyridine
	CC(C)C(=O)Nc1cccnc1	1.37672	0.561377	c1ccncc1	Pyridine
	O=C(O)CCCCCCCCCCNC(=O)c1ccc2ccccc2c1O	1.26272	1.103	c1ccc2ccccc2c1	Naphthalene
	OCCCc1ccccn1	0.515712	1.10998	c1ccncc1	Pyridine
	O=C(CCN(CCO)CCO)c1cccnc1	0.448463	-1.34045	c1ccncc1	Pyridine
	CCN(CC)CCCCc1c[nH]cn1	1.16543	0.455802	c1c[nH]cn1	Imidazole
	Nc1cc(I)c2cccnc2c1O	-1.55593	0.203009	c1ccc2ncccc2c1	Benzopyridine
	NCC(O)c1ccc(-c2ccccc2)cc1	-0.317381	0.884484	c1ccc(-c2ccccc2)cc1	Diphenyl
	CN(CCNC(=O)OC(C)(C)C)c1ccc(C(=O)Nc2ccc(O)cc2)cc1	0.357507	-1.03783	O=C(Nc1ccccc1)c1ccccc1	Benzamide
	CN(c1cccc(C=CC=CC(=O)NO)c1)S(=O)(=O)c1ccccc1	-0.236712	-0.401796	O=S(=O)(Nc1ccccc1)c1ccccc1	Sulfonamide
	CCCNC(=O)c1ccc(NC(=O)c2cccc(OCC)c2)cc1	0.863106	0.315003	O=C(Nc1ccccc1)c1ccccc1	Benzamide
	CC(N)C(C)c1c[nH]cn1	0.825829	-0.483057	c1c[nH]cn1	Imidazole
	CCN(C)CCOc1cncc(OC)c1	0.805115	0.180816	c1ccncc1	Pyridine
	COc1ccc(C(=O)Nc2ccc(NC(=O)CO)cc2)cc1	-0.273283	0.586866	O=C(Nc1ccccc1)c1ccccc1	Benzamide
	Cc1cc(NC(=O)c2ccccc2[N+](=O)[O-])ccc1Br	-1.25241	0.591858	O=C(Nc1ccccc1)c1ccccc1	Benzamide
	CNC(=N)NCCSCc1nc[nH]c1C	0.453065	-1.90395	c1c[nH]cn1	Imidazole
	Cn1ccc2ccccc21	-0.623935	1.48352	c1ccc2[nH]ccc2c1	Benzazole
	Cc1ccc2c([N+](=O)[O-])cccc2n1	-1.5152	0.733337	c1ccc2ncccc2c1	Benzopyridine
	CC(C)(C)c1cccc(NC(=O)c2cc(Cl)ccc2O)c1	0.872788	1.45911	O=C(Nc1ccccc1)c1ccccc1	Benzamide
	COc1cc(OC)c(S(=O)(=O)Nc2ccccc2F)cc1NC(C)=O	-0.33874	0.468754	O=S(=O)(Nc1ccccc1)c1ccccc1	Sulfonamide
	CC(C)C(NS(=O)(=O)c1ccc(NC(=O)c2ccc([N+](=O)[O-])cc2)cc1)C(=O)O	1.03213	0.188567	O=C(Nc1ccccc1)c1ccccc1	Benzamide
	Cc1ccc(C(=O)NCCCNCCCN(C)C)cn1	-1.57533	-2.00054	c1ccncc1	Pyridine
	COc1cc(-c2ccc(F)c(F)c2)cc(OC)c1O	0.033969	1.77803	c1ccc(-c2ccccc2)cc1	Diphenyl
	N#Cc1cccc(-c2cc(C(F)(F)F)ccc2OCC(=O)O)c1	-1.35372	0.918492	c1ccc(-c2ccccc2)cc1	Diphenyl
	Cc1cccnc1CC(C)O	-1.61601	-0.460377	c1ccncc1	Pyridine
	CC(C)C(=O)Nc1c(C(O)(C(F)(F)F)C(F)(F)F)ccc2ccccc12	1.46492	0.210303	c1ccc2ccccc2c1	Naphthalene
	NC(COC(=O)c1ccc(-c2ccccc2)cc1)C(=O)O	-0.415612	0.37398	c1ccc(-c2ccccc2)cc1	Diphenyl
	Cc1ccc(C(=O)Nc2ccc(O)cc2C(=O)O)cc1C	-1.59495	0.552006	O=C(Nc1ccccc1)c1ccccc1	Benzamide
	CC(=O)c1ccc(NC(=O)c2ccccc2C)cc1	0.179076	0.510489	O=C(Nc1ccccc1)c1ccccc1	Benzamide
	CCCCN(C)Cc1c(C)nc2c(Cl)cccc2c1O	1.37938	-0.234304	c1ccc2ncccc2c1	Benzopyridine
	O=S(O)c1ccc2cc(Cl)ccc2c1	-0.140465	0.502485	c1ccc2ccccc2c1	Naphthalene
	CN(C)C(Cc1c[nH]c2ccc(Br)cc12)C(=O)O	0.516269	0.177622	c1ccc2[nH]ccc2c1	Benzazole
	COc1cc2c(CCNC(C)=O)c[nH]c2cc1Cl	-0.0388544	-1.18376	c1ccc2[nH]ccc2c1	Benzazole
	C=CCS(=O)(=O)c1cccc2cccnc12	0.728608	0.545165	c1ccc2ncccc2c1	Benzopyridine
	COc1cc(NC(C)CCCNC(=O)CNC(=O)C(C)N)c2ncccc2c1	-0.296	-2.09849	c1ccc2ncccc2c1	Benzopyridine
	CNC(=S)NN=Cc1ccc2cccc(O)c2n1	0.0943502	-1.30799	c1ccc2ncccc2c1	Benzopyridine
	O=C(O)c1cnc2c(F)cccc2c1	-0.0602899	-0.0927746	c1ccc2ncccc2c1	Benzopyridine
	COc1ccc2cccc(CCNC(=O)C=CC(=O)O)c2c1	-0.09458	1.0578	c1ccc2ccccc2c1	Naphthalene
	Nc1ccc(-c2cccc(F)c2)cc1	-1.57127	1.58336	c1ccc(-c2ccccc2)cc1	Diphenyl
	NC(Cc1c[nH]c2ccccc12)P(=O)(O)O	-0.435504	0.290571	c1ccc2[nH]ccc2c1	Benzazole
	CSc1ccc(B(O)O)cn1	-0.547076	-0.36906	c1ccncc1	Pyridine
	CN(C)C(=O)Oc1ccc2ccccc2c1N	0.25023	0.785149	c1ccc2ccccc2c1	Naphthalene
	CCS(=O)(=O)c1ccc(C(=O)Nc2ccccc2)c(Cl)c1Cl	0.136159	0.00321776	O=C(Nc1ccccc1)c1ccccc1	Benzamide
	CC(C)(C)CNC(=O)c1ccc(C(=O)O)cn1	1.5562	0.378562	c1ccncc1	Pyridine
	CC(C)(C)CCOCCCc1c[nH]cn1	1.77991	1.39387	c1c[nH]cn1	Imidazole
	CC(C)C(N)C(=O)NC(C#N)Cc1c[nH]c2ccccc12	1.57818	-0.829194	c1ccc2[nH]ccc2c1	Benzazole
	CN(C)CCCNC(=O)NN=Cc1ccccn1	1.13426	-0.687407	c1ccncc1	Pyridine
	CCC(=O)Cc1cn(C(=O)O)c2ccc(OC)cc12	1.60022	1.24422	c1ccc2[nH]ccc2c1	Benzazole
	CC(C)n1cnc(CCN)c1	0.850809	-0.296625	c1c[nH]cn1	Imidazole
	CCOC(=O)N(CC(=O)O)C(=O)c1cccc2c(C(F)(F)F)c(OC)ccc12	0.59739	-0.152205	c1ccc2ccccc2c1	Naphthalene
	CCC(=O)NC(=S)Nc1ccc(NC(=O)c2ccccc2[N+](=O)[O-])cc1	1.32501	0.254903	O=C(Nc1ccccc1)c1ccccc1	Benzamide
	CC(C)(C)NCC(O)c1ccc(O)c(CS(C)(=O)=O)n1	1.39548	0.717123	c1ccncc1	Pyridine
	Nc1ccc2ccccc2c1S(=O)(=O)O	-1.1226	2.14547	c1ccc2ccccc2c1	Naphthalene
	CCCC(C)C(=O)Nc1ccncc1	2.07443	0.850186	c1ccncc1	Pyridine
	COC(=O)c1ccc2ccccc2n1	0.331272	1.46506	c1ccc2ncccc2c1	Benzopyridine
	Cc1cc(NC(=O)c2ccc(Cl)cc2)c(C)cc1O	-1.18313	0.0653886	O=C(Nc1ccccc1)c1ccccc1	Benzamide
	Cn1c(C(C)(C)OC(N)=O)cnc1[N+](=O)[O-]	-0.614528	-1.68584	c1c[nH]cn1	Imidazole
	COc1ccc(OC)c(NC(=O)c2cccc(C)c2)c1	-0.562978	0.462158	O=C(Nc1ccccc1)c1ccccc1	Benzamide
	COc1ccc(OC)c2c(C)ccnc12	-0.44179	0.51873	c1ccc2ncccc2c1	Benzopyridine
	Cc1cc(NCCCNS(C)(=O)=O)nc2ccccc12	-1.0776	-1.41095	c1ccc2ncccc2c1	Benzopyridine
	COc1cc(Cl)ccc1C(=O)Nc1cccc([N+](=O)[O-])c1	-0.219249	1.17422	O=C(Nc1ccccc1)c1ccccc1	Benzamide
	CNC(=O)C(C(=O)NO)N(C)C(=O)c1ccc(-c2ccc(OC(F)(F)F)cc2)cc1	0.576969	-0.709523	c1ccc(-c2ccccc2)cc1	Diphenyl
	Cc1ccc2cc(CCNC(=O)C(C)C)c(O)nc2c1C	-1.5939	-0.412198	c1ccc2ncccc2c1	Benzopyridine
	CCN(CC)CCN(C(=O)c1ccc(NS(C)(=O)=O)cc1)c1c(C)cccc1C	1.06052	0.0208871	O=C(Nc1ccccc1)c1ccccc1	Benzamide
	CC(C)OCCCNC(=O)c1ccncc1	1.74728	0.766008	c1ccncc1	Pyridine
	C#CCCCOCCCc1c[nH]cn1	1.63125	1.80663	c1c[nH]cn1	Imidazole
	CCC(C)C(NC(=O)c1cnc2ccccc2c1)C(O)CC(CC(C)C)C(=O)NC	1.70318	0.785275	c1ccc2ncccc2c1	Benzopyridine
	Cc1cc2c(C(C)C)ccc(C)c2cc1O	-1.33497	-0.597764	c1ccc2ccccc2c1	Naphthalene
	CC(C)=Cc1cc(C)cc(N)n1	1.31581	1.13069	c1ccncc1	Pyridine
	COC(=O)c1ccccc1-c1ccc(CNC(=O)C(C)NC(=O)CC(F)(F)F)cc1	0.383767	2.68802	c1ccc(-c2ccccc2)cc1	Diphenyl
	COc1cccc(C(=O)Nc2ccc(N(C)C)cc2)c1OC	-0.584518	1.05225	O=C(Nc1ccccc1)c1ccccc1	Benzamide
	Cc1cc(SCCC(=O)O)nc2c(C)cccc12	-1.55112	-0.920094	c1ccc2ncccc2c1	Benzopyridine
	CCc1ncc([N+](=O)[O-])n1CCNC(=S)OC	-0.0361843	0.335773	c1c[nH]cn1	Imidazole
	CN(C)CCCCNc1ccnc2ccccc12	0.899755	0.571788	c1ccc2ncccc2c1	Benzopyridine
	O=C(Nc1ccccc1O)c1ccccc1O	-0.475516	1.15574	O=C(Nc1ccccc1)c1ccccc1	Benzamide
	O=C(Nc1cc(Cl)ccc1O)c1ccc([N+](=O)[O-])cc1	-0.439056	-0.225591	O=C(Nc1ccccc1)c1ccccc1	Benzamide
	CCN(CC)CCCC(C)Nc1ccnc2cc(Cl)ccc12	1.23274	0.47992	c1ccc2ncccc2c1	Benzopyridine
	Nc1ccc(F)c(S(=O)(=O)Nc2cccc(C(F)(F)F)c2)c1	-1.77952	0.459967	O=S(=O)(Nc1ccccc1)c1ccccc1	Sulfonamide
	NCc1ccc(-c2ccccc2)cc1	-0.769959	1.27091	c1ccc(-c2ccccc2)cc1	Diphenyl
	COc1ccc(-c2ccc(CC(=O)O)cc2)cc1OC	-0.369022	1.27096	c1ccc(-c2ccccc2)cc1	Diphenyl
	C=CC(=O)Nc1ccc(C(=O)Nc2cccc(Br)c2)c(O)c1	1.02389	1.00374	O=C(Nc1ccccc1)c1ccccc1	Benzamide
	CCCCOc1cc(CC(=O)O)cc(-c2ccccc2)c1	1.11081	0.487954	c1ccc(-c2ccccc2)cc1	Diphenyl
	O=C(O)COCC(=O)Nc1ccccc1-c1ccccc1	0.157417	0.410429	c1ccc(-c2ccccc2)cc1	Diphenyl
	Cc1cc(F)c2[nH]cc(CC(=O)O)c2c1	-1.15322	0.52999	c1ccc2[nH]ccc2c1	Benzazole
	Cc1c(CN(C)C)c2ccccc2n1CC(=O)O	-1.13279	-0.806306	c1ccc2[nH]ccc2c1	Benzazole
	O=C(Nc1cc(Br)c(O)c(Br)c1)c1ccc([N+](=O)[O-])cc1	-0.586844	-1.04415	O=C(Nc1ccccc1)c1ccccc1	Benzamide
	Cc1ccc(N(CCC(=O)NC(C)(C)C)S(=O)(=O)c2ccc(C)cc2)cc1	-1.65154	-1.47299	O=S(=O)(Nc1ccccc1)c1ccccc1	Sulfonamide
	CCCP(=O)(O)NC(CC(C)C)C(=O)NC(Cc1c[nH]c2ccccc12)C(=O)O	1.81838	-0.7306	c1ccc2[nH]ccc2c1	Benzazole
	C#CCOC(=O)Nc1ccc(OCC(F)(F)F)nc1	1.23963	0.751004	c1ccncc1	Pyridine
	NC(Cc1c[nH]c2ccccc12)C(=O)NC(CCC(=O)O)C(=O)O	-0.339522	0.518248	c1ccc2[nH]ccc2c1	Benzazole
	NC(=O)CCC(NC(=O)C(N)Cc1c[nH]c2ccccc12)C(=O)O	0.487779	-0.68926	c1ccc2[nH]ccc2c1	Benzazole
	Cc1ccc2c(S(=O)(=O)N(C)C)cc(S(=O)(=O)N(C)C)c(O)c2n1	-1.75051	-0.0716792	c1ccc2ncccc2c1	Benzopyridine
	CC(C)C(NS(=O)(=O)c1ccc(-c2ccccc2O)cc1)C(=O)O	1.09281	0.0695828	c1ccc(-c2ccccc2)cc1	Diphenyl
	CCCN(c1ccccc1OC)S(=O)(=O)c1ccc([N+](=O)[O-])cc1[N+](=O)[O-]	0.363161	1.48077	O=S(=O)(Nc1ccccc1)c1ccccc1	Sulfonamide
	CC(C)S(=O)(=O)N(C)c1ccc(N(C)S(=O)(=O)c2ccc(F)cc2)cc1	0.827297	-0.277219	O=S(=O)(Nc1ccccc1)c1ccccc1	Sulfonamide
	COCc1cc(C)nc(NCCO)c1C#N	0.440269	-0.231259	c1ccncc1	Pyridine
	CCCCCOCCCc1c[nH]cn1	2.35959	1.93698	c1c[nH]cn1	Imidazole
	CC(C)(C)OC(=O)NC(Cc1c[nH]c2ccccc12)C(=O)O	1.55937	0.041534	c1ccc2[nH]ccc2c1	Benzazole
	Nc1cccc2cc(O)ccc12	-1.58912	1.17895	c1ccc2ccccc2c1	Naphthalene
	Nc1ccccc1NC(=O)c1cccc(C(F)(F)F)c1	-2.01137	1.10704	O=C(Nc1ccccc1)c1ccccc1	Benzamide
	CC(N)Cc1c[nH]c2ccc(O)cc12	0.597228	0.398427	c1ccc2[nH]ccc2c1	Benzazole
	CCOC(=O)Cn1cc(C#N)c2ccccc21	0.995539	0.31478	c1ccc2[nH]ccc2c1	Benzazole
	CC(C)N(CCN)CC(O)c1cc(C(F)(F)F)nc2c(C(F)(F)F)cccc12	1.01842	-0.426088	c1ccc2ncccc2c1	Benzopyridine
	COCC(=O)Nc1cc(C(=O)Nc2ccccc2)ccc1Cl	0.759653	0.205424	O=C(Nc1ccccc1)c1ccccc1	Benzamide
	COc1ccc(C(=O)Nc2cccc(Cl)c2)cc1OC	-0.419454	0.739855	O=C(Nc1ccccc1)c1ccccc1	Benzamide
	CC(C)CCOC(=O)Cc1ccncc1	1.845	1.25023	c1ccncc1	Pyridine
	CC(C)(C)c1cc(C(=O)Nc2ccc(C(=O)NCCCNC(=N)N)cc2)cc(C(C)(C)C)c1	0.953003	1.02973	O=C(Nc1ccccc1)c1ccccc1	Benzamide
	O=P(O)(O)C(O)(Cc1cccc2ccccc12)P(=O)(O)O	-0.20481	0.053794	c1ccc2ccccc2c1	Naphthalene
	CCOC(=O)Nc1cc(N)c([N+](=O)[O-])c(N)n1	0.79737	0.0439934	c1ccncc1	Pyridine
	COCCNc1ccccc1C(=O)Nc1cccc(C(F)(F)F)c1	0.438493	1.63041	O=C(Nc1ccccc1)c1ccccc1	Benzamide
	CN(C)CCNC(=O)Cc1ncc(C(F)(F)F)cc1Cl	0.776318	-0.170781	c1ccncc1	Pyridine
	COc1c(C)cc(C(=O)Nc2cc(Br)c(O)c(Br)c2)cc1C	0.251647	-0.0446616	O=C(Nc1ccccc1)c1ccccc1	Benzamide
	CC(C)=CCn1cc(CC[N+](C)(C)C)c2ccc(Br)cc21	1.57379	1.16781	c1ccc2[nH]ccc2c1	Benzazole
	CNC(=S)NN=Cc1ccccn1	0.249276	-1.92682	c1ccncc1	Pyridine
	CCc1nc(C)ccc1OCC(=O)N(CC)CC	0.07458	0.369008	c1ccncc1	Pyridine
	Nc1ccc2c(Br)cccc2n1	-1.44292	-0.459629	c1ccc2ncccc2c1	Benzopyridine
	CCOc1ccc2nc(O)c(CN(CCCO)C(C)=O)cc2c1	0.561457	0.399919	c1ccc2ncccc2c1	Benzopyridine
	COC(=O)COc1ccc(NC(=O)c2ccc(C(C)(C)C)cc2)cc1	0.441613	1.24734	O=C(Nc1ccccc1)c1ccccc1	Benzamide
	O=[N+]([O-])c1ccc(-c2ccccc2[N+](=O)[O-])c([N+](=O)[O-])c1	-0.725349	2.21133	c1ccc(-c2ccccc2)cc1	Diphenyl
	Cc1ccc(S(=O)(=O)Nc2ccc(NC(=O)C=CC(=O)O)cc2)cc1	-1.69641	0.525188	O=S(=O)(Nc1ccccc1)c1ccccc1	Sulfonamide
	CCN(CC)C(=O)C(CCCN=C(N)N)NS(=O)(=O)c1cccc2c(N(C)C)cccc12	1.06678	-0.412186	c1ccc2ccccc2c1	Naphthalene
	CNCc1cc2ccc(C)cc2nc1O	0.321946	0.7394	c1ccc2ncccc2c1	Benzopyridine
	NC(Cc1ccc(Cl)c(-c2cccc(C(=O)O)c2)c1)C(=O)O	-0.506967	0.616042	c1ccc(-c2ccccc2)cc1	Diphenyl
	COC(=O)C(C)(C)c1ccc(-c2cc(C)cc(C)c2)c(O)c1	0.557005	1.13962	c1ccc(-c2ccccc2)cc1	Diphenyl
	O=S(=O)(CC#CCCCCC#CCO)c1cccc2ccccc12	0.0502875	-0.739601	c1ccc2ccccc2c1	Naphthalene
	COc1ccc(NC(=O)c2ccccc2C(=O)O)cc1	-0.467757	0.697916	O=C(Nc1ccccc1)c1ccccc1	Benzamide
	CN(C)CCN(C)c1ccc([N+](=O)[O-])cc1NC(=O)c1ccccc1Cl	0.550015	0.30752	O=C(Nc1ccccc1)c1ccccc1	Benzamide
	NC(=O)c1cncc(C(=O)N(O)CCCP(=O)(O)O)c1	-0.0998427	-0.745946	c1ccncc1	Pyridine
	COc1cccc2c(CCNC(C)=O)c[nH]c12	-0.417182	-0.431486	c1ccc2[nH]ccc2c1	Benzazole
	CCN(C)Cc1cccnc1	0.567225	0.0186914	c1ccncc1	Pyridine
	CC(C)COc1cc(C(=O)Nc2ccc(C(=O)O)cc2OCC(C)C)ccc1N	1.24727	1.34315	O=C(Nc1ccccc1)c1ccccc1	Benzamide
	[N-]=[N+]=NCCNc1ccnc2cc(Cl)ccc12	-1.54127	-1.04505	c1ccc2ncccc2c1	Benzopyridine
	CCCCn1cnc(C(=O)OCC)c1N	0.92292	-0.190969	c1c[nH]cn1	Imidazole
	NCc1ccc(O)nc1	-0.81425	-0.213584	c1ccncc1	Pyridine
	Cc1cc2cc(CCNC(=O)C(C)C)c(O)nc2cc1C	-1.19819	-0.707717	c1ccc2ncccc2c1	Benzopyridine
	Nc1cccc2cccnc12	-1.50769	1.35215	c1ccc2ncccc2c1	Benzopyridine
	COC(=O)C(CN)c1c[nH]c2ccc(OC)cc12	0.606988	0.041803	c1ccc2[nH]ccc2c1	Benzazole
	COc1cc([N+](=O)[O-])c2nc(C(=O)O)ccc2c1	-0.225384	0.430622	c1ccc2ncccc2c1	Benzopyridine
	CNC(Cc1c[nH]c2ccccc12)C(=O)O	0.298532	0.115088	c1ccc2[nH]ccc2c1	Benzazole
	CCCCC(N)C(=O)N(O)CC(=O)NCCc1ccccn1	1.99985	-1.21543	c1ccncc1	Pyridine
	COc1ccc(C(=O)Nc2cc(C(F)(F)F)ccc2Cl)cc1OC	-0.344283	0.400171	O=C(Nc1ccccc1)c1ccccc1	Benzamide
	CCCOC(=O)c1ccc(Cl)cc1NC(=O)c1ccccc1Br	1.184	1.08986	O=C(Nc1ccccc1)c1ccccc1	Benzamide
	CC(C)C(=O)N(C)CC(=O)Nc1ccc(Br)cn1	1.60775	-0.428521	c1ccncc1	Pyridine
	O=C(Nc1ccc(C(F)(F)F)cc1)c1cc([N+](=O)[O-])cc([N+](=O)[O-])c1	-0.39255	0.262772	O=C(Nc1ccccc1)c1ccccc1	Benzamide
	O=C(O)CCCNCC(O)COc1cccc2ccccc12	0.615533	-0.0798239	c1ccc2ccccc2c1	Naphthalene
	CN(C)C(=O)c1[nH]c2cc(Cl)cc(Cl)c2c1CCC(=O)O	0.449148	0.134603	c1ccc2[nH]ccc2c1	Benzazole
	CCN(CCc1c[nH]c2ccccc12)CCC(C)C	0.514414	0.184845	c1ccc2[nH]ccc2c1	Benzazole
	OB(O)c1ccc(-c2ccccc2)cc1	-0.390236	1.27115	c1ccc(-c2ccccc2)cc1	Diphenyl
	CCCCCC(=O)Nc1ccc(Cl)cn1	2.02206	0.88624	c1ccncc1	Pyridine
	NS(=O)(=O)NCCCCCC(=O)Nc1cccc(-c2ccccc2)c1	-0.742903	-1.01	c1ccc(-c2ccccc2)cc1	Diphenyl
	COc1ccccc1C(=O)Nc1ccc(Cl)c(C(=O)OC(C)C)c1	-0.792693	1.16506	O=C(Nc1ccccc1)c1ccccc1	Benzamide
	CC(C)C(=O)N(Cc1cc2ccccc2nc1O)C(C)C	1.38742	0.449767	c1ccc2ncccc2c1	Benzopyridine
	O=C(NO)c1ccc2ccccc2c1	-0.257072	0.114492	c1ccc2ccccc2c1	Naphthalene
	Fc1cccc2cccnc12	-1.36662	1.44309	c1ccc2ncccc2c1	Benzopyridine
	CC(C)CC(N)C(=O)Nc1ccc2ccccc2c1	1.6276	0.452252	c1ccc2ccccc2c1	Naphthalene
	CCN(CC)CCNC(=O)c1cc2ccccc2[nH]1	0.987753	-0.192567	c1ccc2[nH]ccc2c1	Benzazole
	Cc1ccnc(N(CCN(C(C)C)C(C)C)C(=O)N(C)C)c1	-1.23872	-1.18647	c1ccncc1	Pyridine
	CCOC(=O)c1c(C(C#N)=CN)c2ccc(Cl)c(Cl)c2n1C	0.508912	-0.643947	c1ccc2[nH]ccc2c1	Benzazole
	CC(C)OC(=O)c1ccc(Cl)cc1NC(=O)c1ccccc1F	1.08252	1.15057	O=C(Nc1ccccc1)c1ccccc1	Benzamide
	COC(=O)c1cc2ccc(O)cc2cc1O	0.395792	1.21186	c1ccc2ccccc2c1	Naphthalene
	C[N+](C)(C)CCC(=O)c1cccc2ccccc12	-1.07112	-0.738268	c1ccc2ccccc2c1	Naphthalene
	CN(C)CCCNc1ccnc2cccc([N+](=O)[O-])c12	0.622008	0.912238	c1ccc2ncccc2c1	Benzopyridine
	CCOc1cccc(-c2ccc(NC(=O)C(C)(N)CO)cc2)c1	0.37396	2.3883	c1ccc(-c2ccccc2)cc1	Diphenyl
	COc1cc(-c2ccc(C)c(O)c2)cc(OC)c1OC	0.0697829	1.49419	c1ccc(-c2ccccc2)cc1	Diphenyl
	CC(O)(c1[nH]c2cc(C(F)(F)F)c(C#N)cc2c1Cl)C(F)(F)F	0.644448	0.906839	c1ccc2[nH]ccc2c1	Benzazole
	COC(=O)c1ncccc1SC	0.547353	0.581182	c1ccncc1	Pyridine
	CC(=O)Oc1c[nH]c2ccccc12	0.751761	1.26207	c1ccc2[nH]ccc2c1	Benzazole
	COc1ccc(Cl)cc1C(=O)Nc1ccc(Cl)cc1O	-0.392482	0.76183	O=C(Nc1ccccc1)c1ccccc1	Benzamide
	N#Cc1cc2ccccc2nc1N	-0.705223	1.03327	c1ccc2ncccc2c1	Benzopyridine
	COC(=O)COc1ccc(S(=O)(=O)Nc2ccc(C(N)=O)cc2)cc1Cl	0.391118	1.4338	O=S(=O)(Nc1ccccc1)c1ccccc1	Sulfonamide
	COC(=O)c1cccc(NC(=O)c2cc(OC)c(OC)c(OC)c2Br)c1	0.230287	1.02515	O=C(Nc1ccccc1)c1ccccc1	Benzamide
	CC(C)(C)c1ccc(NC(=O)c2ccc(C(=O)O)cc2)cc1	0.844328	1.17494	O=C(Nc1ccccc1)c1ccccc1	Benzamide
	O=C(O)c1cc(O)c2cc(C(F)(F)F)ccc2n1	-0.346611	0.360675	c1ccc2ncccc2c1	Benzopyridine
	CC(C)(C)c1cc(C(=O)Nc2cccc(C(=O)NCCNC(=N)N)c2)cc(C(C)(C)C)c1	0.870874	1.39661	O=C(Nc1ccccc1)c1ccccc1	Benzamide
	N#Cc1cccc(NC(=O)c2cc(F)cc(C#N)c2)c1	-1.56919	0.0827592	O=C(Nc1ccccc1)c1ccccc1	Benzamide
	Cc1cc(CO)ccc1NS(=O)(=O)c1ccccc1	-0.988768	1.1118	O=S(=O)(Nc1ccccc1)c1ccccc1	Sulfonamide
	C=C(C)C(C)N(O)c1cc(C)ccn1	1.21234	0.133697	c1ccncc1	Pyridine
	COc1ccc([N+](=O)[O-])cc1NC(=O)c1ccccc1N(C)S(C)(=O)=O	-0.815011	1.69085	O=C(Nc1ccccc1)c1ccccc1	Benzamide
	COc1cccc2cc[nH]c12	-0.245767	1.77016	c1ccc2[nH]ccc2c1	Benzazole
	O=P(O)(O)C(F)(F)c1ccc2ccc(C(F)(F)P(=O)(O)O)cc2c1	-0.189768	0.707987	c1ccc2ccccc2c1	Naphthalene
	CCN(CC)S(=O)(=O)c1cccc(C(=O)Nc2ccccc2C(N)=O)c1	0.453659	0.0836964	O=C(Nc1ccccc1)c1ccccc1	Benzamide
	O=C(CCCCCCCCc1ccc2ccccc2c1)NO	1.083	1.88838	c1ccc2ccccc2c1	Naphthalene
	CCCCc1c(C(=O)OCC)c(O)nc2ccc(Cl)cc12	0.410377	-0.490613	c1ccc2ncccc2c1	Benzopyridine
	NC(CO)Cc1c[nH]cn1	-0.27316	-0.197686	c1c[nH]cn1	Imidazole
	OCCNCc1ccc(-c2ccccc2)cc1	0.296453	0.277263	c1ccc(-c2ccccc2)cc1	Diphenyl
	CC(C)CC(NC(c1ccc(-c2ccccc2)cc1)C(F)(F)F)C(=O)NCC#N	1.5059	1.36038	c1ccc(-c2ccccc2)cc1	Diphenyl
	CCOC(=O)C(C[Se]C(=O)CC)Cc1cnc(N)c(Cl)c1	1.10601	0.0601359	c1ccncc1	Pyridine
	CCOC(=O)CC(=O)CSc1nc(O)cc(C)c1C#N	1.48911	0.508063	c1ccncc1	Pyridine
	COc1cc(NC(C)CCCN)c2nc(C)cc(C)c2c1	-0.398096	-1.5333	c1ccc2ncccc2c1	Benzopyridine
	Cc1ncc([N+](=O)[O-])n1CCN=[N+]=[N-]	-1.12198	0.0143846	c1c[nH]cn1	Imidazole
	CC=CCN(C)Cc1cccc2ccccc12	1.2317	0.614813	c1ccc2ccccc2c1	Naphthalene
	O=C(Nc1ccc(F)cc1Cl)c1cc(Cl)ccc1O	-0.324302	0.080734	O=C(Nc1ccccc1)c1ccccc1	Benzamide
	CCc1cccc2c(C=CC(=O)O)cc(Cl)c(O)c12	-0.778337	0.160359	c1ccc2ccccc2c1	Naphthalene
	Cc1ccc(C(=O)Nc2ccc(Cl)cc2C(=O)O)cc1	-1.47974	0.316144	O=C(Nc1ccccc1)c1ccccc1	Benzamide
	CC(C)C(C(=O)NO)N(CCN(C)C)S(=O)(=O)c1ccc2ccccc2c1	1.74683	-0.366204	c1ccc2ccccc2c1	Naphthalene
	CC(C)c1cccc(-c2ccc(CCC(C)(C(=O)NO)S(C)(=O)=O)cc2)c1	0.462236	2.43879	c1ccc(-c2ccccc2)cc1	Diphenyl
	COc1ccc(C(=O)Nc2cccc(NC(C)=O)c2)cc1OC	-0.336908	1.04977	O=C(Nc1ccccc1)c1ccccc1	Benzamide
	O=C(O)CCc1c(C(=O)O)[nH]c2cccc([N+](=O)[O-])c12	0.291443	0.461058	c1ccc2[nH]ccc2c1	Benzazole
	Cn1cc(CC(=O)O)c2cc(F)ccc21	-0.757299	-0.589731	c1ccc2[nH]ccc2c1	Benzazole
	COC(=O)NN=Cc1cccnc1	0.333058	-1.14083	c1ccncc1	Pyridine
	CN(C)CCNC(=O)c1cnc2cc(Cl)ccc2c1O	0.700079	-0.158139	c1ccc2ncccc2c1	Benzopyridine
	CS(=O)(=O)Nc1ccc(C(=O)O)nc1	0.287637	-0.95561	c1ccncc1	Pyridine
	CC(C)CCN(CCC(=O)Nc1cnc2ccccc2c1)C(=O)C(N)CCCN	1.68174	0.133775	c1ccc2ncccc2c1	Benzopyridine
	CCCCCCC(C(C)O)n1cnc(C(=O)OCC)c1N	2.61604	1.26524	c1c[nH]cn1	Imidazole
	COc1cc(NC(C)CCCN)c2ncccc2c1	-0.373182	-1.75276	c1ccc2ncccc2c1	Benzopyridine
	COC(=O)c1ccc(C(O)C(C)O)cn1	0.231161	-0.391731	c1ccncc1	Pyridine
	O=C(O)C(Br)(Cc1cccnc1)P(=O)(O)O	0.104751	-0.130816	c1ccncc1	Pyridine
	Cc1nc(N)c(C)c(C)c1O	-0.930005	-0.838507	c1ccncc1	Pyridine
	FC(F)(F)c1c[nH]cn1	-0.950646	-1.26075	c1c[nH]cn1	Imidazole
	CCSc1ncccc1C(=O)NC(CCSC)C(=O)OC	0.465494	0.211938	c1ccncc1	Pyridine
	CC(C)Oc1c(C(N)=O)ccc2ccccc12	1.0102	-0.0171403	c1ccc2ccccc2c1	Naphthalene
	CCOC(=O)c1ccc(NC(=O)c2cccc(C)c2[N+](=O)[O-])cc1	0.307622	0.905065	O=C(Nc1ccccc1)c1ccccc1	Benzamide
	COc1ccc(NS(=O)(=O)c2ccccc2)c(OC)c1	-0.551586	0.59606	O=S(=O)(Nc1ccccc1)c1ccccc1	Sulfonamide
	Cc1cc([N+](=O)[O-])c(O)nc1C	-1.37941	-0.0644799	c1ccncc1	Pyridine
	COc1ccccc1NC(=O)c1cc(C(=O)O)ccc1C(=O)O	-0.808714	0.934123	O=C(Nc1ccccc1)c1ccccc1	Benzamide
	N=C(N)NCCCC(NC(=O)c1cccc(-c2cccc(Cl)c2)c1)C(=O)O	-0.403089	-0.728961	c1ccc(-c2ccccc2)cc1	Diphenyl
	COC(=O)Cc1cc(OC(C)=O)cc(-c2ccc(Cl)cc2)c1	0.377774	0.645496	c1ccc(-c2ccccc2)cc1	Diphenyl
	O=S(=O)(Nc1cc(F)cc(F)c1)c1cc(Cl)cc(Cl)c1O	-0.364262	-0.516692	O=S(=O)(Nc1ccccc1)c1ccccc1	Sulfonamide
	CCN(CC)S(=O)(=O)c1cccc2cc(C(=O)O)c(O)cc12	0.592195	0.489588	c1ccc2ccccc2c1	Naphthalene
	CN(C)c1ccc(NS(=O)(=O)c2cc(Cl)ccc2Cl)cc1	0.159148	0.131706	O=S(=O)(Nc1ccccc1)c1ccccc1	Sulfonamide
	Cc1ccc(S(=O)(=O)N(C)c2c(C)ccc(S(=O)(=O)NC(C)(C)C)c2C)cc1	-1.89347	0.313414	O=S(=O)(Nc1ccccc1)c1ccccc1	Sulfonamide
	Cc1cccc(NC(=O)NCC(F)(F)F)n1	-2.03375	-1.45746	c1ccncc1	Pyridine
	CC(=O)Oc1ccc(-c2ccc(OC(C)=O)cc2)cc1	0.800227	2.23968	c1ccc(-c2ccccc2)cc1	Diphenyl
	CC(C)OC(=O)c1cccc(C(=O)O)n1	1.19435	1.01869	c1ccncc1	Pyridine
	CCCCOCCOc1cc(C)c(-c2ccc(C(=O)O)cc2)cc1C	1.90932	2.20285	c1ccc(-c2ccccc2)cc1	Diphenyl
	CC(C)CNC(=O)CCC(NS(=O)(=O)c1ccc(Cl)c2ccccc12)C(=O)NCC(C)C	1.65235	-0.0798561	c1ccc2ccccc2c1	Naphthalene
	C[N+](C)(C)Cc1cc(-c2ccc(O)c(C[N+](C)(C)C)c2)ccc1O	-1.04028	0.574264	c1ccc(-c2ccccc2)cc1	Diphenyl
	CCc1ccc(OCC(=O)O)c(-c2ccc(S(C)(=O)=O)cc2)c1	-0.784104	0.941129	c1ccc(-c2ccccc2)cc1	Diphenyl
	COc1cc(NC(C)CCCN)c2nccc(C=C(C)C)c2c1	-0.46196	-1.36849	c1ccc2ncccc2c1	Benzopyridine
	O=C(O)Cc1c(CO)[nH]c2cc(Cl)ccc12	0.0669867	-0.229589	c1ccc2[nH]ccc2c1	Benzazole
	CCN(CC)S(=O)(=O)c1ccc(C(=O)Nc2cccc(C)c2)cc1	0.509812	-0.324481	O=C(Nc1ccccc1)c1ccccc1	Benzamide
	CCOC(=O)CSc1nc2cc(OC)c(OC)cc2cc1C#N	1.01752	0.590637	c1ccc2ncccc2c1	Benzopyridine
	CC(C)COCc1ccc(O)c2ncccc12	1.28164	1.77433	c1ccc2ncccc2c1	Benzopyridine
	CC(C)(O)c1[nH]c2ccc(C#N)cc2c1C(C)(C)O	0.932121	1.32836	c1ccc2[nH]ccc2c1	Benzazole
	CCC(=O)Nc1cc(Br)cnc1OCC(F)(F)F	1.15318	0.0235333	c1ccncc1	Pyridine
	CC(=O)OCC(=O)c1c[nH]c2ccccc12	1.27541	1.06829	c1ccc2[nH]ccc2c1	Benzazole
	Cc1ccnc(N)c1N	-1.21398	0.170949	c1ccncc1	Pyridine
	Cc1cccnc1C	-1.48198	0.272512	c1ccncc1	Pyridine
	CC[N+](C)(CC)CCc1ccccn1	-0.341288	-0.652555	c1ccncc1	Pyridine
	NC(CCc1cnc[nH]1)C(=O)O	-0.146678	-0.0742573	c1c[nH]cn1	Imidazole
	CCN(C)C(=N)Cc1cccnc1	0.608178	-0.935663	c1ccncc1	Pyridine
	CCCCCc1cc2c(CCCC(N)=O)cccc2nc1N	0.899489	0.0403005	c1ccc2ncccc2c1	Benzopyridine
	O=C(c1ccc(-c2ccc(C(=O)C(O)S(=O)(=O)O)cc2)cc1)C(O)S(=O)(=O)O	-0.321639	1.26854	c1ccc(-c2ccccc2)cc1	Diphenyl
	CC#CCOc1ccc(S(=O)(=O)Nc2c(C)cccc2C(=O)NO)cc1	1.11846	1.77149	O=S(=O)(Nc1ccccc1)c1ccccc1	Sulfonamide
	CCCOC(=O)c1ccc(NC(=O)c2c(Cl)ccc(Cl)c2OC)cc1	1.13491	0.862562	O=C(Nc1ccccc1)c1ccccc1	Benzamide
	CCOC(=O)NC(Cc1cn(C)cn1)C(=O)OC	1.02202	-0.455564	c1c[nH]cn1	Imidazole
	CNC(=O)C(Cc1c[nH]c2ccccc12)N(C)C(=O)C(CC(=O)NO)CC(C)C	0.482658	0.528124	c1ccc2[nH]ccc2c1	Benzazole
	COC(=O)C(N)C(C)c1c[nH]cn1	0.603555	-0.795501	c1c[nH]cn1	Imidazole
	CCN(CC)Cc1c(C)nc2ccc(OC)cc2c1O	0.729372	0.0250265	c1ccc2ncccc2c1	Benzopyridine
	O=C(O)C(O)c1ccc(-c2ccccc2)cc1	-0.0985986	0.826867	c1ccc(-c2ccccc2)cc1	Diphenyl
	COc1ccc(O)c2c(O)ccnc12	-0.46167	0.885247	c1ccc2ncccc2c1	Benzopyridine
	CC(C)Oc1ccc(C(=O)NO)cc1NC(=O)c1ccccc1	0.836557	0.789623	O=C(Nc1ccccc1)c1ccccc1	Benzamide
	COc1cc(C(=O)OCCC(C)C)nc2c(OCC=C(C)C)cccc12	-0.423748	-1.34634	c1ccc2ncccc2c1	Benzopyridine
	O=C(O)c1cc(O)c2c(F)cccc2n1	-0.382995	-0.123279	c1ccc2ncccc2c1	Benzopyridine
	CC(CS(=O)(=O)NC(CCC(=O)O)C(=O)O)S(=O)(=O)c1ccc2ccccc2c1	1.00866	-1.38541	c1ccc2ccccc2c1	Naphthalene
	C=C(C)CSc1cc(N)c(C#N)c(-c2ccc(C)cc2)c1C#N	0.939953	0.704078	c1ccc(-c2ccccc2)cc1	Diphenyl
	COc1cc(NCC(O)CN(CC(C)C)CC(C)C)c2nc(C)ccc2c1	-0.138845	-2.04488	c1ccc2ncccc2c1	Benzopyridine
	N=C(N)NCc1ncc[nH]1	-0.337816	-1.2582	c1c[nH]cn1	Imidazole
	Cc1nc2ccccc2c(C(=O)O)c1N	-0.622401	1.72056	c1ccc2ncccc2c1	Benzopyridine
	Cc1cc(C)cc(NS(=O)(=O)c2ccc(NS(C)(=O)=O)cc2)c1	-1.1414	1.01314	O=S(=O)(Nc1ccccc1)c1ccccc1	Sulfonamide
	Cc1cc(-c2ccc(Cl)cc2)c(S(C)(=O)=O)cc1C(=O)N=C(N)N	-1.13662	1.89008	c1ccc(-c2ccccc2)cc1	Diphenyl
	CC(=O)NCCc1c[nH]c2ccc([N+](=O)[O-])cc12	0.985094	1.15697	c1ccc2[nH]ccc2c1	Benzazole
	CN(C)CCn1c(C(=O)O)cc2ccccc21	0.692844	-0.247147	c1ccc2[nH]ccc2c1	Benzazole
	NC(=NO)NN=Cc1ccc2ccccc2n1	-0.662088	-1.57752	c1ccc2ncccc2c1	Benzopyridine
	N=C(SCCNCCN)c1cccnc1	-0.309107	-1.49321	c1ccncc1	Pyridine
	CC(C)CCNC(=O)C(Cc1c[nH]c2ccccc12)NC(=O)OCC(=O)O	1.78632	0.202078	c1ccc2[nH]ccc2c1	Benzazole
	CCSC(=N)Nc1cccnc1	0.442842	-1.259	c1ccncc1	Pyridine
	CC(C)(C)CNC(=O)OCCCc1c[nH]cn1	1.53454	-0.430468	c1c[nH]cn1	Imidazole
	CCc1ccc(N(CCN(CC)CC)C(=O)c2ccc(NS(C)(=O)=O)cc2)cc1	-0.950764	-0.456675	O=C(Nc1ccccc1)c1ccccc1	Benzamide
	CC(=O)NCCc1c[nH]cn1	1.12092	0.278279	c1c[nH]cn1	Imidazole
	O=C(O)Cc1ccc(-c2ccccc2)cc1	-0.0137254	1.2973	c1ccc(-c2ccccc2)cc1	Diphenyl
	COCCN(C)c1cc(C)c2ccccc2n1	0.559769	-0.428688	c1ccc2ncccc2c1	Benzopyridine
	O=C(O)CCCCCCCNC(=O)c1ccccn1	1.19233	0.801341	c1ccncc1	Pyridine
	CN(C)c1ccc2c(N(C)C)cc(N(C)C)nc2c1	0.376145	0.594686	c1ccc2ncccc2c1	Benzopyridine
	Nc1ccc(NC(=O)c2ccc(Br)cc2)c(O)c1	-1.63201	-0.474319	O=C(Nc1ccccc1)c1ccccc1	Benzamide
	O=C(O)Cc1cccnc1	0.0907922	0.386719	c1ccncc1	Pyridine
	CCCC(=O)NCc1ccc(C(=O)Nc2ccccc2N)cc1	1.72086	1.34161	O=C(Nc1ccccc1)c1ccccc1	Benzamide
	COc1cc2cc(Br)cc(Br)c2nc1C	-0.0375919	-0.00947869	c1ccc2ncccc2c1	Benzopyridine
	CCC(CO)NC(=O)c1cccc2ccccc12	1.50091	0.879404	c1ccc2ccccc2c1	Naphthalene
	COc1ccc2c(c1)c(CCN(C)C)cn2C(C)C	-0.139637	0.374253	c1ccc2[nH]ccc2c1	Benzazole
	CCc1ccc(-c2ccc(CCCC(P(=O)(O)O)S(=O)(=O)O)cc2)cc1	-0.517144	1.47025	c1ccc(-c2ccccc2)cc1	Diphenyl
	O=S(=O)(NCCCCCO)c1ccc(-c2ccc(O)cc2)cc1	-0.118937	-0.369707	c1ccc(-c2ccccc2)cc1	Diphenyl
	COc1cc(NCCCNC(C)C)c2nccc(C)c2c1	-0.262772	-1.48533	c1ccc2ncccc2c1	Benzopyridine
	CN(c1ccc(NC(=O)C(C)(O)C(F)(F)F)c(Cl)c1)S(=O)(=O)c1ccccc1Cl	-0.340097	-0.847467	O=S(=O)(Nc1ccccc1)c1ccccc1	Sulfonamide
	CCCCNC(=O)Cn1ccnc1	1.62926	-0.346736	c1c[nH]cn1	Imidazole
	O=C(CCCCCC(=O)NCc1ccc2cc(Cl)ccc2n1)NO	1.11279	1.08702	c1ccc2ncccc2c1	Benzopyridine
	CCN(CC)CCCCOc1c(I)cc(Cl)c2cccnc12	1.16331	0.629626	c1ccc2ncccc2c1	Benzopyridine
	CC(CCc1ccc(-c2ccccc2F)cc1)(C(=O)NO)S(C)(=O)=O	0.787221	2.95846	c1ccc(-c2ccccc2)cc1	Diphenyl
	CCSCC(C)(O)c1cc2cc(C#N)ccc2[nH]1	0.650727	0.276569	c1ccc2[nH]ccc2c1	Benzazole
	N#Cc1c(Cl)cccc1NS(=O)(=O)c1ccccc1C(F)(F)F	-0.901769	0.263703	O=S(=O)(Nc1ccccc1)c1ccccc1	Sulfonamide
	COc1cc2cc(C(=O)NCCC(=O)O)n(C)c2c(OC)c1OC	-0.0625186	-0.789309	c1ccc2[nH]ccc2c1	Benzazole
	N=C(N)c1cccc(-c2cccc(C(=N)N)c2)c1	-0.505529	1.45345	c1ccc(-c2ccccc2)cc1	Diphenyl
	CN(C)CCc1c[nH]c2cccc(O)c12	0.511067	0.968734	c1ccc2[nH]ccc2c1	Benzazole
	CCOC(=O)C(Cc1c[nH]c2ccccc12)NC(=O)C(=CC(C)C)CC(=O)NO	0.994865	1.35518	c1ccc2[nH]ccc2c1	Benzazole
	COc1ccc2c(O)ccnc2c1	-0.351875	0.612862	c1ccc2ncccc2c1	Benzopyridine
	O=P(O)(O)C(F)c1cccc(C(F)P(=O)(O)O)n1	-0.030197	0.347676	c1ccncc1	Pyridine
	CC(C)NC(C)C(O)COc1cccc2ccccc12	1.07678	-0.424245	c1ccc2ccccc2c1	Naphthalene
	CCOP(=O)(OCC)C(Nc1ncccc1C)P(=O)(OCC)OCC	0.981261	-0.174066	c1ccncc1	Pyridine
	N=C(N)NN=Cc1ccc2[nH]ccc2c1	-0.625518	-1.5087	c1ccc2[nH]ccc2c1	Benzazole
	COc1ccc(NS(=O)(=O)c2cccc(C=CC(=O)NO)c2)cc1	-0.488366	0.663769	O=S(=O)(Nc1ccccc1)c1ccccc1	Sulfonamide
	COC(=O)C(Cc1cnc[nH]1)NC(=O)C(N)CCC(=O)O	0.755536	0.506618	c1c[nH]cn1	Imidazole
	CC(C)C(NS(=O)(=O)c1ccc(-c2cccc(CO)c2)cc1)C(=O)O	1.08102	0.259098	c1ccc(-c2ccccc2)cc1	Diphenyl
	Cc1ccc(NC(=O)c2cc(Cl)cc(Cl)c2O)cc1	-1.46973	0.0511726	O=C(Nc1ccccc1)c1ccccc1	Benzamide
	CC(C)(O)c1[nH]c2cc(C(F)(F)F)c(C#N)cc2c1I	0.994108	1.27904	c1ccc2[nH]ccc2c1	Benzazole
	CCCCCCCCOCCCc1c[nH]cn1	2.82502	2.21105	c1c[nH]cn1	Imidazole
	C[N+](C)(C)CCC=Cc1ccc2ncccc2c1	-1.06275	-1.09844	c1ccc2ncccc2c1	Benzopyridine
	COC(=O)CNC(=O)c1ccccn1	0.547248	-0.433063	c1ccncc1	Pyridine
	CN(C)c1ccc(C(=O)Nc2ccc(CC(=O)O)cc2)cc1	0.116432	0.296415	O=C(Nc1ccccc1)c1ccccc1	Benzamide
	Nc1ccc(-c2ccccc2)cc1F	-1.57788	2.08087	c1ccc(-c2ccccc2)cc1	Diphenyl
	Cc1cc(O)cc(C)c1NC(=O)c1cccc([N+](=O)[O-])c1	-1.36342	1.13017	O=C(Nc1ccccc1)c1ccccc1	Benzamide
	O=C(C=NO)NCCCCCCCNc1ccnc2cc(Cl)ccc12	0.248268	-1.30727	c1ccc2ncccc2c1	Benzopyridine
	CCCCCCSc1nc(COC(=O)NC)c(COC(=O)NC)n1C	1.50044	-0.437138	c1c[nH]cn1	Imidazole
	Nc1ccc(NS(=O)(=O)c2cc(Cl)cc(Cl)c2)cc1	-1.59398	-0.615776	O=S(=O)(Nc1ccccc1)c1ccccc1	Sulfonamide
	CCNC(C)C(O)COc1cccc2ccccc12	0.661062	-0.377184	c1ccc2ccccc2c1	Naphthalene
	CN(C)CCNCCCOc1ccccc1-c1ccccc1	0.501663	-0.045855	c1ccc(-c2ccccc2)cc1	Diphenyl
	CC(C)CC(=O)OC(C)c1ccc2ccccc2c1	1.72888	1.37722	c1ccc2ccccc2c1	Naphthalene
	Cc1cc(O)c2ccc(C(F)(F)F)cc2n1	-1.14069	1.53524	c1ccc2ncccc2c1	Benzopyridine
	COc1cccc(C(=O)Nc2cc(OC)ccc2OC)c1	-0.618565	0.407709	O=C(Nc1ccccc1)c1ccccc1	Benzamide
	CCN(CC)CCN(C(=O)c1ccc(NS(C)(=O)=O)cc1)c1ccc(Cl)cc1	1.03082	0.0332164	O=C(Nc1ccccc1)c1ccccc1	Benzamide
	CC(=O)c1ccc(-c2ccc(S(=O)(=O)NCCCCCO)cc2)cc1	0.633276	1.67509	c1ccc(-c2ccccc2)cc1	Diphenyl
	CCC(N)Cc1c[nH]c2ccccc12	1.0619	0.340108	c1ccc2[nH]ccc2c1	Benzazole
	CCCCn1cnc(CC(OCCN)C(=O)O)c1	0.968112	-0.425175	c1c[nH]cn1	Imidazole
	NCCc1c(C(=O)O)[nH]c2ccc(S(N)(=O)=O)cc12	-0.287578	-0.181412	c1ccc2[nH]ccc2c1	Benzazole
	CCc1c(CC)c(OC)c2c(OC)cccc2c1OC(C)=O	-0.298259	-0.187493	c1ccc2ccccc2c1	Naphthalene
	CC(C(=O)N(C)C)c1ccc(-c2ccccc2)c(F)c1	0.801294	0.215465	c1ccc(-c2ccccc2)cc1	Diphenyl
	Nc1cc(S(=O)(=O)O)cc2cc(S(=O)(=O)O)cc(O)c12	-1.57051	0.139624	c1ccc2ccccc2c1	Naphthalene
	OCCNCC(O)Cn1ccc2ccccc21	0.50606	-0.606267	c1ccc2[nH]ccc2c1	Benzazole
	CN(C)S(=O)(=O)Nc1ccc(C(=O)Nc2cccc(Br)c2)cc1	0.159758	-0.787362	O=C(Nc1ccccc1)c1ccccc1	Benzamide
	O=[N+]([O-])c1cc2ccccc2c(O)c1O	-0.484041	1.00945	c1ccc2ccccc2c1	Naphthalene
	CC(=O)c1c(C)n(CCCOC(C)C)c2ccc(O)cc12	0.369569	-1.0413	c1ccc2[nH]ccc2c1	Benzazole
	Fc1ccccc1-c1ccccc1	-1.62826	2.25904	c1ccc(-c2ccccc2)cc1	Diphenyl
	CC(C)(C)OC(=O)NC(CCCCN)C(=O)Nc1ccc(C(=O)O)c(-c2ccc(O)cc2)c1	1.53708	0.0295392	c1ccc(-c2ccccc2)cc1	Diphenyl
	Nc1cccc(-c2ccccc2)c1	-1.74849	1.88381	c1ccc(-c2ccccc2)cc1	Diphenyl
	Cc1ccc(NS(=O)(=O)c2ccccc2[N+](=O)[O-])cc1C	-1.82571	0.860588	O=S(=O)(Nc1ccccc1)c1ccccc1	Sulfonamide
	COc1cccc(C(=O)Nc2cccc(NC(C)=O)c2)c1	-0.584026	1.18864	O=C(Nc1ccccc1)c1ccccc1	Benzamide
	CC(NC(=O)NCCCNS(C)(=O)=O)c1ccncc1	1.06785	-1.54472	c1ccncc1	Pyridine
	Nc1ccc(C(=O)Nc2ccc(S(N)(=O)=O)cc2)cc1	-1.53535	0.142175	O=C(Nc1ccccc1)c1ccccc1	Benzamide
	NCCCCN(CCCN)Cc1ccc2ccccc2c1	0.384161	-0.762391	c1ccc2ccccc2c1	Naphthalene
	[C-]#[N+]c1ccccc1-c1ccccc1	-1.51777	1.76157	c1ccc(-c2ccccc2)cc1	Diphenyl
	CSC(=N)NCCSCc1[nH]cnc1C	0.451545	-1.81505	c1c[nH]cn1	Imidazole
	COc1ccc(NC(=O)c2ccccc2SC)cc1OC	-0.46656	0.903462	O=C(Nc1ccccc1)c1ccccc1	Benzamide
	COc1ccccc1C(=O)Nc1ccc(C(=O)O)cc1	-0.75291	1.02121	O=C(Nc1ccccc1)c1ccccc1	Benzamide
	CCOC(=O)c1[nH]cnc1N=NN(C)C	0.804288	0.436208	c1c[nH]cn1	Imidazole
	CCCCCCc1cccc(C(O)C(N)CO)n1	1.01153	1.16635	c1ccncc1	Pyridine
	COc1ccc(OC)c(N(CC(=O)O)S(=O)(=O)c2ccc(OC)c(OC)c2)c1	-0.444592	0.139078	O=S(=O)(Nc1ccccc1)c1ccccc1	Sulfonamide
	CC(=O)c1ccc(NC(=O)c2cccc(C)c2)cc1	0.171168	0.722079	O=C(Nc1ccccc1)c1ccccc1	Benzamide
	Cc1ccc2nc(C)cc(NCCN(C)C)c2c1	-1.12764	0.222923	c1ccc2ncccc2c1	Benzopyridine
	COc1cc2c(CCNC(C)=O)c(Br)[nH]c2cc1Br	0.084831	-1.50369	c1ccc2[nH]ccc2c1	Benzazole
	CCCNC(=S)NCCCNc1ccnc2cc(Cl)ccc12	1.09484	-1.32084	c1ccc2ncccc2c1	Benzopyridine
	COc1cc2ccccc2cc1C(=O)O	0.24648	2.34405	c1ccc2ccccc2c1	Naphthalene
	CNCCc1c(C(C)C)[nH]c2ccccc12	0.585441	-0.490335	c1ccc2[nH]ccc2c1	Benzazole
	COc1ccc2c(OCC(O)CNC(C)C)cccc2c1	-0.384396	-0.924594	c1ccc2ccccc2c1	Naphthalene
	CN(C)N=Nc1[nH]cnc1C(N)=O	0.202136	-1.53564	c1c[nH]cn1	Imidazole
	C=CCOC(=O)Nc1c(C(=O)OC)[nH]c2ccc(Cl)cc12	1.28589	0.28676	c1ccc2[nH]ccc2c1	Benzazole
	CCc1c(SCCC(=O)O)nc2ccccc2c1C	-0.61707	-1.03553	c1ccc2ncccc2c1	Benzopyridine
	CC(=O)CCc1c(O)nc2c(C)cccc2c1C	1.27108	1.20118	c1ccc2ncccc2c1	Benzopyridine
	COc1ccc(C(=O)Nc2ccccc2Cl)cc1OC(=O)C(C)(C)C	-0.515741	1.14028	O=C(Nc1ccccc1)c1ccccc1	Benzamide
	COc1cc(N(C)CCCNC(=O)NC(CCCN)C(=O)O)c2nc(C(C)(C)C)ccc2c1	-0.385526	-2.01592	c1ccc2ncccc2c1	Benzopyridine
	NC(N)=NCCCC(NCc1ccc2ccccc2c1)C(=O)O	-0.536202	-1.72782	c1ccc2ccccc2c1	Naphthalene
	C=NCc1cc2c(OCC(O)CNC(C)(C)C)cccc2[nH]1	0.728666	0.0640428	c1ccc2[nH]ccc2c1	Benzazole
	O=[N+]([O-])c1ccc2cc(NS(=O)(=O)C(F)(F)F)c(O)nc2c1	-0.191168	1.21561	c1ccc2ncccc2c1	Benzopyridine
	CCCc1c(C(=O)NCC(N)C(=O)O)[nH]c2cccc(Br)c12	0.250328	-1.26217	c1ccc2[nH]ccc2c1	Benzazole
	Nc1ccc(S(=O)(=O)Nc2cc(C(F)(F)F)cc(C(F)(F)F)c2)cc1	-1.81086	0.0447651	O=S(=O)(Nc1ccccc1)c1ccccc1	Sulfonamide
	COc1ccccc1NC(=O)c1ccc(OC)c(OC)c1	-0.841908	1.18312	O=C(Nc1ccccc1)c1ccccc1	Benzamide
	O=S(=O)(Nc1cccc(O)c1)c1ccc(Br)cc1	-0.40533	-0.081193	O=S(=O)(Nc1ccccc1)c1ccccc1	Sulfonamide
	CC(C)C(O)c1ccc2cc(OCC(F)(F)F)ccc2c1	1.26227	2.17655	c1ccc2ccccc2c1	Naphthalene
	CCCc1cccc2nc(C(=O)O)cc(O)c12	0.0633678	1.05487	c1ccc2ncccc2c1	Benzopyridine
	CCCOc1nc2ccccc2cc1C=CC(=O)O	1.1208	1.91804	c1ccc2ncccc2c1	Benzopyridine
	Cc1ccc2ccc(C)c(C)c2c1	-1.50493	1.204	c1ccc2ccccc2c1	Naphthalene
	CCOC(=O)c1cnc2ccc(CC)cc2c1O	0.768572	0.857326	c1ccc2ncccc2c1	Benzopyridine
	Cc1ccc(C(=O)Nc2cccc([N+](=O)[O-])c2C)cc1I	-1.62015	1.15547	O=C(Nc1ccccc1)c1ccccc1	Benzamide
	CCc1cccc(NC(=O)c2cc(Cl)ccc2O)c1	-0.783946	0.655841	O=C(Nc1ccccc1)c1ccccc1	Benzamide
	CC(=O)OCc1cc(OC(C)=O)cnc1COC(C)=O	1.03808	0.737277	c1ccncc1	Pyridine
	COC(=O)c1cccc(NS(=O)(=O)c2ccc(NC(C)=O)cc2)c1C	0.261509	1.40503	O=S(=O)(Nc1ccccc1)c1ccccc1	Sulfonamide
	CCCCCC(CCN(C(C)C)C(C)C)(C(N)=O)c1ccccn1	2.80111	-0.209112	c1ccncc1	Pyridine
	CN(C)c1ccc2nc(O)cc(C(F)(F)F)c2c1	0.246345	0.715997	c1ccc2ncccc2c1	Benzopyridine
	OCC(CO)(CO)NCC(O)Cn1ccc2cc(Cl)ccc21	0.745729	-0.451689	c1ccc2[nH]ccc2c1	Benzazole
	COC(OC)c1cccnc1C	0.357298	0.551366	c1ccncc1	Pyridine
	COc1ccc2nc(O)c(C(=O)O)cc2c1	-0.142262	0.108193	c1ccc2ncccc2c1	Benzopyridine
	O=C(Nc1ccc(Br)cc1)c1cc([N+](=O)[O-])ccc1O	-0.482634	0.307632	O=C(Nc1ccccc1)c1ccccc1	Benzamide
	CCN(CC)c1ccc(NC(=O)c2ccc(OC)c(Cl)c2)cc1	0.469394	0.595145	O=C(Nc1ccccc1)c1ccccc1	Benzamide
	CCN(CC)C(=O)CN(c1ccc(C)cc1)S(=O)(=O)c1ccc(OC)c(OC)c1	0.846871	-0.0568596	O=S(=O)(Nc1ccccc1)c1ccccc1	Sulfonamide
	Cc1cc(N)nc(CCC(C)C)c1	-1.15682	-1.38419	c1ccncc1	Pyridine
	Cc1ccc(-c2cc(C(=O)NC(C)CO)cc(N(C)C(=O)C(C)C)c2)c(F)c1	-1.74367	0.490613	c1ccc(-c2ccccc2)cc1	Diphenyl
	O=C(O)CNC(=O)c1nc2ccccc2cc1O	0.11618	-0.670879	c1ccc2ncccc2c1	Benzopyridine
	CCN(CC)S(=O)(=O)c1ccc(OC)c(NC(=O)c2ccc([N+](=O)[O-])cc2)c1	0.346173	-0.0881511	O=C(Nc1ccccc1)c1ccccc1	Benzamide
	CC(CCN(C)C)c1ccc2cc(O)ccc2c1	1.11496	0.417907	c1ccc2ccccc2c1	Naphthalene
	O=C(O)C(F)(Cc1cccnc1)P(=O)(O)O	0.140038	-0.113867	c1ccncc1	Pyridine
	CC(=O)c1ccc(-c2ccc(CCC(C)(C(=O)NO)S(C)(=O)=O)cc2)cc1O	0.476235	1.90455	c1ccc(-c2ccccc2)cc1	Diphenyl
	CC(C)(C)NC(=O)NCc1cccnc1	1.3649	-0.554239	c1ccncc1	Pyridine
	OCCCNCc1ccccn1	0.67445	0.14061	c1ccncc1	Pyridine
	O=S(=O)(O)CS(=O)(=O)c1ccc(-c2ccccc2)cc1	-0.315204	-0.77239	c1ccc(-c2ccccc2)cc1	Diphenyl
	NC(=O)Nc1ccc(S(=O)(=O)Nc2ccc(S(N)(=O)=O)cc2)cc1	-0.565677	0.296142	O=S(=O)(Nc1ccccc1)c1ccccc1	Sulfonamide
	CC(C)N(C(=O)Cn1cc(SCC(N)=O)c2ccccc21)C(C)C	1.0342	-0.687465	c1ccc2[nH]ccc2c1	Benzazole
	COP(=O)(OC)C(N)Cc1c[nH]c2ccccc12	0.374309	-0.669025	c1ccc2[nH]ccc2c1	Benzazole
	Cc1ccc(C(=O)Nc2ccccc2OC(F)F)cc1	-1.61855	0.818098	O=C(Nc1ccccc1)c1ccccc1	Benzamide
	CCCOc1c(OC)cc(NC(C)CCCN)c2nccc(C)c12	0.840601	-0.0224408	c1ccc2ncccc2c1	Benzopyridine
	CC(C)C(NS(=O)(=O)c1ccc(-c2ccccc2)c(N)c1)C(=O)O	1.06546	0.256049	c1ccc(-c2ccccc2)cc1	Diphenyl
	Oc1cc(F)cc2cccnc12	-1.04599	0.421395	c1ccc2ncccc2c1	Benzopyridine
	O=C(Cn1ccnc1[N+](=O)[O-])N(CCO)CCO	0.345805	-0.224041	c1c[nH]cn1	Imidazole
	CN(C)CCOC(=O)Nc1ccncc1	0.786614	-0.270867	c1ccncc1	Pyridine
	COC(=O)c1cc(OC)nc(OC)c1	0.0927577	-0.549047	c1ccncc1	Pyridine
	CC(=O)Oc1ccc(-c2cccc(C(=O)NCC(=O)O)c2)cc1	0.848428	2.74617	c1ccc(-c2ccccc2)cc1	Diphenyl
	CCC(C)NCCOCCOc1ccc(Cl)c2ccccc12	1.50742	0.545289	c1ccc2ccccc2c1	Naphthalene
	CN(C)C(=O)Oc1ccc(-c2ccccc2)cc1	0.240854	0.624803	c1ccc(-c2ccccc2)cc1	Diphenyl
	Cc1ccccc1NC(=O)c1ccccc1NC(=O)CCC(=O)O	-2.33217	1.42376	O=C(Nc1ccccc1)c1ccccc1	Benzamide
	O=C(O)c1ccccc1-c1ccccc1	-0.358463	1.98686	c1ccc(-c2ccccc2)cc1	Diphenyl
	O=S(=O)(Nc1ccc(F)cc1)c1ccc(F)cc1	-0.400372	-0.1073	O=S(=O)(Nc1ccccc1)c1ccccc1	Sulfonamide
	CCCN(CCC)c1c([N+](=O)[O-])cc(S(=O)(=O)N(C)c2ccccc2)cc1[N+](=O)[O-]	1.07339	0.737112	O=S(=O)(Nc1ccccc1)c1ccccc1	Sulfonamide
	O=P(O)(O)C(F)(F)c1cc(O)c2ccccc2c1	-0.160546	-0.546622	c1ccc2ccccc2c1	Naphthalene
	Nc1cccc(-c2cc(CC(N)C(=O)O)cc(Cl)c2Cl)c1	-1.597	0.583672	c1ccc(-c2ccccc2)cc1	Diphenyl
	CCCCNCC(=O)Nc1cc(N)c(C#N)c(OCC)n1	1.86596	0.000197247	c1ccncc1	Pyridine
	O=C(C=NO)NCc1ccncc1	0.339197	-0.959481	c1ccncc1	Pyridine
	COc1cc(Cl)ccc1C(=O)Nc1cccc(C(F)(F)F)c1	-0.220179	1.19199	O=C(Nc1ccccc1)c1ccccc1	Benzamide
	CCC(O)=C(C#N)C(=O)Nc1ccc(-c2ccc(F)c(F)c2)c(C(=O)OC)c1	1.55941	1.24554	c1ccc(-c2ccccc2)cc1	Diphenyl
	NC(Cc1c[nH]c2ccc(Br)cc12)C(=O)O	-0.372725	-0.0107539	c1ccc2[nH]ccc2c1	Benzazole
	COc1ccc(S(=O)(=O)Nc2ccc(C)cc2C)cc1	-0.686133	0.4015	O=S(=O)(Nc1ccccc1)c1ccccc1	Sulfonamide
	Cc1c(C#N)c2ccccc2n1C	-1.09253	0.0393146	c1ccc2[nH]ccc2c1	Benzazole
	COc1cc(C(=O)Nc2ccc(OCC(=O)O)cc2)cc(OC)c1OC	-0.174607	0.241023	O=C(Nc1ccccc1)c1ccccc1	Benzamide
	NCCCN(CCN)CCc1c[nH]c2ccccc12	0.168888	-1.39685	c1ccc2[nH]ccc2c1	Benzazole
	COc1ccc(C(N)=O)cc1C(=O)Nc1ccc(Cl)cc1	-0.490222	0.123803	O=C(Nc1ccccc1)c1ccccc1	Benzamide
	CC(C)Oc1cc(C(=O)O)ccc1NC(=O)c1ccc([N+](=O)[O-])c(OC(C)C)c1	0.727073	1.39223	O=C(Nc1ccccc1)c1ccccc1	Benzamide
	CCCCNc1ccnc2ccccc12	0.972486	0.781148	c1ccc2ncccc2c1	Benzopyridine
	CNC(=O)c1ccc(N)c(NC(=O)c2ccc(NC(C)=O)cc2)c1	0.215447	0.423943	O=C(Nc1ccccc1)c1ccccc1	Benzamide
	Cc1c(C)n(CC(O)CNCCO)c2ccccc12	-0.972827	-1.66907	c1ccc2[nH]ccc2c1	Benzazole
	Cc1ccc(S(=O)(=O)Nc2ccccc2[N+](=O)[O-])cc1	-1.91675	1.21621	O=S(=O)(Nc1ccccc1)c1ccccc1	Sulfonamide
	CCCCCCCNC(=O)Oc1ccc2ncccc2c1	2.03159	0.519136	c1ccc2ncccc2c1	Benzopyridine
	C=CCc1c(C)nc2ccccc2c1O	0.659048	0.592059	c1ccc2ncccc2c1	Benzopyridine
	O=C(O)CCNc1ccccn1	0.250872	0.0498685	c1ccncc1	Pyridine
	CCOc1c(Cl)cc(C(=O)Nc2cccc(C(=O)O)c2)cc1Cl	0.261329	0.453302	O=C(Nc1ccccc1)c1ccccc1	Benzamide
	CC(CCOc1nc(Br)cn1C)N(C)C	1.3223	0.393747	c1c[nH]cn1	Imidazole
	CCOC(=O)CNC(=O)CCCCCOc1cccc2ccccc12	1.01151	-0.847018	c1ccc2ccccc2c1	Naphthalene
	CN(C)C(=O)c1nc(C(O)C(O)C(O)CO)c[nH]1	0.675698	-0.904738	c1c[nH]cn1	Imidazole
	CC(N)(Cc1c[nH]c2ccccc12)C(=O)O	0.526881	-0.0790152	c1ccc2[nH]ccc2c1	Benzazole
	CN(C)S(=O)(=O)Oc1ccc(Cl)cc1C(=O)Nc1cccc(C(F)(F)F)c1	-0.0553565	-0.120655	O=C(Nc1ccccc1)c1ccccc1	Benzamide
	O=C(O)c1cc(NC(=O)c2ccc(O)cc2)cc(C(=O)O)c1	-0.378169	-0.274984	O=C(Nc1ccccc1)c1ccccc1	Benzamide
	CCCn1cnc(CC(OCCN)C(=O)O)c1	0.557092	-0.735035	c1c[nH]cn1	Imidazole
	CCC(=O)NCCc1c[nH]c2c(Br)cc(OC)cc12	1.64843	0.869386	c1ccc2[nH]ccc2c1	Benzazole
	NCCc1ccc(O)c(O)c1-c1ccccc1	-0.396768	0.65733	c1ccc(-c2ccccc2)cc1	Diphenyl
	O=C(O)c1[nH]c2cc(Cl)cc(Cl)c2c1CCCO	-0.0686421	0.0452427	c1ccc2[nH]ccc2c1	Benzazole
	O=C(O)CCS(=O)(=O)c1ccc2cc(Cl)ccc2c1	0.367779	0.150937	c1ccc2ccccc2c1	Naphthalene
	COc1cccc(NC(=O)c2ccccc2Br)c1	-0.663057	0.49394	O=C(Nc1ccccc1)c1ccccc1	Benzamide
	CN(Cc1cccc(-c2ccc(C(=O)O)cc2)c1)C(=O)CN	0.0963387	1.64871	c1ccc(-c2ccccc2)cc1	Diphenyl
	O=C(O)CCNC(=O)C(Cc1ccc(-c2ccccc2)cc1)S(=O)(=O)CP(=O)(O)O	0.371072	-0.0325642	c1ccc(-c2ccccc2)cc1	Diphenyl
	COCC(=O)Nc1ccc(C#N)nc1	0.83561	0.0278105	c1ccncc1	Pyridine
	CCC(C)(O)c1cc2cc([N+](=O)[O-])c(C(F)(F)F)cc2[nH]1	1.42056	2.18771	c1ccc2[nH]ccc2c1	Benzazole
	CCOP(=O)(Nc1ccc(-c2ccccc2)cc1)OCC	0.498651	0.334182	c1ccc(-c2ccccc2)cc1	Diphenyl
	CC(C)COc1cc(NC(=O)c2ccc([N+](=O)[O-])cc2OCC(C)C)ccc1C(=O)O	1.11725	1.4201	O=C(Nc1ccccc1)c1ccccc1	Benzamide
	C#Cc1cc(NC(=O)c2cc(Cl)ccc2O)ccc1F	0.495921	0.384304	O=C(Nc1ccccc1)c1ccccc1	Benzamide
	COC(=O)c1cc(OC)ccc1-c1ccc(OC)cc1	-0.0668205	0.835444	c1ccc(-c2ccccc2)cc1	Diphenyl
	CN(c1ccc(C(O)(C(F)(F)F)C(F)(F)F)cc1)S(=O)(=O)c1cccc(C#N)c1	-0.275201	-0.0831847	O=S(=O)(Nc1ccccc1)c1ccccc1	Sulfonamide
	CN(C)CCNC(=O)c1ccc(NC(=O)c2cc(C(C)(C)C)cc(C(C)(C)C)c2)cc1	0.663172	0.533436	O=C(Nc1ccccc1)c1ccccc1	Benzamide
	CCCN(CCC)S(=O)(=O)c1ccc(C(=O)Nc2ccc(Cl)cc2)cc1	1.20116	-0.0761421	O=C(Nc1ccccc1)c1ccccc1	Benzamide
	Cc1cc(-c2ccccc2)ccc1NC(=O)CC(N)C(=O)O	-0.906836	3.21535	c1ccc(-c2ccccc2)cc1	Diphenyl
	CCCC(N)(Cc1c[nH]cn1)C(=O)OC	1.47078	-0.223187	c1c[nH]cn1	Imidazole
	C=CCN(CC=C)CCc1c[nH]c2ccccc12	0.949242	-0.536854	c1ccc2[nH]ccc2c1	Benzazole
	CCCC(COC(=O)NCCCn1ccnc1)C(C)CC	2.19657	0.343257	c1c[nH]cn1	Imidazole
	COc1cc(NC(=O)c2ccccc2)cc(OC)c1	-0.256064	0.325685	O=C(Nc1ccccc1)c1ccccc1	Benzamide
	COc1ccccc1C(=O)Nc1ccc(Br)cc1C	-0.778247	0.724526	O=C(Nc1ccccc1)c1ccccc1	Benzamide
	CCC(CO)NCc1ccnc2ccccc12	1.5019	0.953389	c1ccc2ncccc2c1	Benzopyridine
	O=C(Nc1cccc([N+](=O)[O-])c1)c1ccc([N+](=O)[O-])cc1O	-0.465881	1.34541	O=C(Nc1ccccc1)c1ccccc1	Benzamide
	O=C(O)c1cc2cc(Cl)ccc2[nH]1	0.0247014	0.243963	c1ccc2[nH]ccc2c1	Benzazole
	CC(C)CNC(=O)C(Cc1c[nH]c2ccccc12)NC(=O)OCC(=O)O	1.45451	-0.167725	c1ccc2[nH]ccc2c1	Benzazole
	CC(C)(C)OCCc1c[nH]cn1	1.4587	1.03895	c1c[nH]cn1	Imidazole
	NCCCNCc1c[nH]c2ccccc12	0.115951	-0.255019	c1ccc2[nH]ccc2c1	Benzazole
	COc1ccc(C(=O)Nc2ccc(OCC(=O)O)cc2)cc1	-0.377863	0.410265	O=C(Nc1ccccc1)c1ccccc1	Benzamide
	N=C(N)Nc1cccc(C(=O)Nc2ccc(CCC(=O)O)cc2)c1	-0.432948	-0.122202	O=C(Nc1ccccc1)c1ccccc1	Benzamide
	COCCS(=O)(=O)Nc1cc(Cl)ccn1	0.772312	-1.02228	c1ccncc1	Pyridine
	CNS(=O)(=O)c1cc(S(=O)(=O)NC)c2cccnc2c1O	-0.267593	-1.47838	c1ccc2ncccc2c1	Benzopyridine
	N=C(N)NCc1ccccn1	-0.499462	-1.05253	c1ccncc1	Pyridine
	C=CCc1cc(-c2ccccc2)ccc1OCCCNC(C)C	0.679336	2.35046	c1ccc(-c2ccccc2)cc1	Diphenyl
	CCOC(=O)Nc1c(C(=O)OC)[nH]c2cccc(OC)c12	0.665452	-0.670335	c1ccc2[nH]ccc2c1	Benzazole
	CCCOC(=O)C(N)Cc1c[nH]cn1	1.68148	-0.067477	c1c[nH]cn1	Imidazole
	N#Cc1ccc(NS(=O)(=O)c2cccc(C(F)(F)F)c2)c(Cl)c1	-1.4507	0.319443	O=S(=O)(Nc1ccccc1)c1ccccc1	Sulfonamide
	O=C(Nc1cc([N+](=O)[O-])ccc1O)c1ccc(F)cc1	-0.366833	-0.136989	O=C(Nc1ccccc1)c1ccccc1	Benzamide
	COc1ccc2cccc(CCNC(=O)C(Cl)=C(Cl)C(=O)O)c2c1	-0.12979	1.02646	c1ccc2ccccc2c1	Naphthalene
	CC(C)COc1cc(C(=O)O)ccc1NC(=O)c1ccc([N+](=O)[O-])cc1OCC(C)C	1.07894	1.61822	O=C(Nc1ccccc1)c1ccccc1	Benzamide
	CC(CCc1ccc(-c2ccc(O)cc2)cc1)(C(=O)NO)S(C)(=O)=O	0.811151	2.61245	c1ccc(-c2ccccc2)cc1	Diphenyl
	CCOC(=O)c1cccnc1	0.614654	0.567543	c1ccncc1	Pyridine
	COc1ccc2cccc(CCNC(=O)CCO)c2c1	-0.0687432	1.11005	c1ccc2ccccc2c1	Naphthalene
	NS(=O)(=O)Nc1ccc(-c2ccc(C(F)(F)F)c([N+](=O)[O-])c2)cc1	-0.825028	0.557316	c1ccc(-c2ccccc2)cc1	Diphenyl
	O=C(CCCCCOc1ccc2ccccc2c1)NCCO	0.826167	1.66879	c1ccc2ccccc2c1	Naphthalene
	CC(C)CNC(C)C(O)COc1cccc2ccccc12	1.36037	-0.341475	c1ccc2ccccc2c1	Naphthalene
	O=C(O)C=Cc1cccc(NC(=O)c2ccccc2)c1	0.234666	1.1584	O=C(Nc1ccccc1)c1ccccc1	Benzamide
	O=C(O)Cc1nc[nH]c1C(=O)O	0.31453	0.0207651	c1c[nH]cn1	Imidazole
	Cc1cc(I)c(O)c(C(=O)Nc2ccc(C(=N)N)cc2)c1	-1.37599	0.479679	O=C(Nc1ccccc1)c1ccccc1	Benzamide
	CC(C)(CO)C(O)C(=O)NCCC(=O)NCc1ccncc1	1.7072	-0.441131	c1ccncc1	Pyridine
	NCc1cccc2cc(O)ccc12	-0.626281	1.28147	c1ccc2ccccc2c1	Naphthalene
	Cc1ccc(NS(=O)(=O)c2ccc(Br)cc2)cc1O	-1.77162	-0.0996452	O=S(=O)(Nc1ccccc1)c1ccccc1	Sulfonamide
	CCOC(=O)c1[nH]c2ccccc2c1NC(=O)CC	0.675545	1.27375	c1ccc2[nH]ccc2c1	Benzazole
	COC(=O)CSc1[nH]c2ccc(F)cc2c1[N+](=O)[O-]	0.339602	0.592067	c1ccc2[nH]ccc2c1	Benzazole
	CCc1ccc(NC(=O)c2ccc(OC)c([N+](=O)[O-])c2)cc1	-0.691469	0.919387	O=C(Nc1ccccc1)c1ccccc1	Benzamide
	CCCCc1ccc(-c2cc(Cl)c(O)c(C(=O)O)c2)cc1	0.454156	1.97591	c1ccc(-c2ccccc2)cc1	Diphenyl
	C#Cc1cccc(NC(=O)c2cc(NC(=O)CCCCCC(=O)NO)c(OC)cc2O)c1	0.504718	1.36176	O=C(Nc1ccccc1)c1ccccc1	Benzamide
	N#Cc1cccc(NC(=O)c2cc(Cl)ccc2O)c1	-1.54122	-0.156055	O=C(Nc1ccccc1)c1ccccc1	Benzamide
	CC(C)NCC(O)COc1cccc2ccc(O)cc12	1.03633	0.51965	c1ccc2ccccc2c1	Naphthalene
	Nc1ccnc(O)c1F	-1.51103	-0.291939	c1ccncc1	Pyridine
	COc1cc(OC)c2c(C(=O)O)cc(C(=O)O)nc2c1	-0.0955817	0.329115	c1ccc2ncccc2c1	Benzopyridine
	CN(C)c1ccc([N+](=O)[O-])c2cccnc12	-0.016027	0.856552	c1ccc2ncccc2c1	Benzopyridine
	NC(CNC(=O)c1cc2c(Br)cccc2[nH]1)C(=O)O	-0.261873	-1.12428	c1ccc2[nH]ccc2c1	Benzazole
	CCOC(=O)CC(=O)c1ccccn1	1.11964	0.903601	c1ccncc1	Pyridine
	OCCc1c[nH]c2cc(F)ccc12	0.291848	0.793287	c1ccc2[nH]ccc2c1	Benzazole
	C[N+](C)(C)CCOC(=O)Nc1ccncc1Br	-0.900455	-1.24978	c1ccncc1	Pyridine
	O=C(O)CNC(=O)c1ccc2cccnc2c1O	0.0271494	-0.289967	c1ccc2ncccc2c1	Benzopyridine
	O=C(O)c1cc(O)c2c(Cl)ccc(Cl)c2n1	-0.376612	-0.0509106	c1ccc2ncccc2c1	Benzopyridine
	O=[N+]([O-])c1ccc(-c2cc([N+](=O)[O-])c(O)c([N+](=O)[O-])c2)cc1	-0.624885	1.42228	c1ccc(-c2ccccc2)cc1	Diphenyl
	O=S(=O)(Nc1ccc(C(F)(F)F)cc1)c1cc(Cl)cc(Cl)c1	-0.294118	-0.450206	O=S(=O)(Nc1ccccc1)c1ccccc1	Sulfonamide
	Cc1cn(C)c(OCCC(C)N(C)C)n1	-1.09801	-1.29816	c1c[nH]cn1	Imidazole
	C=CCN(c1ccc(Cl)cc1)S(=O)(=O)c1cccc(C(=O)O)c1	0.633902	0.611959	O=S(=O)(Nc1ccccc1)c1ccccc1	Sulfonamide
	CC(NC(=O)C(N)Cc1c[nH]c2ccccc12)C(=O)NC(C(N)=O)C(C)C	0.792461	-0.573199	c1ccc2[nH]ccc2c1	Benzazole
	COc1cc(C(=O)O)c2ccccc2n1	-0.31966	0.282608	c1ccc2ncccc2c1	Benzopyridine
	CCCCN(CC)C(=O)Cc1c(C(=O)O)[nH]c2ccc(Cl)cc12	1.65889	-0.0630328	c1ccc2[nH]ccc2c1	Benzazole
	CC(C=Cc1cccnc1)=CC(=O)O	1.11573	1.27551	c1ccncc1	Pyridine
	O=C(O)c1ccc2cccnc2c1O	-0.0884914	1.12092	c1ccc2ncccc2c1	Benzopyridine
	CN(C)S(=O)(=O)c1ccc(-c2ccccc2)cc1	-0.0647203	-0.167235	c1ccc(-c2ccccc2)cc1	Diphenyl
	CCS(=O)(=O)Nc1cc2c(C(C)=O)c(C)n(S(=O)(=O)CC)c2cc1C	0.578283	-0.732316	c1ccc2[nH]ccc2c1	Benzazole
	N=C(N)CCCOc1ccccc1-c1ccccc1	-0.363202	0.660062	c1ccc(-c2ccccc2)cc1	Diphenyl
	CCC(C)OC(=O)C(C)Oc1ccc(-c2ccccc2)cc1	1.74348	1.08713	c1ccc(-c2ccccc2)cc1	Diphenyl
	COc1ccc(Cl)cc1C(=O)Nc1ccccc1	-0.374669	0.52348	O=C(Nc1ccccc1)c1ccccc1	Benzamide
	CC(C)OC(=O)Cn1cc(C#N)c2ccccc21	1.45106	0.691456	c1ccc2[nH]ccc2c1	Benzazole
	N#Cc1ccc2cc(Br)c(C(F)(F)P(=O)(O)O)cc2c1	-0.97898	0.253196	c1ccc2ccccc2c1	Naphthalene
	CC(C)NC(=O)Nc1ccc(S(=O)(=O)Nc2ccc(CC(C)(C)N)cc2)cc1	0.963326	0.371315	O=S(=O)(Nc1ccccc1)c1ccccc1	Sulfonamide
	COC(=O)C(CC(C)C)NC(=O)c1cc2ccccc2[nH]1	0.786377	-0.0365408	c1ccc2[nH]ccc2c1	Benzazole
	Cc1cc(Cl)ccc1NC(=O)c1cccc(Cl)c1C(=O)NC(C)C	-1.28385	1.286	O=C(Nc1ccccc1)c1ccccc1	Benzamide
	O=P(O)(O)C(O)(Cc1cccc(-c2cc(F)cc(F)c2)c1)P(=O)(O)O	-0.216711	0.634036	c1ccc(-c2ccccc2)cc1	Diphenyl
	O=C(Nc1cc(Br)c(O)c(Br)c1)c1cccc(O)c1	-0.515623	-1.26183	O=C(Nc1ccccc1)c1ccccc1	Benzamide
	CC(CCc1ccc(-c2ccc(F)cc2)c(F)c1)(C(=O)NO)S(C)(=O)=O	0.819542	2.72752	c1ccc(-c2ccccc2)cc1	Diphenyl
	CNCCc1[nH]cnc1C	0.541667	-0.152894	c1c[nH]cn1	Imidazole
	CC(=O)Oc1ccc(-c2ccc(C(=O)O)cc2)cc1	0.817599	2.25274	c1ccc(-c2ccccc2)cc1	Diphenyl
	O=C(Nc1cc(Cl)cc(Cl)c1)c1cc(Cl)ccc1O	-0.2991	-0.869144	O=C(Nc1ccccc1)c1ccccc1	Benzamide
	COC(=O)c1ccc2c(CCO)c[nH]c2c1	0.383716	0.200058	c1ccc2[nH]ccc2c1	Benzazole
	NCCc1c[nH]c2ccc(C(N)=O)cc12	-0.195213	0.770112	c1ccc2[nH]ccc2c1	Benzazole
	CCOc1ccc(C(=O)Nc2ccc(C(=N)N)cc2)c(O)c1	0.18975	0.985712	O=C(Nc1ccccc1)c1ccccc1	Benzamide
	CCCCCCNC(=O)Nc1ccc(S(=O)(=O)Nc2ccc(CC(C)(C)N)cc2)cc1	1.75969	0.750481	O=S(=O)(Nc1ccccc1)c1ccccc1	Sulfonamide
	NS(=O)(=O)NCCn1ccnc1[N+](=O)[O-]	-0.779851	-1.27486	c1c[nH]cn1	Imidazole
	C=CCc1ccc(O)c(-c2ccc(OC)c(C=CC)c2)c1	0.542497	2.11663	c1ccc(-c2ccccc2)cc1	Diphenyl
	Cn1c(C(=O)NCC(N)C(=O)O)cc2c(Br)cccc21	-0.590218	-1.98166	c1ccc2[nH]ccc2c1	Benzazole
	COC(=O)c1cc2c(C)c(C(=O)O)[nH]c2cc1C	0.466348	0.102737	c1ccc2[nH]ccc2c1	Benzazole
	COc1ccccc1-c1ccc(C#N)c(C(F)(F)F)c1	-0.66716	2.28085	c1ccc(-c2ccccc2)cc1	Diphenyl
	CC(C)NCCc1c[nH]cn1	1.17363	0.140642	c1c[nH]cn1	Imidazole
	CC(C)(C)NC(=NO)Nc1cccnc1	1.42124	-0.642817	c1ccncc1	Pyridine
	CCCC(=O)Nc1cccc(NC(=O)c2ccccc2Cl)c1	1.3246	1.4433	O=C(Nc1ccccc1)c1ccccc1	Benzamide
	CCOC(=S)n1ccnc1	0.762339	-0.397259	c1c[nH]cn1	Imidazole
	CC(=O)Nc1ccc(S(=O)(=O)Nc2ccc(C)c(C)c2)cc1	0.471455	0.706413	O=S(=O)(Nc1ccccc1)c1ccccc1	Sulfonamide
	CC(C)C(=O)Nc1cccc(C(=O)Nc2ccccc2C(=O)O)c1	1.24124	1.45776	O=C(Nc1ccccc1)c1ccccc1	Benzamide
	CCCSc1cccc(OS(C)(=O)=O)n1	0.396035	0.623266	c1ccncc1	Pyridine
	Cc1c(C(C)(C)O)[nH]c2cc(C(F)(F)F)ccc12	-1.13584	-0.530196	c1ccc2[nH]ccc2c1	Benzazole
	CC(C)NC(=O)Nc1ccncc1	1.12459	-0.692537	c1ccncc1	Pyridine
	CCCCSc1cccc(OS(C)(=O)=O)n1	0.737393	0.853377	c1ccncc1	Pyridine
	O=C(CCCCCCCC(=NO)c1ccc(-c2ccccc2)cc1)NO	1.27169	1.34356	c1ccc(-c2ccccc2)cc1	Diphenyl
	CC(C)CN(C)C(=O)CNC(=O)c1cc2cc(Cl)ccc2[nH]1	1.3276	-0.677899	c1ccc2[nH]ccc2c1	Benzazole
	CC(C)(C)c1ccc(C(=O)Nc2ccc([N+](=O)[O-])cc2O)cc1	0.869547	1.42768	O=C(Nc1ccccc1)c1ccccc1	Benzamide
	CCCCCCCNC(=O)OCCCc1c[nH]cn1	2.2722	-0.154602	c1c[nH]cn1	Imidazole
	CC(C)(C)c1ccc2ccccc2c1O	0.978762	2.24431	c1ccc2ccccc2c1	Naphthalene
	O=C(O)Cc1c[nH]c2cccc(C(F)(F)F)c12	0.0529972	1.17037	c1ccc2[nH]ccc2c1	Benzazole
	O=C(O)Cc1ccc(-c2ccccc2)cc1	-0.0137254	1.2973	c1ccc(-c2ccccc2)cc1	Diphenyl
	COc1ccc(C)cc1S(=O)(=O)Nc1cccc(SC)c1	-0.424647	1.56991	O=S(=O)(Nc1ccccc1)c1ccccc1	Sulfonamide
	CC(=O)Nc1ccc(NS(=O)(=O)c2c(Cl)cccc2Cl)cc1	0.747371	0.275414	O=S(=O)(Nc1ccccc1)c1ccccc1	Sulfonamide
	CCCCCCC(C(C)O)n1cnc(C(=O)OCC)c1	2.6202	1.17785	c1c[nH]cn1	Imidazole
	CCc1cc2ccccc2nc1SCCN(C)C	0.111491	2.24056	c1ccc2ncccc2c1	Benzopyridine
	Cc1ccccc1-c1ccc([N+](=O)[O-])c(C)c1	-2.27178	2.53769	c1ccc(-c2ccccc2)cc1	Diphenyl
	CC(=O)N(O)CCC(c1cccnc1)P(=O)(O)O	0.768459	-0.214799	c1ccncc1	Pyridine
	CCOC(=O)c1cnc2c(Cl)c(Cl)ccc2c1O	0.79854	0.318549	c1ccc2ncccc2c1	Benzopyridine
	CC(=O)Nc1ccccc1NC(=O)c1cc(C)cc(C)c1	0.623532	1.56587	O=C(Nc1ccccc1)c1ccccc1	Benzamide
	CN(CC(=O)O)C(=O)c1cccc2ccccc12	0.216249	-0.158822	c1ccc2ccccc2c1	Naphthalene
	O=S(=O)(O)c1cc(I)c(O)c2ncccc12	-0.327529	-0.637328	c1ccc2ncccc2c1	Benzopyridine
	CCCCCCCC(=O)NN=Cc1cccnc1	2.59838	0.42404	c1ccncc1	Pyridine
	CC(C)CC(NC(=O)Cn1ccc2cc(Br)ccc21)C(=O)O	1.8049	0.511092	c1ccc2[nH]ccc2c1	Benzazole
	CC(C)Cc1cn(CC(=O)O)c2cc(Cl)ccc12	1.07492	0.430576	c1ccc2[nH]ccc2c1	Benzazole
	O=C(O)c1cc(O)c2c(Br)cccc2n1	-0.320594	-0.37141	c1ccc2ncccc2c1	Benzopyridine
	CCN(CC)S(=O)(=O)c1cccc(C(=O)Nc2cc(Cl)ccc2C(=O)O)c1	0.547881	0.12536	O=C(Nc1ccccc1)c1ccccc1	Benzamide
	CN(C)CCSc1ccccc1-c1ccccc1	0.405957	0.905247	c1ccc(-c2ccccc2)cc1	Diphenyl
	CC(C)CC(NC(=O)CCc1cccc2ccccc12)B(O)O	1.70366	0.513204	c1ccc2ccccc2c1	Naphthalene
	Cc1ccc2c(O)c(C(=O)O)ccc2n1	-1.60792	0.000566043	c1ccc2ncccc2c1	Benzopyridine
	CC(C)N(CC(N)=O)Cc1c(Cl)ccc2cccnc12	1.0688	-1.11414	c1ccc2ncccc2c1	Benzopyridine
	CCOC(=O)c1c(O)c(O)nc2cc(Cl)cc(Cl)c12	0.364224	0.0973736	c1ccc2ncccc2c1	Benzopyridine
	CCc1ccc(C(=O)Nc2ccccc2)cc1	-0.676774	0.653718	O=C(Nc1ccccc1)c1ccccc1	Benzamide
	CCCc1ccc2c(Cl)c(OC(=O)N(C)C)ccc2c1	0.158888	0.6697	c1ccc2ccccc2c1	Naphthalene
	CN(C)CCc1c[nH]c2cc(O)ccc12	0.585191	0.789358	c1ccc2[nH]ccc2c1	Benzazole
	O=[N+]([O-])c1cccc(NS(=O)(=O)c2ccc(Cl)cc2)c1	-0.714825	0.695877	O=S(=O)(Nc1ccccc1)c1ccccc1	Sulfonamide
	CC(=O)N(O)CCCCCNC(=O)c1cccc(C(=O)NCCCCCN(O)C(C)=O)n1	0.873029	0.0978397	c1ccncc1	Pyridine
	COc1ccc2[nH]cc(CCCN=[N+]=[N-])c2c1	-0.207172	0.510955	c1ccc2[nH]ccc2c1	Benzazole
	COCCNC(=O)Cn1ccc2cccc(OC)c21	0.667862	0.0181671	c1ccc2[nH]ccc2c1	Benzazole
	O=C(Nc1ccc(Cl)cc1)c1cc(Br)cc(Br)c1O	-0.129916	-0.143498	O=C(Nc1ccccc1)c1ccccc1	Benzamide
	COc1ccc2c(OC)ccc(C=NNC(N)=S)c2c1	-0.269395	0.860541	c1ccc2ccccc2c1	Naphthalene
	CCOC(=O)C(CNC(C)=O)c1cn(C(=O)OCC)c2ccc(OC)cc12	1.21705	-0.120364	c1ccc2[nH]ccc2c1	Benzazole
	COc1ccc(-c2ccc(O)c(C=NO)c2)cc1F	-0.471973	1.83134	c1ccc(-c2ccccc2)cc1	Diphenyl
	Cc1c(C)n(CCN(C)C)c2ccc(C(=O)OCCN(C)C)cc12	-1.00055	-0.755735	c1ccc2[nH]ccc2c1	Benzazole
	CC(C)CCN(C(C(=O)NO)C(C)C)S(=O)(=O)c1ccc2cc(O)ccc2c1	1.73112	-0.76174	c1ccc2ccccc2c1	Naphthalene
	CC(C)(C)c1ccc(C(=O)Nc2ccc(S(N)(=O)=O)cc2)cc1	0.922	1.53045	O=C(Nc1ccccc1)c1ccccc1	Benzamide
	C=CCc1cc(NC)c(O)c(-c2ccc(OC)c(CC=C)c2)c1	0.68772	0.949409	c1ccc(-c2ccccc2)cc1	Diphenyl
	COc1ccc(C)c(S(=O)(=O)Nc2ccc(OCC(=O)O)cc2)c1	-0.498462	0.53587	O=S(=O)(Nc1ccccc1)c1ccccc1	Sulfonamide
	NCCCCCCCCCCCCc1c[nH]cn1	1.06593	1.0888	c1c[nH]cn1	Imidazole
	CC(N)Cc1c[nH]cn1	0.683288	-0.221475	c1c[nH]cn1	Imidazole
	N#Cc1ccc(-c2ccc(C(F)(F)F)cc2)cc1	-1.14186	0.999832	c1ccc(-c2ccccc2)cc1	Diphenyl
	CCCCCc1c(O)nc2ccccc2c1O	0.765826	0.888237	c1ccc2ncccc2c1	Benzopyridine
	NS(=O)(=O)NCc1ccc(-c2ccc(C(F)(F)F)c(F)c2)cc1	-0.806633	0.136389	c1ccc(-c2ccccc2)cc1	Diphenyl
	COc1cc(-c2ccc(Cl)cc2)ccc1CC(=O)O	-0.0271305	1.30903	c1ccc(-c2ccccc2)cc1	Diphenyl
	CCC(CC)C(=O)Oc1c(C(=O)N(C)C)cccc1-c1ccccc1	2.16833	1.24733	c1ccc(-c2ccccc2)cc1	Diphenyl
	CC(C)NC(=O)OCCCc1c[nH]cn1	1.12103	-0.621878	c1c[nH]cn1	Imidazole
	Cc1ccc(C(=O)C=CN(C)C)cn1	-1.46408	-1.1555	c1ccncc1	Pyridine
	Cc1cc(F)ccc1-c1ccc(CCC(C)(C(=O)NO)S(C)(=O)=O)cc1	-1.14295	2.38094	c1ccc(-c2ccccc2)cc1	Diphenyl
	NCc1ccc(-c2ccccc2OC(F)(F)F)cc1	-0.717795	1.69396	c1ccc(-c2ccccc2)cc1	Diphenyl
	CCC(=O)Nc1ccc2c(ccn2CCOC)c1	1.32235	1.25298	c1ccc2[nH]ccc2c1	Benzazole
	CCC(O)c1ccc(Br)cc1NC(=O)c1cccc(Cl)c1	0.739827	1.5653	O=C(Nc1ccccc1)c1ccccc1	Benzamide
	Cc1ccc(S(=O)(=O)N(C)c2ccc(NS(C)(=O)=O)cc2)cc1	-1.80453	0.405659	O=S(=O)(Nc1ccccc1)c1ccccc1	Sulfonamide
	Cc1ccc(S(=O)(=O)Nc2ccc(O)c(C(=O)O)c2)c(C)c1	-1.87149	0.863817	O=S(=O)(Nc1ccccc1)c1ccccc1	Sulfonamide
	COC(=O)c1c(F)cccc1-c1ccc(CNC(=O)C(C)(O)C(F)(F)F)c(F)c1	0.115149	1.64345	c1ccc(-c2ccccc2)cc1	Diphenyl
	N#Cc1cccc(C#N)n1	-1.47766	-0.698587	c1ccncc1	Pyridine
	O=S(=O)(NCCCCO)c1ccc(-c2ccc(OC(F)(F)F)cc2)cc1	-0.160133	0.0403025	c1ccc(-c2ccccc2)cc1	Diphenyl
	CCOC(=O)c1ccc(CC(C)(C)C)nc1O	0.670262	-0.422847	c1ccncc1	Pyridine
	COc1ccc2cc(CC(O)C(C)=O)ccc2c1	-0.209528	0.062556	c1ccc2ccccc2c1	Naphthalene
	COc1ccc(C(=O)CCC(=O)O)c2ccccc12	-0.617975	-0.88974	c1ccc2ccccc2c1	Naphthalene
	Cc1ccccc1-c1ccc(O)c(C(=O)O)c1	-2.43452	2.37169	c1ccc(-c2ccccc2)cc1	Diphenyl
	NC(=S)NN=Cc1ccc2ccccc2c1	-0.738081	-1.57039	c1ccc2ccccc2c1	Naphthalene
	CCOc1ccc2cc(C=NNC(N)=S)ccc2c1	0.63741	1.10774	c1ccc2ccccc2c1	Naphthalene
	CCCCNCc1cc(Cl)c2ccccc2c1O	1.29339	0.310218	c1ccc2ccccc2c1	Naphthalene
	CC(N)C(=O)NC(Cc1cnc[nH]1)C(=O)O	0.970358	-1.06286	c1c[nH]cn1	Imidazole
	COc1ccc2nc(C)c(C(N)=O)cc2c1	0.0207901	-0.0182873	c1ccc2ncccc2c1	Benzopyridine
	CCOC(=O)C(C)S(=O)(=O)c1ccc(C(F)(F)F)cn1	1.16031	0.22514	c1ccncc1	Pyridine
	O=S(=O)(O)Oc1c[nH]c2ccccc12	-0.340774	-0.351614	c1ccc2[nH]ccc2c1	Benzazole
	O=C(O)c1ccc2cc[nH]c2c1	-0.0205084	0.937325	c1ccc2[nH]ccc2c1	Benzazole
	C=CCOCCCc1c[nH]cn1	1.32809	1.49926	c1c[nH]cn1	Imidazole
	O=C(Nc1cc([N+](=O)[O-])ccc1O)c1cccc([N+](=O)[O-])c1	-0.495131	0.259375	O=C(Nc1ccccc1)c1ccccc1	Benzamide
	Cc1cc(C)c2c(O)c([N+](=O)[O-])c(O)nc2c1	-1.03499	0.506767	c1ccc2ncccc2c1	Benzopyridine
	COC(=O)c1cncc(OC)c1C(=O)OC	0.470118	0.181549	c1ccncc1	Pyridine
	CC(C(=O)NC(C#N)CC(N)=O)N(Cc1ccc(-c2cccc(Cl)c2)cc1)S(C)(=O)=O	1.13722	-0.416067	c1ccc(-c2ccccc2)cc1	Diphenyl
	O=C(Nc1ccc(F)cc1F)c1cc(Cl)ccc1O	-0.299306	0.339461	O=C(Nc1ccccc1)c1ccccc1	Benzamide
	NC(CCCNc1ncc[nH]1)C(=O)O	0.0598475	-0.305573	c1c[nH]cn1	Imidazole
	COc1ccc(NS(=O)(=O)c2ccc(C=CC(=O)NO)cc2)cc1OC	-0.49558	0.262234	O=S(=O)(Nc1ccccc1)c1ccccc1	Sulfonamide
	CC(C)CCOc1cc(OCCCN)cc(-c2ccc(CCC(N)=O)c(CCC(=O)O)c2)c1	1.38248	1.50956	c1ccc(-c2ccccc2)cc1	Diphenyl
	CCOC(=O)c1ccc(Cl)cc1NC(=O)c1ccccc1Br	0.573905	0.832454	O=C(Nc1ccccc1)c1ccccc1	Benzamide
	COc1ccc2nccc(C(N)=O)c2c1	0.259482	1.07124	c1ccc2ncccc2c1	Benzopyridine
	CC(C)CNC(=O)Oc1cccc(-c2ccc(C(C)C(=O)O)cc2F)c1	1.09958	1.27866	c1ccc(-c2ccccc2)cc1	Diphenyl
	CC(C)C(NC(=O)C(N)Cc1c[nH]c2ccccc12)C(=O)NCC(=O)O	1.50328	-0.465807	c1ccc2[nH]ccc2c1	Benzazole
	CCCP(=O)(O)CC(CC(C)C)C(=O)NC(Cc1c[nH]c2ccccc12)C(=O)O	2.08948	0.135833	c1ccc2[nH]ccc2c1	Benzazole
	O=C(O)CSc1ccnc2cc(Cl)ccc12	-0.0176191	0.160999	c1ccc2ncccc2c1	Benzopyridine
	O=C(O)c1c(F)c(F)cc2ccccc12	-0.356589	-0.598474	c1ccc2ccccc2c1	Naphthalene
	CCCOC(=O)c1ccc(Cl)cc1NC(=O)c1ccccc1OC	1.12406	1.16749	O=C(Nc1ccccc1)c1ccccc1	Benzamide
	CCCOc1cccc2cc(C)c(C(C)=O)c(O)c12	0.937403	2.24792	c1ccc2ccccc2c1	Naphthalene
	CCOCCCNCc1cc(O)c2cc(C)ccc2n1	1.43037	1.16614	c1ccc2ncccc2c1	Benzopyridine
	Cc1ccc2cccc(O)c2n1	-1.60207	2.09044	c1ccc2ncccc2c1	Benzopyridine
	Cc1ccc([N+](=O)[O-])cc1NS(=O)(=O)c1cc(Cl)c(Cl)cc1Cl	-1.62458	1.31382	O=S(=O)(Nc1ccccc1)c1ccccc1	Sulfonamide
	NC(=S)NN=Cc1c(O)ccc2ccccc12	-0.618431	-2.10687	c1ccc2ccccc2c1	Naphthalene
	CCNc1ccc(O)c2ncccc12	0.0349662	0.335091	c1ccc2ncccc2c1	Benzopyridine
	O=C(O)c1ccc(S(=O)(=O)Nc2ccccc2F)c(F)c1	-0.55375	0.509364	O=S(=O)(Nc1ccccc1)c1ccccc1	Sulfonamide
	CCOc1ccc(NS(=O)(=O)c2ccc(NC(C)=O)c(OC)c2)cc1	0.22885	0.87934	O=S(=O)(Nc1ccccc1)c1ccccc1	Sulfonamide
	CN(C)c1cccc(-c2ccc(C(=O)O)cc2)c1	0.186228	1.82636	c1ccc(-c2ccccc2)cc1	Diphenyl
	CCC(C)C(NC(=O)NCc1ccccn1)C(=O)OC	1.81818	-0.0586541	c1ccncc1	Pyridine
	Oc1c(F)ccc2cccnc12	-0.990312	0.127331	c1ccc2ncccc2c1	Benzopyridine
	CN(C)CCc1cn(C)c2cccc(O)c12	0.572956	0.516591	c1ccc2[nH]ccc2c1	Benzazole
	CN(C)Cc1ccc(O)c2ncccc12	0.200114	0.608189	c1ccc2ncccc2c1	Benzopyridine
	CC(C)CCNC(=O)COc1ccc(N(C)S(=O)(=O)c2ccc(F)cc2)cc1	1.59269	1.13325	O=S(=O)(Nc1ccccc1)c1ccccc1	Sulfonamide
	CCC(=O)Nc1cccc2cccnc12	1.13649	1.70746	c1ccc2ncccc2c1	Benzopyridine
	NC(=O)c1ccccc1NC(=O)c1ccccc1	-0.790288	0.745678	O=C(Nc1ccccc1)c1ccccc1	Benzamide
	CC(CCc1ccc(NS(=O)(=O)c2ccccc2)cc1)CC(=O)NO	0.901676	1.59341	O=S(=O)(Nc1ccccc1)c1ccccc1	Sulfonamide
	CCCCOc1ccc(N)cn1	1.06597	0.905367	c1ccncc1	Pyridine
	NCCc1c[nH]c2c(O)cc(O)cc12	-0.189667	0.340299	c1ccc2[nH]ccc2c1	Benzazole
	COC(=O)CCC(=O)Nc1cccc(C(=O)Nc2cccc(Cl)c2)c1	0.868243	1.54122	O=C(Nc1ccccc1)c1ccccc1	Benzamide
	Cc1c(C)c(C)c2c(CC(C)N)c[nH]c2c1C	-0.937916	-0.283461	c1ccc2[nH]ccc2c1	Benzazole
	CC(C)=CCOC(=O)c1ccncc1	1.67406	1.12998	c1ccncc1	Pyridine
	NCC(O)c1cccc2ccccc12	-0.34235	1.08894	c1ccc2ccccc2c1	Naphthalene
	Cc1ncccc1NC(P(=O)(O)O)P(=O)(O)O	-1.0978	-0.223719	c1ccncc1	Pyridine
	Cc1ccc(C(=O)Nc2cc(Cl)ccc2C(=O)O)c(C)c1	-1.49294	0.137348	O=C(Nc1ccccc1)c1ccccc1	Benzamide
	CN(c1cccc(C#N)c1)S(=O)(=O)c1cc(C(=O)O)ccc1Cl	-0.167183	0.553044	O=S(=O)(Nc1ccccc1)c1ccccc1	Sulfonamide
	CCC(=O)NCC(=O)Nc1ncc(I)cc1C	1.76015	0.203913	c1ccncc1	Pyridine
	COc1c(Cl)ccc(Cl)c1C(=O)Nc1ccc(C)cc1C	-0.0015087	0.248322	O=C(Nc1ccccc1)c1ccccc1	Benzamide
	Cc1cccc(C(=O)Nc2ccccc2O)c1	-2.03655	0.649232	O=C(Nc1ccccc1)c1ccccc1	Benzamide
	O=C(O)c1cccc(NC(=O)c2ccccc2)c1	-0.431124	0.335849	O=C(Nc1ccccc1)c1ccccc1	Benzamide
	COc1ccc(-c2ccc(C=NO)c(O)c2)cc1	-0.238315	1.35717	c1ccc(-c2ccccc2)cc1	Diphenyl
	CCOc1ccc2[nH]c(SCC(=O)OC)c([N+](=O)[O-])c2c1	0.406485	0.683423	c1ccc2[nH]ccc2c1	Benzazole
	CC(c1c[nH]cn1)C(N)C(=O)O	0.336939	0.270527	c1c[nH]cn1	Imidazole
	COc1ccc2[nH]cc(C(C)(C)CNC(C)=O)c2c1	-0.0368645	0.461989	c1ccc2[nH]ccc2c1	Benzazole
	NCc1ccc(-c2ccc(OC(F)(F)F)cc2)cc1	-0.632811	1.23756	c1ccc(-c2ccccc2)cc1	Diphenyl
	CCc1cccc(C)c1NC(=O)c1cccc(N(C)C)c1	-0.830371	1.5353	O=C(Nc1ccccc1)c1ccccc1	Benzamide
	CC(C)N(O)CC(O)COc1cccc2ccccc12	0.825311	-0.622768	c1ccc2ccccc2c1	Naphthalene
	COc1cc(NC(=O)c2ccc(F)cc2Cl)c(C(=O)N(C)C)cc1OC	-0.250495	0.599012	O=C(Nc1ccccc1)c1ccccc1	Benzamide
	Cc1ccc(C(=O)Nc2ccc(S(=O)(=O)N=C(N)N)cc2)cc1	-1.4197	0.915455	O=C(Nc1ccccc1)c1ccccc1	Benzamide
	Cc1cccc(NC(=O)c2ccccc2NC(=O)CCC(=O)O)c1	-1.84434	1.07362	O=C(Nc1ccccc1)c1ccccc1	Benzamide
	Cc1[nH]c2ccc(C(=O)OCCN(C)C)cc2c1C	-0.807686	1.07834	c1ccc2[nH]ccc2c1	Benzazole
	CCCC(=O)c1ccccc1NS(=O)(=O)c1ccc(OC(=O)C(C)(C)C)cc1	1.15794	2.86333	O=S(=O)(Nc1ccccc1)c1ccccc1	Sulfonamide
	COc1c(C)cc2c(C(=O)N(C)CC(=O)O)cccc2c1Br	0.335771	0.105182	c1ccc2ccccc2c1	Naphthalene
	Cc1cccc(NS(=O)(=O)c2ccc(NS(C)(=O)=O)cc2)c1	-1.94994	0.865113	O=S(=O)(Nc1ccccc1)c1ccccc1	Sulfonamide
	CCc1ccc2nc(NCCOCCO)cc(C)c2c1	-0.401074	-0.405047	c1ccc2ncccc2c1	Benzopyridine
	CC(=O)c1c(C)nc2ccccc2c1O	0.323557	0.0540133	c1ccc2ncccc2c1	Benzopyridine
	Clc1ccccc1-c1ccccc1Cl	-1.30364	3.1513	c1ccc(-c2ccccc2)cc1	Diphenyl
	CC(C)Oc1cccc(-c2ccc(CN(C(C)C(=O)NC(C#N)CC(N)=O)S(C)(=O)=O)cc2)c1	0.954149	3.06305	c1ccc(-c2ccccc2)cc1	Diphenyl
	O=C(CNO)Cc1c[nH]c2ccc(Br)cc12	0.0609167	-0.792468	c1ccc2[nH]ccc2c1	Benzazole
	OCC(CO)OCn1c(Cl)nc(Cl)c1Cl	0.785886	-0.218493	c1c[nH]cn1	Imidazole
	CC(C)(C)c1cc(C(=O)Nc2cccc(C(=O)NCCNC(=N)N)c2)cc(C(C)(C)C)c1	0.870874	1.39661	O=C(Nc1ccccc1)c1ccccc1	Benzamide
	O=C(O)CNS(=O)(=O)c1ccc(NC(=O)c2ccccc2[N+](=O)[O-])cc1	-0.0634176	-0.714526	O=C(Nc1ccccc1)c1ccccc1	Benzamide
	COCCCOc1ccc(C(=O)N(C)CCC(C)C)cn1	1.18166	0.930011	c1ccncc1	Pyridine
	CCS(=O)(=O)NCCNCc1ccc(Cl)c2cccnc12	0.657493	-1.17987	c1ccc2ncccc2c1	Benzopyridine
	NCCCCNCCCCNCc1ccc2ccccc2c1	0.359752	-0.337108	c1ccc2ccccc2c1	Naphthalene
	CC(C)(C)NC(=O)CNc1ccnc2cc(Cl)ccc12	1.33885	-0.137649	c1ccc2ncccc2c1	Benzopyridine
	CN(C)C(=O)Oc1ccc2ccccc2c1Br	0.336163	0.493973	c1ccc2ccccc2c1	Naphthalene
	CCc1ccc2[nH]cc(CCN)c2c1	-0.286044	0.91533	c1ccc2[nH]ccc2c1	Benzazole
	Cc1cc2ccccc2n1C	-0.993653	1.59605	c1ccc2[nH]ccc2c1	Benzazole
	O=C(O)CC(O)(CSCCCCCCc1ccccn1)C(=O)O	0.597857	-0.882784	c1ccncc1	Pyridine
	CC(C)NCC(O)COc1cccc2ccccc12	1.07565	0.190676	c1ccc2ccccc2c1	Naphthalene
	COC(=O)C(Cc1cnc[nH]1)NC(=O)C(N)C(C)C	0.730655	0.578174	c1c[nH]cn1	Imidazole
	CC(C)(C)Cc1ccc(C(N)=O)c(O)n1	1.49605	1.14164	c1ccncc1	Pyridine
	Oc1ccc(-c2ccc(C(F)(F)F)c(F)c2)cc1	-0.769679	1.24598	c1ccc(-c2ccccc2)cc1	Diphenyl
	CC(=O)N(C)C(C)C#CCn1cncc1C	0.892177	-1.24273	c1c[nH]cn1	Imidazole
	CC(NC(=O)c1[nH]cnc1C(=O)NCCCCCN)C(=O)OC(C)(C)C	0.830881	-0.969225	c1c[nH]cn1	Imidazole
	COc1cc(NC(=O)c2c(F)cccc2F)c(Cl)cc1Cl	-0.183581	-0.283217	O=C(Nc1ccccc1)c1ccccc1	Benzamide
	COc1ccc2cccc(CCNC(=O)CCC(=O)O)c2c1	-0.107781	0.898219	c1ccc2ccccc2c1	Naphthalene
	COc1cc(-c2ccc(C(=O)O)cc2)cc(OC)c1O	-0.00424109	1.37509	c1ccc(-c2ccccc2)cc1	Diphenyl
	CCCCCCCc1c(C)nc2cccc(OC)c2c1O	1.40394	1.15795	c1ccc2ncccc2c1	Benzopyridine
	Cc1cccc(NS(=O)(=O)c2ccc([N+](=O)[O-])cc2)c1	-2.13818	0.7747	O=S(=O)(Nc1ccccc1)c1ccccc1	Sulfonamide
	NS(=O)(=O)c1ccccc1NS(=O)(=O)c1c(F)c(F)c(F)c(F)c1F	-0.977311	0.781972	O=S(=O)(Nc1ccccc1)c1ccccc1	Sulfonamide
	CN(C)C(=O)Nc1cccc(-c2cccc(N(C)C)c2)c1	0.175846	1.24269	c1ccc(-c2ccccc2)cc1	Diphenyl
	CCNCCCC(C)Nc1ccnc2cc(Cl)ccc12	1.13352	0.324196	c1ccc2ncccc2c1	Benzopyridine
	O=C(O)C=CC(=O)Nc1ccc(NC(=O)c2ccccc2)c(Cl)c1	0.447069	0.557447	O=C(Nc1ccccc1)c1ccccc1	Benzamide
	COc1ccc(-c2ccc(CCCN(C)C)cc2)cc1	-0.292856	0.97522	c1ccc(-c2ccccc2)cc1	Diphenyl
	CC(C)Nc1ccc(O)c2ccccc12	0.589965	0.681077	c1ccc2ccccc2c1	Naphthalene
	NC(=O)c1cc2ccccc2nc1N	-0.44281	0.684784	c1ccc2ncccc2c1	Benzopyridine
	CC(Cl)OC(=O)Nc1cccc2cccnc12	0.881458	0.432066	c1ccc2ncccc2c1	Benzopyridine
	COc1cc(-c2ccc(N)c(OC)c2)ccc1N	0.0903745	1.49066	c1ccc(-c2ccccc2)cc1	Diphenyl
	CCN(CC)C(=O)NCCCC(C)Nc1cc(OC)cc2cccnc12	0.971672	-0.996672	c1ccc2ncccc2c1	Benzopyridine
	CC(C)CC(NC(=O)C(N)Cc1cccc2ccccc12)B(O)O	1.88442	-0.0608797	c1ccc2ccccc2c1	Naphthalene
	CCc1c(CC)c(OC)c2c(C)cccc2c1OC(C)=O	-0.319187	-0.20616	c1ccc2ccccc2c1	Naphthalene
	COCCCNC(=O)COc1ccc(S(=O)(=O)Nc2ccccc2)cc1	1.0128	0.66154	O=S(=O)(Nc1ccccc1)c1ccccc1	Sulfonamide
	COc1ccc2c(c1)c(C(=O)OCCN(C)C)c(C)n2C	-0.188257	0.278689	c1ccc2[nH]ccc2c1	Benzazole
	CC(C)c1cc(-c2ccc(F)cc2)c(OCC(O)CC(O)CC(=O)O)c(C(C)C)c1	0.618186	2.19807	c1ccc(-c2ccccc2)cc1	Diphenyl
	Cc1ccc2nc(C)cc(NCCO)c2c1	-1.15829	0.118518	c1ccc2ncccc2c1	Benzopyridine
	CCCCCOC(=O)c1ccncc1	1.94694	1.07213	c1ccncc1	Pyridine
	Cc1ccc(S(=O)(=O)Nc2cc(Cl)cc(Cl)c2)cc1	-1.7714	0.120275	O=S(=O)(Nc1ccccc1)c1ccccc1	Sulfonamide
	COC(=O)CSc1nc(C)cc(C(F)(F)F)c1C#N	0.585848	-0.0519223	c1ccncc1	Pyridine
	O=C(O)c1ncc(Cl)c(Cl)c1Cl	0.0995815	-0.767848	c1ccncc1	Pyridine
	Nc1ccccc1-c1ccc([N+](=O)[O-])cc1	-1.75269	2.32085	c1ccc(-c2ccccc2)cc1	Diphenyl
	O=C(O)C=Cc1c(O)c(O)nc2ccccc12	0.3407	0.0252265	c1ccc2ncccc2c1	Benzopyridine
	N=C(N)c1ccc2cc(C(=O)NCCCCCCC(=O)O)[nH]c2c1	-0.0411323	-0.189452	c1ccc2[nH]ccc2c1	Benzazole
	CNC(=O)C=Cc1cc(Cl)cnc1N=C(N)N	0.571844	-0.117838	c1ccncc1	Pyridine
	C=CCN(c1ccc(C(=O)Nc2ccc(C)cc2)cc1)S(C)(=O)=O	0.743323	0.371761	O=C(Nc1ccccc1)c1ccccc1	Benzamide
	Nc1cc(-c2ccccc2)ccc1CC(=O)O	-1.2962	1.65629	c1ccc(-c2ccccc2)cc1	Diphenyl
	C=CCOC(=O)NC(CC(=O)O)C(=O)COc1cc2ccccc2cc1C(=O)OC	1.39178	-0.303891	c1ccc2ccccc2c1	Naphthalene
	COc1cc2[nH]cc(CCN(C)C(C)C)c2cc1OC	0.111561	0.129837	c1ccc2[nH]ccc2c1	Benzazole
	CCc1ccc2nc(NCCCN(CCO)CCO)cc(C)c2c1	-0.348538	-0.640176	c1ccc2ncccc2c1	Benzopyridine
	Nc1ccc(N)c2ccccc12	-1.78621	0.0306693	c1ccc2ccccc2c1	Naphthalene
	NC(C(=O)O)C(O)c1c[nH]cn1	-0.320483	-0.977879	c1c[nH]cn1	Imidazole
	Cc1cc(N)nc(CC(C)F)c1	-1.13211	-1.03891	c1ccncc1	Pyridine
	CN(C)C(=O)Oc1c(Cl)cc(Cl)c2ccccc12	0.452931	-0.429047	c1ccc2ccccc2c1	Naphthalene
	CC(C)COc1ncccc1C(N)=NO	1.44154	1.68229	c1ccncc1	Pyridine
	O=C(O)CN(CC(=O)NO)Cc1ccc(-c2ccccc2)cc1	0.0191486	-1.41794	c1ccc(-c2ccccc2)cc1	Diphenyl
	CCN(CC)CCCOC(=O)c1ccccc1-c1ccccc1	0.923373	0.656146	c1ccc(-c2ccccc2)cc1	Diphenyl
	N=C(N)Nc1cccc(C(=O)Nc2ccc(C=CC(=O)O)c(C(F)(F)F)c2)c1	-0.536745	0.141315	O=C(Nc1ccccc1)c1ccccc1	Benzamide
	CCC(CCCN)Nc1cc(OC)cc2c(C)ccnc12	1.97342	0.958944	c1ccc2ncccc2c1	Benzopyridine
	CCN(c1cccc(C)c1)S(=O)(=O)c1cccc(C(=O)O)c1	0.121652	0.886907	O=S(=O)(Nc1ccccc1)c1ccccc1	Sulfonamide
	O=C(O)c1ccc2c(C(=O)O)c(O)ccc2c1	0.010918	0.0202943	c1ccc2ccccc2c1	Naphthalene
	O=C(O)CN(C(=O)c1ccccc1)c1ccccc1	-0.0870165	-0.881873	O=C(Nc1ccccc1)c1ccccc1	Benzamide
	CS(=O)(=O)Nc1ccc(S(=O)(=O)Nc2ccc(C(F)(F)F)cc2)cc1	0.0305101	0.21785	O=S(=O)(Nc1ccccc1)c1ccccc1	Sulfonamide
	CC(C)(C)OC(=O)NCC(NO)c1c[nH]c2ccc(Br)cc12	1.67662	-0.155199	c1ccc2[nH]ccc2c1	Benzazole
	CN(C)C(=O)Oc1ccc(Cl)cc1C(=O)Nc1ccc(C(F)(F)F)cc1	0.302421	0.785587	O=C(Nc1ccccc1)c1ccccc1	Benzamide
	CN(C)CCNC(=O)c1cccc2cc([N+](=O)[O-])ccc12	0.558991	0.634255	c1ccc2ccccc2c1	Naphthalene
	COc1ccc(NS(=O)(=O)c2c(F)c(F)c(F)c(F)c2F)cc1NC(=O)C(C)N	-0.620339	0.301995	O=S(=O)(Nc1ccccc1)c1ccccc1	Sulfonamide
	CC(C)N(CCN(C(=O)N(C)C)c1ccc(Cl)cn1)C(C)C	1.21336	-1.44173	c1ccncc1	Pyridine
	COc1ccc(NC(P(=O)(O)O)P(=O)(O)O)cn1	-0.445127	-1.41569	c1ccncc1	Pyridine
	COc1ccc(C(=O)Nc2ccc(F)cc2F)cc1	-0.435354	0.532997	O=C(Nc1ccccc1)c1ccccc1	Benzamide
	CCCC(CC)OC(=O)NCCCn1ccnc1	2.39393	0.418726	c1c[nH]cn1	Imidazole
	COc1cc(NCCCCCN)c2ncccc2c1	-0.376598	-1.67641	c1ccc2ncccc2c1	Benzopyridine
	CCCCCCn1c(SC)nc(COC(=O)NC)c1COC(=O)NC	1.39575	-0.23824	c1c[nH]cn1	Imidazole
	O=P(O)(O)C(O)(Cc1cccc(-c2ccc(F)c(F)c2)c1)P(=O)(O)O	-0.251844	0.705948	c1ccc(-c2ccccc2)cc1	Diphenyl
	Clc1[nH]c2c(Br)ccc(Br)c2c1Cl	-0.600843	-0.0226217	c1ccc2[nH]ccc2c1	Benzazole
	CN(C)CCNC(=O)c1cc2cc(Cl)ccc2[nH]1	0.704653	0.0219718	c1ccc2[nH]ccc2c1	Benzazole
	CCOC(=O)c1[nH]c2cc(OC)c(OC)cc2c1N	0.69919	0.749529	c1ccc2[nH]ccc2c1	Benzazole
	O=C(CCP(=O)(O)O)Nc1ccccn1	0.553942	-0.356346	c1ccncc1	Pyridine
	Cc1ccccc1NS(=O)(=O)c1ccc(C(=O)O)cc1	-2.59022	0.698446	O=S(=O)(Nc1ccccc1)c1ccccc1	Sulfonamide
	CN(C)CCCc1ccc(-c2ccc(Cl)cc2)cc1	0.708401	1.81231	c1ccc(-c2ccccc2)cc1	Diphenyl
	CNCCC=Cc1cccnc1	0.683272	0.407226	c1ccncc1	Pyridine
	CCc1nc(CCN)c[nH]1	0.0363535	-0.812938	c1c[nH]cn1	Imidazole
	O=S(=O)(O)c1ccc2c(S(=O)(=O)O)cc(S(=O)(=O)O)cc2c1	-0.0498605	0.664941	c1ccc2ccccc2c1	Naphthalene
	CC(C)CC(NC(=O)C(NC(=O)c1ccc(-c2ccccc2)cc1)C(C)O)B(O)O	1.85895	0.140268	c1ccc(-c2ccccc2)cc1	Diphenyl
	O=P(O)(O)COc1ccc2ccccc2c1	-0.26295	0.492011	c1ccc2ccccc2c1	Naphthalene
	C[N+](C)(C)CCOC(=O)Nc1ccncc1Br	-0.900455	-1.24978	c1ccncc1	Pyridine
	Cc1cc(O)nc(SCC(=O)O)c1C#N	-1.21014	-0.615281	c1ccncc1	Pyridine
	Cc1ccc(N(CC(O)CN(C)C)S(=O)(=O)c2ccccc2)cc1	-1.63851	-1.12992	O=S(=O)(Nc1ccccc1)c1ccccc1	Sulfonamide
	CCOc1cc(NS(=O)(=O)c2ccc(OC)cc2)c(OCC)cc1NC(C)=O	0.273685	0.337154	O=S(=O)(Nc1ccccc1)c1ccccc1	Sulfonamide
	N=C(N)NCCc1c[nH]c2ccccc12	-0.456878	-1.04695	c1ccc2[nH]ccc2c1	Benzazole
	O=C(C=NO)Nc1cccnc1	0.296631	-0.800278	c1ccncc1	Pyridine
	CC(=O)NCCCC(C)N(c1cc(Cl)ccc1CO)S(=O)(=O)c1ccc(Cl)cc1	1.39142	0.570371	O=S(=O)(Nc1ccccc1)c1ccccc1	Sulfonamide
	OCCc1ccncc1	0.296168	0.556198	c1ccncc1	Pyridine
	OCc1ccccn1	-0.154296	0.523113	c1ccncc1	Pyridine
	CCOC(=O)c1cc(C)nc(S(C)(=O)=O)c1C#N	0.755706	-0.00401641	c1ccncc1	Pyridine
	NCCNCC(O)c1cc(C(F)(F)F)nc2c(C(F)(F)F)cccc12	-0.0361649	-0.394022	c1ccc2ncccc2c1	Benzopyridine
	COC(=O)C(CN)c1c[nH]c2ccc(O)cc12	0.599444	0.0191534	c1ccc2[nH]ccc2c1	Benzazole
	COc1ccc(-c2ccc(O)cc2)cc1OC	-0.517308	2.00943	c1ccc(-c2ccccc2)cc1	Diphenyl
	CC(C)NS(=O)(=O)c1cc(C(=O)O)cc(-c2ccccc2CN(C)C)c1	0.743458	-0.792562	c1ccc(-c2ccccc2)cc1	Diphenyl
	C=CCOC(=O)NC(CC(=O)O)C(=O)COc1cc2ccccc2cc1CO	1.42618	-0.39585	c1ccc2ccccc2c1	Naphthalene
	C=CCNC(=O)c1ccccc1NC(=O)c1ccccc1	0.849776	0.817713	O=C(Nc1ccccc1)c1ccccc1	Benzamide
	O=C(O)CCCNC(=O)c1ccccn1	0.630661	0.0938287	c1ccncc1	Pyridine
	CC(C)C(NS(=O)(=O)c1ccc(-c2ccc(Br)cc2)cc1)C(=O)O	1.19418	-0.0219278	c1ccc(-c2ccccc2)cc1	Diphenyl
	NS(=O)(=O)c1ccc(-c2ccc(C(=O)O)cc2)cc1	-0.849529	0.463698	c1ccc(-c2ccccc2)cc1	Diphenyl
	CC(Oc1ccc2ccccc2c1I)C(=O)O	0.530572	2.13495	c1ccc2ccccc2c1	Naphthalene
	COc1ccc2nc(C=NNC(=O)CCCCCNC(=O)OC(C)(C)C)ccc2c1	-0.199978	-1.47581	c1ccc2ncccc2c1	Benzopyridine
	CC(=O)c1ccc(-c2ccc(CCC(O)CC(=O)O)cc2)cc1	0.554301	1.55574	c1ccc(-c2ccccc2)cc1	Diphenyl
	O=[N+]([O-])c1ccc2[nH]ccc2c1	-0.550064	0.453147	c1ccc2[nH]ccc2c1	Benzazole
	CN(C)c1ccc([N+](=O)[O-])c2cccnc12	-0.016027	0.856552	c1ccc2ncccc2c1	Benzopyridine
	NCCCCC(N)C(=O)NC(Cc1c[nH]c2ccccc12)C(=O)O	0.79176	-0.428451	c1ccc2[nH]ccc2c1	Benzazole
	CC(C)(C)c1ccc(C(=O)Nc2ccc(N)cc2O)cc1	0.923808	1.23303	O=C(Nc1ccccc1)c1ccccc1	Benzamide
	COC(=O)c1ccc2cc(C(=O)OC)ccc2c1	0.535029	1.14726	c1ccc2ccccc2c1	Naphthalene
	CC(NC(=O)C(N)Cc1cc2ccccc2[nH]1)C(=O)O	0.82166	-0.877495	c1ccc2[nH]ccc2c1	Benzazole
	COc1cc2ncc(NC(C)CCCN)c(C)c2cc1OC	0.250925	-0.425335	c1ccc2ncccc2c1	Benzopyridine
	CCCCCCOC(=O)Nc1ccc(S(=O)(=O)Nc2cccc([N+](=O)[O-])c2)cc1	1.95672	1.88727	O=S(=O)(Nc1ccccc1)c1ccccc1	Sulfonamide
	O=C(Nc1ccc(I)cc1F)c1cc(I)ccc1O	-0.300669	0.212475	O=C(Nc1ccccc1)c1ccccc1	Benzamide
	CCN(CC)P(=O)(c1nccn1C)N(CC)CC	0.899573	-0.590713	c1c[nH]cn1	Imidazole
	CCC(C)NCCOc1ccccc1-c1ccccc1	1.33599	1.22223	c1ccc(-c2ccccc2)cc1	Diphenyl
	CNCCc1cnc[nH]1	0.5386	0.096824	c1c[nH]cn1	Imidazole
	CCOC(=O)c1c(CC)nc2ccccc2c1SCCC#N	0.474007	-0.184207	c1ccc2ncccc2c1	Benzopyridine
	Cc1nc(C)n(CCO)c1[N+](=O)[O-]	-0.924782	-1.05735	c1c[nH]cn1	Imidazole
	CCOc1cccc(NC(=O)c2cccc(F)c2)c1	-0.0449392	1.27031	O=C(Nc1ccccc1)c1ccccc1	Benzamide
	Cc1cccc(C)c1NS(=O)(=O)c1ccc(F)cc1	-1.81024	0.687674	O=S(=O)(Nc1ccccc1)c1ccccc1	Sulfonamide
	CCOC(=O)C(C[Se]C(=O)CC)Cc1ccc(N)nc1	1.12234	0.0505933	c1ccncc1	Pyridine
	COc1cc2cc([N+](=O)[O-])cnc2cc1OC	0.0562216	0.850539	c1ccc2ncccc2c1	Benzopyridine
	CC(C)(C)NCC(O)COc1ncccc1C#N	1.44386	-0.117372	c1ccncc1	Pyridine
	CS(=O)(=O)Nc1cc(SCC(=O)O)c(O)c2ccccc12	0.0896768	-1.27533	c1ccc2ccccc2c1	Naphthalene
	N#CCNC(=O)c1cnccc1C(F)(F)F	-0.552751	-0.839522	c1ccncc1	Pyridine
	COc1ccc2c(CCN)c[nH]c2c1	-0.20542	-0.470121	c1ccc2[nH]ccc2c1	Benzazole
	CNC(=O)CNC(=O)c1nccc(O)c1O	0.616659	-0.923995	c1ccncc1	Pyridine
	CNCc1cccnc1	0.210395	0.150507	c1ccncc1	Pyridine
	CN(C(=O)c1ccccc1NC(=O)C(F)(F)F)c1ccccc1	-0.0384209	0.453002	O=C(Nc1ccccc1)c1ccccc1	Benzamide
	NCCc1c[nH]c2c(F)c(O)c(O)c(F)c12	-0.162592	0.485791	c1ccc2[nH]ccc2c1	Benzazole
	COC(=O)C(Cc1c[nH]c2ccccc12)NC(=O)C(O)C(N)CCCCN	0.592326	1.07167	c1ccc2[nH]ccc2c1	Benzazole
	COc1ccc(C(=O)Nc2cccc([N+](=O)[O-])c2)cc1	-0.44448	1.1278	O=C(Nc1ccccc1)c1ccccc1	Benzamide
	CC(C)(CO)C(O)C(=O)NCCC(=O)NCCCn1ccnc1	1.80398	-0.794154	c1c[nH]cn1	Imidazole
	COc1cc(NS(C)(=O)=O)c(OC)cc1NC(=O)c1cccc(F)c1	-0.411638	-0.711234	O=C(Nc1ccccc1)c1ccccc1	Benzamide
	Cc1cc(N)cc(C)c1-c1c(Br)cc(N)cc1Br	-1.07801	0.392631	c1ccc(-c2ccccc2)cc1	Diphenyl
	Cc1ccccc1NS(=O)(=O)c1ccc(Cl)cc1	-2.6201	0.517022	O=S(=O)(Nc1ccccc1)c1ccccc1	Sulfonamide
	COC(=O)C(CSC)NC(=O)c1cnc2ccccc2c1Cl	0.68726	-0.540055	c1ccc2ncccc2c1	Benzopyridine
	CC(C)=CCc1[nH]c2ccccc2c1CC(N)C(=O)O	1.43333	2.13783	c1ccc2[nH]ccc2c1	Benzazole
	CCCCc1nc(Cl)c(C(=O)NC(C)C(=O)O)n1C	0.936548	-0.317959	c1c[nH]cn1	Imidazole
	COc1ccccc1C(=O)Nc1cc(Cl)ccc1O	-0.776619	0.683057	O=C(Nc1ccccc1)c1ccccc1	Benzamide
	Cc1ccc(C(=O)O)cc1S(=O)(=O)N(CC(C)O)c1ccccc1	-1.3949	0.358202	O=S(=O)(Nc1ccccc1)c1ccccc1	Sulfonamide
	CNC(Cc1cnc[nH]1)C(=O)O	0.427418	-0.318793	c1c[nH]cn1	Imidazole
	COC(=O)c1cccc(Cl)c1NC(=O)c1ccccc1F	0.137196	0.900188	O=C(Nc1ccccc1)c1ccccc1	Benzamide
	COC(=O)c1cc(C(=O)OC)cc(S(=O)(=O)Nc2ccc(Cl)c(N)c2)c1	0.064213	0.380408	O=S(=O)(Nc1ccccc1)c1ccccc1	Sulfonamide
	O=C(O)c1ccccc1C(=O)Nc1cccc(Cl)c1	-0.354702	1.24752	O=C(Nc1ccccc1)c1ccccc1	Benzamide
	CCC(C)(C)NC(=NC#N)Nc1cc(C)nc2ccccc12	1.91915	-0.344977	c1ccc2ncccc2c1	Benzopyridine
	COc1ccc(Cl)cc1C(=O)Nc1ccc(Cl)c(Cl)c1	-0.395755	0.83398	O=C(Nc1ccccc1)c1ccccc1	Benzamide
	COc1ccc(C(=O)Nc2ccc(F)cc2F)c(OC)c1	-0.416005	0.684825	O=C(Nc1ccccc1)c1ccccc1	Benzamide
	C=Cc1ncc(CO)c(CO)c1O	0.660751	0.241979	c1ccncc1	Pyridine
	Nc1nc(CC(N)C(=O)O)c[nH]1	-0.890455	-2.01981	c1c[nH]cn1	Imidazole
	CC(=Cc1c[nH]c2ccccc12)C(=O)O	0.794132	1.25127	c1ccc2[nH]ccc2c1	Benzazole
	O=C(O)c1cc(NC(=O)c2ccccc2[N+](=O)[O-])ccc1O	-0.459882	-0.188182	O=C(Nc1ccccc1)c1ccccc1	Benzamide
	O=C(Nc1ccc(Br)cc1C(=O)O)c1cccc(O)c1	-0.50485	-0.33789	O=C(Nc1ccccc1)c1ccccc1	Benzamide
	Nc1ccc(-c2ccc(F)cc2)cc1	-1.59245	1.1541	c1ccc(-c2ccccc2)cc1	Diphenyl
	O=C(O)c1cccc(S(=O)(=O)Nc2ccccc2Cl)c1	-0.496099	0.792442	O=S(=O)(Nc1ccccc1)c1ccccc1	Sulfonamide
	Cc1cc(O)nc(SCC(N)=O)c1C#N	-1.1231	-0.574088	c1ccncc1	Pyridine
	CC(C)(C)C(=O)Nc1cccc(C(=O)Nc2cc(C(=O)O)cc(C(=O)O)c2)c1	1.35694	1.75008	O=C(Nc1ccccc1)c1ccccc1	Benzamide
	CCOC(=O)c1cnc2c(N)cccc2c1O	0.779511	0.512794	c1ccc2ncccc2c1	Benzopyridine
	COCCNCc1ccc2c(OC)ccc(Cl)c2c1	0.672461	0.78865	c1ccc2ccccc2c1	Naphthalene
	CCN(CC)CCc1c[nH]c2cccc(O)c12	0.836578	0.74944	c1ccc2[nH]ccc2c1	Benzazole
	CC(=O)c1c[nH]c2cc(C(=N)N)ccc12	0.550576	1.19495	c1ccc2[nH]ccc2c1	Benzazole
	O=S(=O)(O)c1ccc(O)c2ncccc12	-0.49583	-0.129327	c1ccc2ncccc2c1	Benzopyridine
	Cc1c(C(=O)O)[nH]c2ccc(C(=O)O)cc12	-1.12582	0.111136	c1ccc2[nH]ccc2c1	Benzazole
	Cc1c([N+](=O)[O-])ccc2c(NCCCN(C)C)ccnc12	-0.996592	0.78305	c1ccc2ncccc2c1	Benzopyridine
	CN(C)C=CC(=O)c1ccncc1	0.683185	-0.0431342	c1ccncc1	Pyridine
	Nc1ccc(-c2ccc(C(F)(F)F)cc2)cc1	-1.44283	1.03052	c1ccc(-c2ccccc2)cc1	Diphenyl
	C#CCN(C)Cc1ccc(O)c2ncccc12	0.901019	0.229442	c1ccc2ncccc2c1	Benzopyridine
	CCc1ccc(S(=O)(=O)Nc2ccc(O)cc2)cc1	-0.938886	0.731717	O=S(=O)(Nc1ccccc1)c1ccccc1	Sulfonamide
	CCCSc1nc(COC(=O)NC)c(COC(=O)NC)n1C	0.631115	-1.23978	c1c[nH]cn1	Imidazole
	O=S(=O)(NCCCCO)c1ccc(-c2ccc(F)cc2F)c(OC(F)(F)F)c1	-0.212156	0.0774517	c1ccc(-c2ccccc2)cc1	Diphenyl
	CN(CC#CC(C)(C)C)CCc1cccc2ccccc12	0.511206	-0.565947	c1ccc2ccccc2c1	Naphthalene
	Cc1c(C(C)C)c(SCCN(C)C)nc2ccccc12	-0.921213	-1.24074	c1ccc2ncccc2c1	Benzopyridine
	CCN(CC)CCOC(=O)c1c(C)n(C)c2ccc(OC)cc12	1.16196	-0.0825988	c1ccc2[nH]ccc2c1	Benzazole
	N#Cc1ccc(F)c(-c2cc(C(F)(F)F)ccc2OCC(=O)O)c1	-1.28694	0.724881	c1ccc(-c2ccccc2)cc1	Diphenyl
	COCC(=O)Nc1c(C(O)(C(F)(F)F)C(F)(F)F)ccc2ccccc12	0.855247	-0.0990956	c1ccc2ccccc2c1	Naphthalene
	CNC(=O)C(NC(=O)C(CCCc1ccc(-c2ccccc2)c(C)c1)CC(=O)NO)C(C)(C)C	0.445263	-1.0607	c1ccc(-c2ccccc2)cc1	Diphenyl
	CC(C)(C)C(=O)NCC(=O)Nc1cccnc1	1.67079	0.0499247	c1ccncc1	Pyridine
	CSc1nc(CO)c(CO)n1C	-0.105338	-1.31756	c1c[nH]cn1	Imidazole
	COc1ccc2cc(C(C)CO)ccc2c1	-0.21337	0.352689	c1ccc2ccccc2c1	Naphthalene
	COc1cc(OC)c2nccc(NCCCN(C)C)c2c1[N+](=O)[O-]	-0.133815	0.915799	c1ccc2ncccc2c1	Benzopyridine
	Cc1ccc(NC(=O)c2ccc(N)cc2)cc1	-1.54423	0.385495	O=C(Nc1ccccc1)c1ccccc1	Benzamide
	COC(=O)NCCc1c[nH]c2ccccc12	0.417182	-0.147066	c1ccc2[nH]ccc2c1	Benzazole
	CN(c1ccc(C(O)C(F)(F)F)cc1)S(=O)(=O)c1ccccc1	-0.226323	-0.308132	O=S(=O)(Nc1ccccc1)c1ccccc1	Sulfonamide
	Clc1ccc(-c2ccccc2)cc1	-1.03631	2.65703	c1ccc(-c2ccccc2)cc1	Diphenyl
	NC(=S)c1cc2ccccc2[nH]1	-0.574991	0.0469588	c1ccc2[nH]ccc2c1	Benzazole
	CN(C)C(=O)Oc1cccnc1CO	0.383364	-0.072418	c1ccncc1	Pyridine
	Cc1ccc(C)c(NS(=O)(=O)c2ccccc2C)c1	-1.52659	0.240195	O=S(=O)(Nc1ccccc1)c1ccccc1	Sulfonamide
	O=C(c1ccc(-c2ccc(C(=O)C(O)S(=O)(=O)O)cc2)cc1)C(O)S(=O)(=O)O	-0.321639	1.26854	c1ccc(-c2ccccc2)cc1	Diphenyl
	CCOC(=O)CS(=O)(=O)c1ccc(C(F)(F)F)cn1	0.993358	-0.0933778	c1ccncc1	Pyridine
	COC(=O)C(NC(C)=O)(Nc1ccccn1)C(F)(F)F	0.593047	-0.820299	c1ccncc1	Pyridine
	N#Cc1ccc(NS(=O)(=O)c2ccc([N+](=O)[O-])cc2[N+](=O)[O-])cc1	-1.49107	0.199593	O=S(=O)(Nc1ccccc1)c1ccccc1	Sulfonamide
	CNC(=O)C(C)(C)CNC(=O)Nc1cc(C)ccn1	0.797731	-1.19925	c1ccncc1	Pyridine
	O=C(Nc1ccc(C(F)(F)F)cc1)c1cc(Br)ccc1O	-0.195744	-0.437362	O=C(Nc1ccccc1)c1ccccc1	Benzamide
	CC(=O)Nc1ccc(NS(=O)(=O)c2cc(Cl)ccc2Cl)cc1	0.707458	0.441202	O=S(=O)(Nc1ccccc1)c1ccccc1	Sulfonamide
	O=C(C=Cc1ccc(C(F)(F)F)nc1)NO	0.471228	0.171422	c1ccncc1	Pyridine
	CCN(CC)CCOc1ccc2ccc(OCCN(CC)CC)cc2c1	0.852492	1.45993	c1ccc2ccccc2c1	Naphthalene
	CN(C(=O)c1ccccc1Cl)c1ccccc1	-0.109925	0.214933	O=C(Nc1ccccc1)c1ccccc1	Benzamide
	COC(=O)Cc1ccc(N)c2ccccc12	0.436784	0.9378	c1ccc2ccccc2c1	Naphthalene
	CCCCCc1cc2cc(CCCCCN)ccc2nc1N	1.07619	0.72652	c1ccc2ncccc2c1	Benzopyridine
	O=C(CCCCCNC(=O)c1ccc2ccccc2c1)NO	0.981808	0.69041	c1ccc2ccccc2c1	Naphthalene
	CCOC(=O)c1ccccc1NS(=O)(=O)c1ccc(OC)cc1	0.590358	1.98807	O=S(=O)(Nc1ccccc1)c1ccccc1	Sulfonamide
	CC(CCc1ccc(-c2cc(F)c(C#N)c(F)c2)cc1)(C(=O)NO)S(C)(=O)=O	0.882892	2.38883	c1ccc(-c2ccccc2)cc1	Diphenyl
	Cc1cccc(C)c1C(=O)Nc1ccc(CCCC(=O)O)cc1	-1.77761	0.370523	O=C(Nc1ccccc1)c1ccccc1	Benzamide
	CCNC(=O)Cc1c(OC)ccc2cc(Br)ccc12	0.723291	-0.429258	c1ccc2ccccc2c1	Naphthalene
	O=C(O)C(O)C(O)C(=O)Oc1cccnc1	0.192945	-0.563919	c1ccncc1	Pyridine
	N=C(N)Nc1c[nH]c2ccccc12	-0.622897	-1.10523	c1ccc2[nH]ccc2c1	Benzazole
	CSc1ccc(S(=O)(=O)Nc2c(C)cccc2C)cc1	-0.492085	-0.0065065	O=S(=O)(Nc1ccccc1)c1ccccc1	Sulfonamide
	CC(C)(C)NC(=O)Cn1cc(C#N)c2cc(Br)ccc21	1.48815	-0.0193448	c1ccc2[nH]ccc2c1	Benzazole
	CNC(=O)C(Cc1c[nH]c2ccccc12)NC(=O)C(CC(=O)O)CC(C)C	0.511769	0.266436	c1ccc2[nH]ccc2c1	Benzazole
	CC(C)NCC(O)COc1cccc2[nH]c(C#N)cc12	1.09494	0.531502	c1ccc2[nH]ccc2c1	Benzazole
	CCCCCc1ccc(-c2ccc(CCCC(P(=O)(O)O)S(=O)(=O)O)cc2)cc1	0.788783	2.36957	c1ccc(-c2ccccc2)cc1	Diphenyl
	OCCCc1c[nH]c2ccccc12	0.545701	1.00137	c1ccc2[nH]ccc2c1	Benzazole
	CC(C)CN(CC(C)C)CC(O)CN(c1ccccc1)S(=O)(=O)c1ccccc1[N+](=O)[O-]	1.23625	-0.438296	O=S(=O)(Nc1ccccc1)c1ccccc1	Sulfonamide
	CCOCCOC(=O)C(C#N)=C(NCc1ccc2ncccc2c1)C(C)C	1.63708	0.108559	c1ccc2ncccc2c1	Benzopyridine
	COC(=O)C(CO)NC(=O)c1cnc2c(Cl)cccc2c1Cl	0.648756	-0.033914	c1ccc2ncccc2c1	Benzopyridine
	Oc1ccc(-c2cccc(F)c2)cc1	-0.938688	1.67232	c1ccc(-c2ccccc2)cc1	Diphenyl
	CCC(C)N(CC(O)CNc1cc(OC)cc2cccnc12)C(C)CC	1.59538	-0.465399	c1ccc2ncccc2c1	Benzopyridine
	N#Cc1cccc(C(=O)Nc2cc(C(=O)O)cc(C(=O)O)c2)c1	-1.50789	0.103868	O=C(Nc1ccccc1)c1ccccc1	Benzamide
	CS(=O)(=O)NCCCSCc1cccc2cccnc12	0.499154	-0.904979	c1ccc2ncccc2c1	Benzopyridine
	CCOC(=O)c1[nH]c2ccccc2c1NC(=O)CN(C)C	0.664229	1.61557	c1ccc2[nH]ccc2c1	Benzazole
	COc1cc(NC(C)CCCN)c2ncccc2c1	-0.373182	-1.75276	c1ccc2ncccc2c1	Benzopyridine
	Cc1nc2c(C)ccc([N+](=O)[O-])c2c(NCCCN(C)C)c1C	-0.707698	0.777199	c1ccc2ncccc2c1	Benzopyridine
	COc1ccccc1-c1cc(CN(C)C)ccc1OC	-0.534959	1.66121	c1ccc(-c2ccccc2)cc1	Diphenyl
	C#Cc1cccc(NC(=O)c2cccc(NC(=O)CCCCCC(=O)NO)c2)c1	0.389556	1.86531	O=C(Nc1ccccc1)c1ccccc1	Benzamide
	CNc1cc(N)nc(NC)c1	-0.0759207	-0.906041	c1ccncc1	Pyridine
	O=[N+]([O-])c1ccc(S(=O)(=O)Nc2ccc(F)cc2)cc1	-0.975724	0.158241	O=S(=O)(Nc1ccccc1)c1ccccc1	Sulfonamide
	Cn1cc(CC(N)C(=O)O)c2ccccc21	-0.673241	-1.11742	c1ccc2[nH]ccc2c1	Benzazole
	NC(Cc1c[nH]c2ccc([N+](=O)[O-])cc12)C(=O)O	-0.436904	0.583427	c1ccc2[nH]ccc2c1	Benzazole
	CC(=O)NC(Cc1cccnc1)C(=O)NC(CC(C)C)B(O)O	1.12163	0.455201	c1ccncc1	Pyridine
	CC(C)(C)NC(=O)CCc1ncc(C(F)(F)F)cc1Cl	1.39361	0.407159	c1ccncc1	Pyridine
	CCCSCC(N)C(O)C(=O)NC(C)c1cccc2ccccc12	1.39046	-1.16373	c1ccc2ccccc2c1	Naphthalene
	Cc1cnc(O)c([N+](=O)[O-])c1	-1.11039	0.244937	c1ccncc1	Pyridine
	CN(c1ccc(C(O)(C(F)(F)F)C(F)(F)F)cc1)S(=O)(=O)c1cccc(S(N)(=O)=O)c1	-0.352629	0.172006	O=S(=O)(Nc1ccccc1)c1ccccc1	Sulfonamide
	CC(=O)c1ccc(O)nc1C	0.207893	0.377902	c1ccncc1	Pyridine
	CC(=O)Nc1ccc(NC(=O)c2ccccc2C)cc1	0.516987	0.328073	O=C(Nc1ccccc1)c1ccccc1	Benzamide
	CN(C)CCc1c[nH]c2ccc(O)cc12	0.544513	0.893464	c1ccc2[nH]ccc2c1	Benzazole
	CCOC(=O)c1ccc(NC(=O)c2cc(OC)c(OC)c(OC)c2Br)cc1	0.548375	0.698858	O=C(Nc1ccccc1)c1ccccc1	Benzamide
	O=S(=O)(O)n1ccnc1	-0.18064	-0.911165	c1c[nH]cn1	Imidazole
	C[Si](C)(C)c1cc(C(=O)Nc2ccc(C(=O)O)cc2)cc([Si](C)(C)C)c1	-1.00213	0.505791	O=C(Nc1ccccc1)c1ccccc1	Benzamide
	Cc1ccc(C)c2nc(O)c(CCNC(=O)CC(C)(C)C)cc12	-1.25727	0.160151	c1ccc2ncccc2c1	Benzopyridine
	O=C(O)CCc1ccc(NC(=O)c2ccccc2[N+](=O)[O-])cc1	0.226982	1.201	O=C(Nc1ccccc1)c1ccccc1	Benzamide
	Cc1ccc(-c2ccc(C(=O)O)cc2)cc1	-1.59582	1.39399	c1ccc(-c2ccccc2)cc1	Diphenyl
	CCc1[nH]c(O)nc1C(=O)OC	-0.202805	0.034407	c1c[nH]cn1	Imidazole
	Cc1ccc2ccc(C(=O)NCCO)c(O)c2n1	-1.6727	0.370905	c1ccc2ncccc2c1	Benzopyridine
	O=C(O)c1ccc2cccc(Cl)c2c1O	0.0318694	1.44539	c1ccc2ccccc2c1	Naphthalene
	CCOc1ccc(S(=O)(=O)Nc2ccc(F)cc2)c(C)c1C	-0.12775	1.05024	O=S(=O)(Nc1ccccc1)c1ccccc1	Sulfonamide
	CCCC(O)C#CCS(=O)(=O)c1ccc2ccccc2c1	2.10441	1.21528	c1ccc2ccccc2c1	Naphthalene
	CC(O)CNCc1ccc(-c2ccccc2)cc1	0.924358	1.04704	c1ccc(-c2ccccc2)cc1	Diphenyl
	CCC(=O)NCCc1cn(C)c2c(C)cc(OC)cc12	1.65116	0.957576	c1ccc2[nH]ccc2c1	Benzazole
	O=C(O)CCCCn1ccnc1	0.758475	0.835447	c1c[nH]cn1	Imidazole
	CC(=O)NC(C)C(=O)OCC(=O)c1ccc(-c2ccccc2)cc1	0.957842	-0.299251	c1ccc(-c2ccccc2)cc1	Diphenyl
	CCOCCC(O)C(C)(OCc1ccc(-c2ccccc2)cc1)C(=O)NO	1.622	1.37267	c1ccc(-c2ccccc2)cc1	Diphenyl
	CCC(C(=O)NC(C#N)CC(N)=O)N(Cc1ccc(-c2cccc(F)c2F)cc1)S(C)(=O)=O	1.62352	-0.135207	c1ccc(-c2ccccc2)cc1	Diphenyl
	CCN(CC)S(=O)(=O)c1ccc(-c2cc(C(F)(F)F)ccc2OCC(=O)O)cc1	0.56308	0.362677	c1ccc(-c2ccccc2)cc1	Diphenyl
	COC(=O)c1ccc(C(=O)OC)c(NC(=O)c2ccc(C)c([N+](=O)[O-])c2)c1	-0.0169038	0.362937	O=C(Nc1ccccc1)c1ccccc1	Benzamide
	CCC(C)NC(=O)c1ccccc1NC(=O)c1ccccc1N(C)S(C)(=O)=O	1.181	1.59949	O=C(Nc1ccccc1)c1ccccc1	Benzamide
	Cc1ccc(S(=O)(=O)Nc2cccc(C(=O)O)c2)cc1	-1.79902	0.930797	O=S(=O)(Nc1ccccc1)c1ccccc1	Sulfonamide
	COCCNC(=O)c1ccccc1NC(=O)c1cc(OC)cc(OC)c1	0.653836	0.982855	O=C(Nc1ccccc1)c1ccccc1	Benzamide
	Nc1ccc2c(S(=O)(=O)O)cccc2c1S(=O)(=O)O	-1.42726	0.132466	c1ccc2ccccc2c1	Naphthalene
	O=C(O)CCCc1ccc(NC(=O)c2ccccc2C(=O)O)cc1	0.521276	1.50601	O=C(Nc1ccccc1)c1ccccc1	Benzamide
	CCOc1ccc(NC(=O)c2ccc(Cl)cc2)c([N+](=O)[O-])c1	0.0603785	0.82037	O=C(Nc1ccccc1)c1ccccc1	Benzamide
	CC(=O)c1nc(C(O)C(O)C(O)CO)c[nH]1	0.693696	-0.993404	c1c[nH]cn1	Imidazole
	COCCn1ccc2cc(NC(=O)COC)ccc21	0.813779	1.47671	c1ccc2[nH]ccc2c1	Benzazole
	CC(=O)Nc1cc(NC(=O)c2ccc(Cl)c(C(F)(F)F)c2)ccc1C	0.531194	0.329949	O=C(Nc1ccccc1)c1ccccc1	Benzamide
	COc1ccc(OCC[N+](C)(C)C)cn1	-0.35645	-0.0139338	c1ccncc1	Pyridine
	COc1cc(NC(C)CCCN)c2nc(N)ccc2c1	-0.382762	-1.54384	c1ccc2ncccc2c1	Benzopyridine
	Cc1ccc2ncccc2c1N	-0.983798	1.92699	c1ccc2ncccc2c1	Benzopyridine
	Cc1ccc2cc(S(=O)(=O)NCCCC(=O)O)ccc2c1	-1.909	-0.650502	c1ccc2ccccc2c1	Naphthalene
	Cc1ccc(S(=O)(=O)Nc2cccc(C(F)(F)F)c2)cc1	-1.8078	1.0915	O=S(=O)(Nc1ccccc1)c1ccccc1	Sulfonamide
	O=C(CCCCCCC(=O)c1cccnc1)NO	1.21166	1.17221	c1ccncc1	Pyridine
	COc1ccccc1NC(=O)c1ccccc1SC	-0.912152	1.50502	O=C(Nc1ccccc1)c1ccccc1	Benzamide
	O=[N+]([O-])c1ccc(S(=O)(=O)Nc2cc(F)c(O)c(F)c2)cc1	-0.904089	0.218785	O=S(=O)(Nc1ccccc1)c1ccccc1	Sulfonamide
	COC(=O)c1ccc(NC(=O)c2cccc(OC)c2)cc1	0.0398549	0.568774	O=C(Nc1ccccc1)c1ccccc1	Benzamide
	CCCS(=O)(=O)NCCc1cc2ccc(C)cc2nc1O	1.04729	-0.33261	c1ccc2ncccc2c1	Benzopyridine
	COc1ccc2cc(C(C)P(=O)(O)O)ccc2c1	-0.122175	0.312236	c1ccc2ccccc2c1	Naphthalene
	CCC(C)CCNC(=O)OCCCc1c[nH]cn1	2.1189	0.164369	c1c[nH]cn1	Imidazole
	COc1ccc(-c2ccc(Cl)cc2)c(CC(=O)O)c1	-0.304386	1.61927	c1ccc(-c2ccccc2)cc1	Diphenyl
	Cc1ccc(NS(=O)(=O)c2ccccc2)cc1	-1.828	0.220729	O=S(=O)(Nc1ccccc1)c1ccccc1	Sulfonamide
	COc1ccc(OCCN(C)C)cn1	-0.371987	-0.674573	c1ccncc1	Pyridine
	CC(C)N(CCOC(=O)c1cc(O)c2c(Cl)cc(Cl)cc2n1)C(C)C	0.998965	-0.190116	c1ccc2ncccc2c1	Benzopyridine
	O=C(NO)c1ccc2cc(Cl)ccc2c1	-0.0987109	0.044809	c1ccc2ccccc2c1	Naphthalene
	COC(=O)C(C)NC(=O)c1ccccn1	0.662371	-0.289856	c1ccncc1	Pyridine
	CCCCCn1ccnc1C=NO	1.22891	0.705057	c1c[nH]cn1	Imidazole
	CC(C)NC(=NC#N)NCCCCCc1c[nH]cn1	1.26035	-1.85823	c1c[nH]cn1	Imidazole
	CCN(CC)CC(C)Nc1ccnc2cc(Br)ccc12	1.06304	-0.0334195	c1ccc2ncccc2c1	Benzopyridine
	CN(C)CCNC(=O)C(=NO)c1ccccn1	0.874121	-1.01957	c1ccncc1	Pyridine
	NC(=O)CCc1c[nH]c2ccc(F)cc12	-0.0982403	0.726543	c1ccc2[nH]ccc2c1	Benzazole
	CC(=O)NC(Cc1ccc2ccccc2c1)C(=O)NC(C)C(N)=O	0.891492	1.24086	c1ccc2ccccc2c1	Naphthalene
	O=C(O)c1cc(O)ccc1-c1ccc(O)cc1	-0.443438	0.793861	c1ccc(-c2ccccc2)cc1	Diphenyl
	CCCC(=O)Nc1cccc(NC(=O)c2cccc(C)c2)c1	1.30564	1.56496	O=C(Nc1ccccc1)c1ccccc1	Benzamide
	Cc1cc(-c2cc(C)c(O)c(C)c2)cc(C)c1O	-1.11292	0.852586	c1ccc(-c2ccccc2)cc1	Diphenyl
	CCC(C)C(=O)OCC(=O)c1ccc(-c2ccccc2)cc1	1.87778	1.53682	c1ccc(-c2ccccc2)cc1	Diphenyl
	CCCCn1ccc2c(C)c(NS(C)(=O)=O)c(C)c(NC(=O)C(C)(C)C)c21	0.96549	1.47799	c1ccc2[nH]ccc2c1	Benzazole
	COc1ccccc1NC(=O)c1ccccc1N	-0.922068	1.39878	O=C(Nc1ccccc1)c1ccccc1	Benzamide
	Clc1cccc(Cl)c1-c1ccccc1	-1.28683	1.0272	c1ccc(-c2ccccc2)cc1	Diphenyl
	O=C(O)CSc1cc(NS(=O)(=O)c2ccc(Br)cc2)ccc1O	0.172075	-0.261061	O=S(=O)(Nc1ccccc1)c1ccccc1	Sulfonamide
	CCC(=O)NCc1ccc2[nH]c(C)cc2c1	1.47766	1.1243	c1ccc2[nH]ccc2c1	Benzazole
	COc1ccc(-c2ccc(C(C)=O)cc2)c(C)c1	-0.294773	1.37217	c1ccc(-c2ccccc2)cc1	Diphenyl
	O=C(Nc1cc(O)c(Cl)cc1Cl)c1cc(Cl)ccc1O	-0.483956	-0.955006	O=C(Nc1ccccc1)c1ccccc1	Benzamide
	CCN(CC)Cc1ccccn1	0.680355	0.226383	c1ccncc1	Pyridine
	CC(C)(C)CNCCNc1ccnc2cc(Cl)ccc12	1.45958	0.445752	c1ccc2ncccc2c1	Benzopyridine
	CCN(CC)CCCNC(=S)Nc1ccnc2cc(Cl)ccc12	1.27096	-0.187575	c1ccc2ncccc2c1	Benzopyridine
	Cc1c(O)c(O)cc2cc[nH]c12	-1.243	0.452894	c1ccc2[nH]ccc2c1	Benzazole
	N#Cc1ccc(NS(=O)(=O)c2ccccc2C(F)(F)F)cc1C(F)(F)F	-1.55232	0.288633	O=S(=O)(Nc1ccccc1)c1ccccc1	Sulfonamide
	Cc1ccc(S(=O)(=O)Nc2ccccc2C(=O)O)cc1	-1.87502	0.875273	O=S(=O)(Nc1ccccc1)c1ccccc1	Sulfonamide
	CCc1ccc(NS(=O)(=O)c2ccc(Cl)cc2OC)cc1	-0.652855	0.455524	O=S(=O)(Nc1ccccc1)c1ccccc1	Sulfonamide
	CN(C)C(=O)Oc1ccc(Br)c2ccccc12	0.276249	-0.0881117	c1ccc2ccccc2c1	Naphthalene
	CN(C)c1ccc(C(N)=O)cn1	0.213988	-0.378492	c1ccncc1	Pyridine
	O=P(O)(O)Cc1cc(O)nc2cc(Cl)c(Cl)cc12	-0.142201	0.26108	c1ccc2ncccc2c1	Benzopyridine
	CCCCOC(=O)c1cc(O)c(-c2cc(C)cc(C)c2)c(O)c1	1.46649	1.35162	c1ccc(-c2ccccc2)cc1	Diphenyl
	CC(=O)C(N)Cc1c[nH]cn1	1.18459	0.160394	c1c[nH]cn1	Imidazole
	Cc1c(C(=O)N(C)C)c2cc(Cl)ccc2n1O	-1.11268	-1.09687	c1ccc2[nH]ccc2c1	Benzazole
	CCOc1cc(OCC)cc(C(=O)Nc2cccc(C(C)=O)c2)c1	0.0768295	0.868753	O=C(Nc1ccccc1)c1ccccc1	Benzamide
	Cc1cc2c(C(C)C)cc(O)c(C)c2cc1O	-1.29385	-0.599857	c1ccc2ccccc2c1	Naphthalene
	COC(=O)C(CN)c1c[nH]c2ccc(F)cc12	0.583629	0.0390762	c1ccc2[nH]ccc2c1	Benzazole
	[N-]=[N+]=NCCCNc1ccnc2cc(Cl)ccc12	-1.56495	-1.25298	c1ccc2ncccc2c1	Benzopyridine
	COC(=O)c1cc(O)ccc1NC(=O)c1ccc(O)cc1	0.0846265	0.985666	O=C(Nc1ccccc1)c1ccccc1	Benzamide
	CCOC(=O)c1ccnc(CNCC(=O)N(CC)CCN(C)C)c1	0.871943	-0.0757932	c1ccncc1	Pyridine
	CN(C)CCOc1ccc(Cl)cc1C(=O)Nc1ccc([N+](=O)[O-])cc1Cl	0.509747	1.40955	O=C(Nc1ccccc1)c1ccccc1	Benzamide
	O=C(O)c1ccc2cc(O)ccc2c1	-0.0638719	0.918162	c1ccc2ccccc2c1	Naphthalene
	COc1ccc(C(=O)Nc2ccc([N+](=O)[O-])cc2)cc1OC	-0.449014	0.910246	O=C(Nc1ccccc1)c1ccccc1	Benzamide
	CN(C)CCNC(=O)c1cnc2ccccc2c1O	0.674187	-0.387705	c1ccc2ncccc2c1	Benzopyridine
	CC(C)CNCCCCc1c[nH]cn1	1.4563	0.353585	c1c[nH]cn1	Imidazole
	Cc1cccc2ccccc12	-1.65775	2.77231	c1ccc2ccccc2c1	Naphthalene
	CCOc1ccc(NC(=O)c2ccc(OC)c(CCCN(C)C)c2)cc1	0.15297	0.8522	O=C(Nc1ccccc1)c1ccccc1	Benzamide
	O=C(C=Cc1cccnc1)NCCCCCC(=O)NO	0.482769	-0.036832	c1ccncc1	Pyridine
	CN(C)CCOCCOc1ccc(Cl)c2ccccc12	0.637108	0.749733	c1ccc2ccccc2c1	Naphthalene
	C=CCc1cc(C=NCCN)c(O)c(-c2ccc(O)c(CC=C)c2)c1	0.703651	0.549034	c1ccc(-c2ccccc2)cc1	Diphenyl
	CC=C(NC(=O)c1ccc2ccccc2c1)C(=O)O	1.02013	0.609148	c1ccc2ccccc2c1	Naphthalene
	C#CCSc1cnc2ccccc2c1[Se]CC#CCCl	0.829514	1.2877	c1ccc2ncccc2c1	Benzopyridine
	CCCCCCOC(=O)c1ccncc1	2.17882	1.2236	c1ccncc1	Pyridine
	CCCCCCNC(=O)Nc1ccc(S(=O)(=O)Nc2ccccc2)cc1	1.7916	0.420835	O=S(=O)(Nc1ccccc1)c1ccccc1	Sulfonamide
	CC(C)CCNC(=O)C(Cc1c[nH]c2ccccc12)NC(=O)OCC(C)C	1.78458	0.220435	c1ccc2[nH]ccc2c1	Benzazole
	O=C(Nc1ccc([N+](=O)[O-])c(C(F)(F)F)c1)c1cc([N+](=O)[O-])ccc1O	-0.417856	0.377765	O=C(Nc1ccccc1)c1ccccc1	Benzamide
	O=C(CCCCCCNC(=O)c1ccc2[nH]ccc2c1)NO	1.19278	0.842317	c1ccc2[nH]ccc2c1	Benzazole
	Cc1ccc(S(=O)(=O)N(C)c2ccc(OCC(=O)O)cc2)cc1	-1.88521	-0.0106199	O=S(=O)(Nc1ccccc1)c1ccccc1	Sulfonamide
	CC(C)CC(NCP(=O)(O)O)C(=O)NC(Cc1ccc(-c2ccccc2)cc1)C(=O)O	1.87384	-0.0621538	c1ccc(-c2ccccc2)cc1	Diphenyl
	CC(=O)c1cccc(NC(=O)c2ccc(NS(C)(=O)=O)cc2)c1	0.204994	1.56635	O=C(Nc1ccccc1)c1ccccc1	Benzamide
	O=S(=O)(Nc1ccccc1F)c1ccccc1C(F)(F)F	-0.438321	0.726945	O=S(=O)(Nc1ccccc1)c1ccccc1	Sulfonamide
	CN(CCCc1ccc(-c2ccccc2)cc1)S(=O)(=O)CC(=O)NO	0.297246	1.88594	c1ccc(-c2ccccc2)cc1	Diphenyl
	CCOC(=O)c1ccccc1NC(=O)c1cccc([N+](=O)[O-])c1	0.325502	2.15275	O=C(Nc1ccccc1)c1ccccc1	Benzamide
	CS(=O)(=O)N(CC(=O)NC(C#N)CC(N)=O)Cc1ccc(-c2cccc(F)c2)cc1	0.385556	-1.95818	c1ccc(-c2ccccc2)cc1	Diphenyl
	N#Cc1cc(NS(=O)(=O)c2ccccc2C(F)(F)F)ccc1C(F)(F)F	-1.27822	-0.22043	O=S(=O)(Nc1ccccc1)c1ccccc1	Sulfonamide
	Cc1cc(SCCC(=O)O)nc2ccccc12	-1.6041	-0.933804	c1ccc2ncccc2c1	Benzopyridine
	CCN(CC)CC(CN(CC)CC)Oc1ccnc2cc(Cl)ccc12	1.18409	-0.716746	c1ccc2ncccc2c1	Benzopyridine
	CCCC(=O)Nc1cccc(C(=O)Nc2ccccc2Cl)c1	1.38937	1.49121	O=C(Nc1ccccc1)c1ccccc1	Benzamide
	Cc1ccc(C(=O)Nc2ccccc2C(=O)NC(CC(=O)O)C(=O)O)cc1	-1.41569	1.18947	O=C(Nc1ccccc1)c1ccccc1	Benzamide
	CCN(CCO)C(=O)Nc1ccc(OCCOC)nc1	0.742368	-0.788425	c1ccncc1	Pyridine
	CCCC(=O)NC(=S)Nc1ccc(Cl)cn1	1.85998	-0.107255	c1ccncc1	Pyridine
	COc1ccc([N+](=O)[O-])cc1N(CC(O)CN(CC(C)C)CC(C)C)S(=O)(=O)c1ccccc1	-0.49472	0.828302	O=S(=O)(Nc1ccccc1)c1ccccc1	Sulfonamide
	Nc1c(Cl)cc(CC(N)C(=O)O)cc1-c1cccc(C(=O)O)c1	-1.34528	-0.929018	c1ccc(-c2ccccc2)cc1	Diphenyl
	CN(C)S(=O)(=O)Nc1cccc(C(=O)Nc2ccccc2)c1	0.0629355	-0.543324	O=C(Nc1ccccc1)c1ccccc1	Benzamide
	NCCCc1cccc(NS(=O)(=O)c2ccccc2)c1	0.109162	1.52443	O=S(=O)(Nc1ccccc1)c1ccccc1	Sulfonamide
	CC(C)OC(=O)n1ccnc1	1.3109	0.417644	c1c[nH]cn1	Imidazole
	OCCCCCC(O)c1ccc(-c2ccccc2O)cc1	1.16911	1.94648	c1ccc(-c2ccccc2)cc1	Diphenyl
	O=C(O)Cc1cc(Cl)cc(-c2ccc(Cl)cc2)c1	0.0483297	0.479529	c1ccc(-c2ccccc2)cc1	Diphenyl
	C#CCNc1ccncc1S(=O)(=O)NC(=O)NC(C)C	1.02124	1.0059	c1ccncc1	Pyridine
	OCc1cc(F)c(-c2ccc(O)cc2)c(F)c1	-0.169407	0.707416	c1ccc(-c2ccccc2)cc1	Diphenyl
	CC(C)NCC(O)COc1cccc2[nH]ccc12	1.10922	0.251932	c1ccc2[nH]ccc2c1	Benzazole
	CC(=O)CCc1c(C)nc2ccc(NC(C)=O)cc2c1O	1.27714	1.57559	c1ccc2ncccc2c1	Benzopyridine
	Brc1cccc(-c2ccccc2)c1	-1.69114	2.15862	c1ccc(-c2ccccc2)cc1	Diphenyl
	O=[N+]([O-])c1ccc(S(=O)(=O)Nc2ccc(C(F)(F)F)cc2)cc1	-0.93776	0.377038	O=S(=O)(Nc1ccccc1)c1ccccc1	Sulfonamide
	Cc1ccc(C)c(S(=O)(=O)Nc2ccc(O)cc2)c1	-1.74803	0.352402	O=S(=O)(Nc1ccccc1)c1ccccc1	Sulfonamide
	COc1cc(OC)c(S(=O)(=O)N(C)c2ccccc2)cc1NC(C)=O	-0.293834	0.0236736	O=S(=O)(Nc1ccccc1)c1ccccc1	Sulfonamide
	O=S(=O)(O)c1ccc2ccccc2c1	-0.302672	0.562054	c1ccc2ccccc2c1	Naphthalene
	CC(C)(C)OCc1ccccc1-c1ccc(O)c(C(=O)O)c1	1.1036	3.13279	c1ccc(-c2ccccc2)cc1	Diphenyl
	N=C(N)c1ccc(C(=O)Nc2cccc(C(=O)NCCC(=O)O)c2)cc1	-0.482979	0.153372	O=C(Nc1ccccc1)c1ccccc1	Benzamide
	COc1ccc(NS(=O)(=O)c2cccc(Cl)c2)cc1	-0.532145	0.469345	O=S(=O)(Nc1ccccc1)c1ccccc1	Sulfonamide
	CCCNCc1cccnc1	0.989773	0.209034	c1ccncc1	Pyridine
	CCN(CC)S(=O)(=O)c1cc(C(=O)Nc2ccccc2C(=O)O)ccc1F	0.537848	-0.718804	O=C(Nc1ccccc1)c1ccccc1	Benzamide
	N=C(N)Nc1ccc2ccccc2c1	-0.640572	-0.459655	c1ccc2ccccc2c1	Naphthalene
	COCCCNC(=O)C(CCCN=C(N)N)NS(=O)(=O)c1cccc2c(N(C)C)cccc12	1.26997	-0.25042	c1ccc2ccccc2c1	Naphthalene
	Cc1ccc(NS(=O)(=O)c2cccc(C=CC(=O)NO)c2)cc1	-1.67074	0.575566	O=S(=O)(Nc1ccccc1)c1ccccc1	Sulfonamide
	COC(=O)N(C)COC(=O)C(C)c1ccc2cc(OC)ccc2c1	0.155092	-1.14329	c1ccc2ccccc2c1	Naphthalene
	O=C(O)c1cc(O)c2c(Cl)cccc2n1	-0.358263	-0.212382	c1ccc2ncccc2c1	Benzopyridine
	CCCN(c1ccc(C(=O)O)cc1)S(=O)(=O)c1ccc(C)cc1	0.54241	0.133744	O=S(=O)(Nc1ccccc1)c1ccccc1	Sulfonamide
	Cn1cc(C(=O)C(C)(C)N)c2ccccc21	-0.713945	-1.22899	c1ccc2[nH]ccc2c1	Benzazole
	Cc1ncc([N+](=O)[O-])n1CCO	-1.10315	-0.196409	c1c[nH]cn1	Imidazole
	COc1ccc(NC(=O)c2cc(SC)ccc2Cl)cc1	-0.275041	0.299903	O=C(Nc1ccccc1)c1ccccc1	Benzamide
	CC(=O)Nc1ccc2c(C)cc(N(C)C)nc2c1	0.896378	1.01322	c1ccc2ncccc2c1	Benzopyridine
	CC(C)(C)NC(=NC#N)NCc1ccccn1	1.46506	-0.938337	c1ccncc1	Pyridine
	O=C(C=Cc1ccc(-c2ccc(F)cc2F)cc1Cl)NO	0.301838	1.34834	c1ccc(-c2ccccc2)cc1	Diphenyl
	NC(=O)c1ccccc1NC(=O)c1ccccc1Cl	-0.812597	0.928107	O=C(Nc1ccccc1)c1ccccc1	Benzamide
	CNC(=O)c1[nH]cnc1C(=O)NC(C)C(=O)OC(C)(C)C	0.399043	-0.505196	c1c[nH]cn1	Imidazole
	CCc1cc(C)c(O)c(CC)n1	-0.336627	-0.209412	c1ccncc1	Pyridine
	CCOC(=O)C(O)(c1ccc(N(CC)S(=O)(=O)c2ccc(C)cc2)cc1)C(F)(F)F	0.841139	1.06988	O=S(=O)(Nc1ccccc1)c1ccccc1	Sulfonamide
	O=C(O)c1cccc(-c2ccccc2O)c1C(=O)O	-0.295293	2.05992	c1ccc(-c2ccccc2)cc1	Diphenyl
	CC(=O)NCCc1cccc2ccc(OCC(=O)O)cc12	0.980839	1.88183	c1ccc2ccccc2c1	Naphthalene
	CCOC(=O)CCC(NC(=O)C(C)NC(=O)CNC(=O)c1cc2cc(F)ccc2[nH]1)C(=O)OCC	1.7337	0.021188	c1ccc2[nH]ccc2c1	Benzazole
	COC(=O)c1[nH]c2cc(OC)ccc2c1N	0.276483	0.510859	c1ccc2[nH]ccc2c1	Benzazole
	NCCNc1ccnc2cc(Cl)ccc12	-0.277105	-0.150736	c1ccc2ncccc2c1	Benzopyridine
	O=C(CO)c1c[nH]c2ccc(O)cc12	0.140139	0.560819	c1ccc2[nH]ccc2c1	Benzazole
	COc1ccc(NC(=O)C(C)NC(N)=O)cc1S(=O)(=O)Nc1cc(C)ccc1Br	-0.504184	-0.963668	O=S(=O)(Nc1ccccc1)c1ccccc1	Sulfonamide
	Cc1cc(-c2ccc(F)cc2F)ccc1S(=O)(=O)NCCCCO	-1.13615	2.05219	c1ccc(-c2ccccc2)cc1	Diphenyl
	C=CCc1cc(-c2ccc(OC)c(CC=C)c2)ccc1O	0.807408	1.84256	c1ccc(-c2ccccc2)cc1	Diphenyl
	COc1ccc(C(=O)Nc2ccccc2C(=O)NC(C)C)cc1OC	-0.367374	1.1331	O=C(Nc1ccccc1)c1ccccc1	Benzamide
	CCN(C)CCCC(C)Nc1ccnc2cc(Cl)ccc12	1.14047	0.397892	c1ccc2ncccc2c1	Benzopyridine
	CCOC(=O)NC(=O)CSc1nc(C)cc(C)c1C#N	1.00837	-0.735689	c1ccncc1	Pyridine
	CN(C)CCn1cc(CC(=O)O)c2ccccc21	0.643626	-0.0162044	c1ccc2[nH]ccc2c1	Benzazole
	CC(=NO)c1cc(-c2ccc(O)cc2)ccc1O	0.610637	0.808054	c1ccc(-c2ccccc2)cc1	Diphenyl
	CNN=Nc1[nH]cnc1C(N)=O	-0.0454567	-1.8022	c1c[nH]cn1	Imidazole
	COc1ccc(NC(C)=O)cc1NC(=O)c1cccc(C(F)(F)F)c1	-0.693609	0.214509	O=C(Nc1ccccc1)c1ccccc1	Benzamide
	NS(=O)(=O)c1cccc(NS(=O)(=O)c2cccc(C(F)(F)F)c2)c1	-1.13651	0.489973	O=S(=O)(Nc1ccccc1)c1ccccc1	Sulfonamide
	C=CCOc1ccc(NC(=O)c2cccc(C)c2)cc1	0.721424	1.4446	O=C(Nc1ccccc1)c1ccccc1	Benzamide
	COc1cc(C(=O)Nc2c(C)cc(C)cc2C)c(Br)c(OC)c1OC	-0.0694962	-0.289428	O=C(Nc1ccccc1)c1ccccc1	Benzamide
	Oc1ccc(-c2cc(O)cc(O)c2)cc1	-0.934993	0.857505	c1ccc(-c2ccccc2)cc1	Diphenyl
	NCCc1cccc(S(=O)(=O)Nc2ccccc2)c1	-0.299424	1.10007	O=S(=O)(Nc1ccccc1)c1ccccc1	Sulfonamide
	CCCc1cc2ccccc2nc1SCCN(C)C	0.566425	2.43809	c1ccc2ncccc2c1	Benzopyridine
	CC(N)=C(C#N)C(=O)COC(=O)c1cccc2ccccc12	0.801531	-1.13943	c1ccc2ccccc2c1	Naphthalene
	CCN(CC)CCNCc1cc(O)c2cc(C)ccc2n1	0.977881	0.0995537	c1ccc2ncccc2c1	Benzopyridine
	CC(C)CC(NC(=O)C(O)C(N)Cc1ccc(-c2ccccc2)cc1)C(=O)O	1.84369	0.0251391	c1ccc(-c2ccccc2)cc1	Diphenyl
	NC(C(=O)NO)C(=O)NCc1cccnc1	-0.319324	-1.81393	c1ccncc1	Pyridine
	NCc1ccncc1	-0.642612	-0.0946521	c1ccncc1	Pyridine
	COc1cc(Cl)ccc1C(=O)Nc1cc(C(F)(F)F)ccc1O	-0.0744549	1.03516	O=C(Nc1ccccc1)c1ccccc1	Benzamide
	CCS(=O)(=O)Nc1c(C(=O)OC)[nH]c2ccccc12	0.49893	-1.72897	c1ccc2[nH]ccc2c1	Benzazole
	CCCNC(=O)c1cccc(NC(=O)c2ccccc2Cl)c1	0.841931	0.581408	O=C(Nc1ccccc1)c1ccccc1	Benzamide
	NCCCNCCCCNCCCNS(=O)(=O)c1cccc2cccnc12	0.290153	-0.777368	c1ccc2ncccc2c1	Benzopyridine
	N=C(CCSCc1ccccn1)NC(N)=O	-0.0513261	-0.0871219	c1ccncc1	Pyridine
	O=C(O)c1ncccc1C=CP(=O)(O)O	0.193694	0.0400601	c1ccncc1	Pyridine
	CC(C(=O)O)N(C(=O)c1ccccc1)c1ccc(F)cc1	0.916929	0.250367	O=C(Nc1ccccc1)c1ccccc1	Benzamide
	CC(=O)Nc1cccc(NC(=O)c2ccccc2Cl)c1	0.498509	0.934294	O=C(Nc1ccccc1)c1ccccc1	Benzamide
	CCN(CC)C(=O)c1ccc(C(=O)Nc2ccc(F)cc2)cc1	0.728704	0.348211	O=C(Nc1ccccc1)c1ccccc1	Benzamide
	CCCCCN=C(N)NN=Cc1c[nH]c2ccc(OC(=O)CCCCC)cc12	1.69835	-1.01954	c1ccc2[nH]ccc2c1	Benzazole
	CCCCNC(=O)NS(=O)(=O)c1ccc(NS(=O)(=O)c2ccccc2)cc1	1.46689	-0.549468	O=S(=O)(Nc1ccccc1)c1ccccc1	Sulfonamide
	CCOc1ccccc1NC(=O)c1ccc([N+](=O)[O-])cc1	-0.0466341	1.91597	O=C(Nc1ccccc1)c1ccccc1	Benzamide
	CN(C)CCc1cn(S(C)(=O)=O)c2ccccc12	0.749198	0.401914	c1ccc2[nH]ccc2c1	Benzazole
	CC(CN)c1cnc[nH]1	0.864437	-0.151162	c1c[nH]cn1	Imidazole
	CCOC(=O)c1ccccc1NS(=O)(=O)c1ccccc1F	0.532661	2.10436	O=S(=O)(Nc1ccccc1)c1ccccc1	Sulfonamide
	COc1ncccc1N	0.303422	0.981577	c1ccncc1	Pyridine
	CCN(c1ccc(OC)cc1)S(=O)(=O)c1ccc(O)cc1	-0.00453562	0.331866	O=S(=O)(Nc1ccccc1)c1ccccc1	Sulfonamide
	CC(C)OC(=S)n1ccnc1	1.3163	0.0574521	c1c[nH]cn1	Imidazole
	CCOP(=O)(NC(C)C)Oc1ccc2ccccc2c1	0.6126	-0.80094	c1ccc2ccccc2c1	Naphthalene
	CN(C)C(=O)Oc1cccnc1	0.373239	-0.126624	c1ccncc1	Pyridine
	COC(=O)C(Cc1nc(Cl)[nH]c1Cl)NC(=O)CCNC(=O)OC(C)(C)C	0.787122	-0.0102314	c1c[nH]cn1	Imidazole
	CCOP(=O)(OCC)C(=CNC(=S)c1ccncc1)C(=O)OC	1.09199	-0.467157	c1ccncc1	Pyridine
	COc1ccc2cc(CCNC(C)=O)[nH]c2c1	-0.159819	0.0185556	c1ccc2[nH]ccc2c1	Benzazole
	CN(C)CC(c1ccc2ccccc2c1)C(O)C(C)(C)C	0.531022	1.43213	c1ccc2ccccc2c1	Naphthalene
	COc1cc2c(CCNC(C)=O)c(C)[nH]c2cc1Cl	-0.0410723	-1.23991	c1ccc2[nH]ccc2c1	Benzazole
	N#Cc1cccc(-c2cccc(C(=O)O)c2)c1	-1.30206	1.82078	c1ccc(-c2ccccc2)cc1	Diphenyl
	Cc1cnc(CO)c(C)c1	-1.14608	-0.619893	c1ccncc1	Pyridine
	O=C(Nc1ccccc1)c1ccccc1F	-0.376767	1.76518	O=C(Nc1ccccc1)c1ccccc1	Benzamide
	CC(C)(CCC=CC=CC(=O)O)n1ccnc1	1.9304	0.681455	c1c[nH]cn1	Imidazole
	O=C(O)C=Cc1ccc(-c2ccc(O)cc2)cc1	0.253488	1.37542	c1ccc(-c2ccccc2)cc1	Diphenyl
	COC(=O)c1cc(C(C)=O)c(C)nc1O	0.27221	-0.851118	c1ccncc1	Pyridine
	O=[N+]([O-])c1ccc2ncccc2c1	-0.563871	0.357994	c1ccc2ncccc2c1	Benzopyridine
	Cc1ccccc1NC(=O)c1ccccc1	-2.48717	0.62013	O=C(Nc1ccccc1)c1ccccc1	Benzamide
	O=C(O)CCCCC#CCn1ccnc1	0.915125	0.651974	c1c[nH]cn1	Imidazole
	CC(=O)N(CCCN(C)C)Cc1ccccn1	1.02896	-1.03523	c1ccncc1	Pyridine
	C=Cc1ccc2cc(OC)cc(NC(C)CCCN)c2n1	0.713194	1.87234	c1ccc2ncccc2c1	Benzopyridine
	Cc1cccnc1CCC(C)(C)O	-1.62222	-0.882919	c1ccncc1	Pyridine
	O=C(CNO)Cc1c[nH]c2ccc(Cl)cc12	-0.0156489	-0.590865	c1ccc2[nH]ccc2c1	Benzazole
	OB(O)c1cccnc1	-0.304861	0.151796	c1ccncc1	Pyridine
	CS(=O)(=O)Nc1ccc(C(=O)Nc2ccccc2Cl)cc1	0.187884	-0.338799	O=C(Nc1ccccc1)c1ccccc1	Benzamide
	CC(C)Cc1ncc[nH]1	1.25688	1.13117	c1c[nH]cn1	Imidazole
	CC(=O)NCCNc1ccc([N+](=O)[O-])cn1	1.07177	0.502305	c1ccncc1	Pyridine
	Cc1cc(O)c(O)cc1-c1cc(O)cc(O)c1	-1.40555	1.24819	c1ccc(-c2ccccc2)cc1	Diphenyl
	COc1ccc(-c2ccc(OC)c(OC)c2OC)cc1	-0.46633	1.53115	c1ccc(-c2ccccc2)cc1	Diphenyl
	CC(O)CN(CC(C)O)CC(O)COc1cccc2ccccc12	1.25033	-0.857871	c1ccc2ccccc2c1	Naphthalene
	Cc1cc(C)nc(N)c1	-1.06068	-0.393104	c1ccncc1	Pyridine
	COc1ccc2c(C(=O)NC(CC(=O)O)C(=O)O)c(F)ccc2c1C(F)(F)F	-0.424283	-1.02376	c1ccc2ccccc2c1	Naphthalene
	CN(C)c1ccc2ccc(N)cc2n1	0.328469	1.37767	c1ccc2ncccc2c1	Benzopyridine
	CC(NC(=O)C(NC(=O)C(N)CO)C(C)C)C(=O)Nc1cccc2ccccc12	1.05379	-1.81796	c1ccc2ccccc2c1	Naphthalene
	CC(F)(F)c1nc(C(O)C(O)C(O)CO)c[nH]1	0.827581	-0.735815	c1c[nH]cn1	Imidazole
	O=C(Nc1cc(Br)c(O)c(Br)c1)c1ccccc1[N+](=O)[O-]	-0.621463	-1.18874	O=C(Nc1ccccc1)c1ccccc1	Benzamide
	C#CCN(C)CCCOc1cccc(NC(=O)c2ccccc2)c1	0.861686	0.563959	O=C(Nc1ccccc1)c1ccccc1	Benzamide
	CC(C)NCCOc1cccc2[nH]ccc12	1.01592	0.864475	c1ccc2[nH]ccc2c1	Benzazole
	CCOC(=O)c1cc(C(C)=O)c(O)nc1C	0.650159	-0.610558	c1ccncc1	Pyridine
	O=C(Nc1ccccc1)c1ccccc1Br	-0.253224	1.39975	O=C(Nc1ccccc1)c1ccccc1	Benzamide
	CSCC(C)(O)CNc1ccccn1	0.566311	-0.465285	c1ccncc1	Pyridine
	O=C(NO)c1ccc2cc(Br)ccc2c1	-0.0774754	-0.179592	c1ccc2ccccc2c1	Naphthalene
	CN(C)CCc1c[nH]c2cccc(F)c12	0.488596	0.998597	c1ccc2[nH]ccc2c1	Benzazole
	CCOC(=O)Cn1cc(C(=O)OC)c2ccccc21	1.02795	0.266718	c1ccc2[nH]ccc2c1	Benzazole
	NC(Cc1cccc(-c2ccccc2)c1)C(=O)O	-0.504882	1.38821	c1ccc(-c2ccccc2)cc1	Diphenyl
	Nc1ccc(-c2ccc(N)cc2)cc1	-1.52357	1.06134	c1ccc(-c2ccccc2)cc1	Diphenyl
	CC(C)CNCCCCCc1c[nH]cn1	1.47564	0.30879	c1c[nH]cn1	Imidazole
	CC(C=CC(=O)NO)=CC(C)S(=O)(=O)c1cn(C)cn1	1.81712	-0.0389873	c1c[nH]cn1	Imidazole
	O=C(Nc1ccccc1O)c1ccc([N+](=O)[O-])cc1	-0.442037	1.5115	O=C(Nc1ccccc1)c1ccccc1	Benzamide
	COc1cc(CO)cc(OC)c1-c1ccc(O)cc1	-0.206569	0.632326	c1ccc(-c2ccccc2)cc1	Diphenyl
	CSc1ccccc1NC(=O)c1ccccc1	-0.505558	1.21609	O=C(Nc1ccccc1)c1ccccc1	Benzamide
	CCc1ccc2cc(F)cc(F)c2n1	-0.342643	1.81775	c1ccc2ncccc2c1	Benzopyridine
	CCCCN(c1ccccc1)S(=O)(=O)c1cccc(C(=O)O)c1	0.808613	1.61256	O=S(=O)(Nc1ccccc1)c1ccccc1	Sulfonamide
	CCCCCc1nc2ccccc2c(OC(C)=O)c1C	1.36571	2.34752	c1ccc2ncccc2c1	Benzopyridine
	CCOC(=O)c1c(O)nc2c(C)cccc2c1O	0.447515	-0.15568	c1ccc2ncccc2c1	Benzopyridine
	CCCCc1ccc(-c2ccc(NC(=O)C(C)(N)CO)cc2)cc1	0.538051	2.47571	c1ccc(-c2ccccc2)cc1	Diphenyl
	COc1cc(OC)c2cc(C(=O)NCCCCCCC(=O)NO)[nH]c2c1	0.0494894	0.131563	c1ccc2[nH]ccc2c1	Benzazole
	O=C(Nc1cc(Cl)cc(Cl)c1)c1cc(I)ccc1O	-0.292247	-0.950763	O=C(Nc1ccccc1)c1ccccc1	Benzamide
	COCC(O)CSc1[nH]c(C)nc1[N+](=O)[O-]	0.959345	0.275523	c1c[nH]cn1	Imidazole
	CCCCCCP(=O)(O)CC(CC(C)C)C(=O)NC(Cc1c[nH]c2ccccc12)C(=O)NC	2.62752	0.410665	c1ccc2[nH]ccc2c1	Benzazole
	CCC(=O)Nc1cc(C(=O)Nc2ccc([N+](=O)[O-])cc2)ccc1OC	1.13839	0.759521	O=C(Nc1ccccc1)c1ccccc1	Benzamide
	Cc1ccc(-c2ccc(C=CC(=O)NO)c(Cl)c2)cc1	-1.5693	0.953657	c1ccc(-c2ccccc2)cc1	Diphenyl
	Cc1ccc(NC(=O)c2cc(Cl)ccc2[N+](=O)[O-])cc1C	-1.58336	0.140473	O=C(Nc1ccccc1)c1ccccc1	Benzamide
	CC(N)C(O)COc1cccc2ccccc12	0.585734	0.126042	c1ccc2ccccc2c1	Naphthalene
	CN(CCO)C(=N)Cc1ccc2ccccc2c1	0.315128	-0.388871	c1ccc2ccccc2c1	Naphthalene
	CC(C)CC(=NO)c1cn(C)c2ccccc12	1.76763	0.801794	c1ccc2[nH]ccc2c1	Benzazole
	CC(=O)n1ccnc1	0.784083	0.323533	c1c[nH]cn1	Imidazole
	CN(c1ccccc1)S(=O)(=O)c1ccccc1[N+](=O)[O-]	-0.359791	1.72988	O=S(=O)(Nc1ccccc1)c1ccccc1	Sulfonamide
	COc1ccc2[nH]cc(CCNC(C)=O)c2c1[N+](=O)[O-]	-0.176663	0.563173	c1ccc2[nH]ccc2c1	Benzazole
	Nc1ccccc1NC(=O)c1ccc(C(F)(F)F)cc1	-1.94481	0.801583	O=C(Nc1ccccc1)c1ccccc1	Benzamide
	CC(C)NCC(O)c1ccc(O)c2ncccc12	1.13294	0.390439	c1ccc2ncccc2c1	Benzopyridine
	O=S(=O)(NCCCCO)c1ccc(-c2ccc(Br)cc2)cc1	-0.0706317	-0.429725	c1ccc(-c2ccccc2)cc1	Diphenyl
	Cc1[nH]c2cc([N+](=O)[O-])ccc2c1[N+](=O)[O-]	-0.938547	1.58563	c1ccc2[nH]ccc2c1	Benzazole
	CC(C)N(c1ccc(C(C)(O)C(F)(F)F)cc1)S(=O)(=O)c1ccccc1C#N	0.726811	0.156179	O=S(=O)(Nc1ccccc1)c1ccccc1	Sulfonamide
	COP(=O)(O)C(N)Cc1c[nH]c2ccccc12	0.295596	-0.693673	c1ccc2[nH]ccc2c1	Benzazole
	O=C(CC(=O)NCCNc1cccc2ccccc12)NO	0.497613	-0.411779	c1ccc2ccccc2c1	Naphthalene
	Cc1ccc(NC(=O)c2cccc(N)c2)cc1C	-1.58149	0.762248	O=C(Nc1ccccc1)c1ccccc1	Benzamide
	CC(C)CCOCCCc1c[nH]cn1	1.92727	1.79558	c1c[nH]cn1	Imidazole
	CCc1ccc(NS(=O)(=O)c2cc(OC)ccc2OC)cc1	-0.636776	0.246048	O=S(=O)(Nc1ccccc1)c1ccccc1	Sulfonamide
	COc1cccc(C(N)=O)c1NC(=O)c1ccccc1	-0.706985	-0.0784223	O=C(Nc1ccccc1)c1ccccc1	Benzamide
	CCC(CC)NCCCNc1cc(OC)cc2cccnc12	2.02472	0.799977	c1ccc2ncccc2c1	Benzopyridine
	C[N+](C)(C)C(Cc1c[nH]c2ccc(Br)cc12)C(=O)O	-0.877935	-0.631515	c1ccc2[nH]ccc2c1	Benzazole
	CCC(=O)NCCCNc1nc2c(C)cccc2cc1C#N	1.76016	0.671967	c1ccc2ncccc2c1	Benzopyridine
	C[N+](C)(C)CC(=O)NN=Cc1ccncc1	-0.78075	-1.41646	c1ccncc1	Pyridine
	CCOc1cc(C(=O)NN=C(N)N)nc2ccc(F)cc12	0.34218	-0.759807	c1ccc2ncccc2c1	Benzopyridine
	OCCCCCCCCCCCOc1cccnc1	1.62019	1.51265	c1ccncc1	Pyridine
	CCN(CC)CCCC(C)Nc1cc(OC)cc2cccnc12	1.34431	0.307576	c1ccc2ncccc2c1	Benzopyridine
	COc1c(NC(C)CCN)cc(OC)c2c(C)ccnc12	-0.0967318	-1.56324	c1ccc2ncccc2c1	Benzopyridine
	COc1ccc2cc(C(C)C(=O)OCC(=O)O)ccc2c1	-0.264172	-0.116185	c1ccc2ccccc2c1	Naphthalene
	O=C(O)C(F)(Oc1ccc2ccccc2c1)C(=O)O	-0.03044	0.339164	c1ccc2ccccc2c1	Naphthalene
	CCCCCNC(=N)NN=Cc1c[nH]c2ccc(OC)cc12	1.83212	-1.01955	c1ccc2[nH]ccc2c1	Benzazole
	CCCN(CCC)CCN(C(=O)N(C)C)c1cc(C)cc(C)n1	1.72869	-0.742849	c1ccncc1	Pyridine
	Cc1ccccc1N(CC(=O)O)S(=O)(=O)c1ccccc1	-2.59693	-0.234265	O=S(=O)(Nc1ccccc1)c1ccccc1	Sulfonamide
	Cn1c([N+](=O)[O-])cnc1SCCCCCCCCCC(=O)O	-0.459261	-1.19075	c1c[nH]cn1	Imidazole
	CCc1cc(Cl)cc2nc(C(=O)O)cc(O)c12	-0.295982	0.655006	c1ccc2ncccc2c1	Benzopyridine
	COc1ccc(C(=O)Nc2ccc(Cl)cc2F)cc1	-0.388565	0.374202	O=C(Nc1ccccc1)c1ccccc1	Benzamide
	CC(CCc1ccc(-c2ccc([N+](=O)[O-])cc2)cc1)(C(=O)NO)S(C)(=O)=O	0.815865	2.84947	c1ccc(-c2ccccc2)cc1	Diphenyl
	Nc1ccc(-c2cccc([N+](=O)[O-])c2)cc1	-1.49926	1.91952	c1ccc(-c2ccccc2)cc1	Diphenyl
	CCN(CC)CCNC(=O)c1ccc2cc(I)ccc2n1	0.946517	0.052007	c1ccc2ncccc2c1	Benzopyridine
	Cc1cc(-c2ccc(F)cc2F)ccc1C(=O)CCCCCO	-1.12848	1.79854	c1ccc(-c2ccccc2)cc1	Diphenyl
	CCNC(=O)Nc1cccc(S(=O)(=O)Nc2ccccc2CC)c1	0.456453	0.272181	O=S(=O)(Nc1ccccc1)c1ccccc1	Sulfonamide
	CCCCCCCCc1cccc(C(O)C(N)CO)n1	1.54048	1.7738	c1ccncc1	Pyridine
	NC(=O)Nc1ccc(-c2cccc(C(F)(F)F)c2)cc1	-0.508615	0.932169	c1ccc(-c2ccccc2)cc1	Diphenyl
	COc1cc(OC)c(S(=O)(=O)Nc2ccc(C)cc2)cc1NC(C)=O	-0.278676	0.273948	O=S(=O)(Nc1ccccc1)c1ccccc1	Sulfonamide
	Cc1ccc2cc(C)c(NCCO)nc2c1	-1.44127	0.317363	c1ccc2ncccc2c1	Benzopyridine
	NCCCCc1c[nH]cn1	0.315238	0.545657	c1c[nH]cn1	Imidazole
	COC(=O)c1cccc(NC(=O)c2ccccc2)c1	0.0447053	0.728215	O=C(Nc1ccccc1)c1ccccc1	Benzamide
	COc1ccc2c(CCN)c[nH]c2c1	-0.20542	-0.470121	c1ccc2[nH]ccc2c1	Benzazole
	CCOC(=O)c1ccc(Cl)cc1NC(=O)c1ccccc1C	0.515815	0.863093	O=C(Nc1ccccc1)c1ccccc1	Benzamide
	O=[N+]([O-])c1cccc2ccc(O)nc12	-0.537315	1.53149	c1ccc2ncccc2c1	Benzopyridine
	COc1ccc(NC(=O)c2cc(F)cc(C#N)c2)cc1	-0.383705	0.392581	O=C(Nc1ccccc1)c1ccccc1	Benzamide
	OCCNCCc1c[nH]c2ccc(F)cc12	0.463131	0.0325998	c1ccc2[nH]ccc2c1	Benzazole
	N=C(N)Nc1ccc(NC(=O)c2cc(Br)ccc2O)cc1	-0.397056	-0.817814	O=C(Nc1ccccc1)c1ccccc1	Benzamide
	O=P(O)(O)Cc1cc(CP(=O)(O)O)cc(-c2ccccc2)c1	-0.0252881	-0.111046	c1ccc(-c2ccccc2)cc1	Diphenyl
	NC(CC(Cc1ccc2ccccc2c1)C(=O)O)C(=O)O	-0.207821	0.711493	c1ccc2ccccc2c1	Naphthalene
	CCOC(=O)NC(CNC(=O)c1cc(Cl)ccn1)CC(C)C	1.0535	-0.864165	c1ccncc1	Pyridine
	CS(=O)(=O)NCCn1ccnc1[N+](=O)[O-]	0.464101	-0.719477	c1c[nH]cn1	Imidazole
	CCOC(=O)c1ccc(Cl)cc1NC(=O)c1ccccc1F	0.478851	0.901132	O=C(Nc1ccccc1)c1ccccc1	Benzamide
	CCOC(=O)COc1cc([N+](=O)[O-])cc2cccnc12	0.863326	1.1445	c1ccc2ncccc2c1	Benzopyridine
	COc1ccc(C(=O)Nc2cc(OC)c(Cl)cc2Cl)cc1	-0.355363	0.211891	O=C(Nc1ccccc1)c1ccccc1	Benzamide
	CCCCOC(=O)Cc1c(O)nc2ccccc2c1O	1.86168	0.979037	c1ccc2ncccc2c1	Benzopyridine
	CCN(CC)CCOC(=O)c1cc(O)c2c(Cl)cc(Cl)cc2n1	0.998098	0.40103	c1ccc2ncccc2c1	Benzopyridine
	O=[N+]([O-])c1c(O)nc2ccccc2c1O	-0.882472	-0.704871	c1ccc2ncccc2c1	Benzopyridine
	O=C(O)Cc1ncc[nH]1	0.286238	0.174004	c1c[nH]cn1	Imidazole
	N=C(N)NS(=O)(=O)c1ccc2ccccc2c1	-0.784483	-1.52137	c1ccc2ccccc2c1	Naphthalene
	COc1cccc(C(=O)O)c1-c1c(C(=O)O)cccc1[N+](=O)[O-]	-0.786289	0.942128	c1ccc(-c2ccccc2)cc1	Diphenyl
	CCCCN(CC)CCOc1cccc2ccccc12	1.40092	0.516637	c1ccc2ccccc2c1	Naphthalene
	C[N+](C)(N)c1nc(N)c(C#N)c(C#N)c1C#N	-0.675733	-0.47676	c1ccncc1	Pyridine
	CCN(CC)CC(O)c1cc(C(F)(F)F)nc2c(C(F)(F)F)cccc12	0.999257	0.619085	c1ccc2ncccc2c1	Benzopyridine
	Cc1ccc2ccccc2c1C=NNC(=N)N	-1.36764	2.39747	c1ccc2ccccc2c1	Naphthalene
	COc1cc(N)c(C(=O)Nc2cccc(C(F)(F)F)c2)cc1OC	-0.328035	0.302591	O=C(Nc1ccccc1)c1ccccc1	Benzamide
	COc1ccc(S(=O)(=O)Nc2ccc(NC(C)=O)cc2)cc1Cl	-0.621043	0.733235	O=S(=O)(Nc1ccccc1)c1ccccc1	Sulfonamide
	C=CCN(CC=C)CCc1c[nH]c2ccc(C)cc12	0.900547	-0.326486	c1ccc2[nH]ccc2c1	Benzazole
	N=C(SCCNCCCN)c1cccnc1	-0.305133	-1.56023	c1ccncc1	Pyridine
	CC(C)CSc1cc(OS(C)(=O)=O)ccn1	1.05647	0.115651	c1ccncc1	Pyridine
	C=CCc1cc(C=NO)c(O)c(-c2cc(C=NO)c(O)c(CC=C)c2)c1	0.716882	0.939186	c1ccc(-c2ccccc2)cc1	Diphenyl
	CC(C)(C)NCC(O)COc1cccc2[nH]c(C#N)c(I)c12	1.27179	0.614007	c1ccc2[nH]ccc2c1	Benzazole
	Cc1[nH]c2ccccc2c1CC(=O)O	-0.926542	1.83114	c1ccc2[nH]ccc2c1	Benzazole
	Cc1ncc(CO)c(CN)c1O	-1.05759	-0.458655	c1ccncc1	Pyridine
	CCOC(=O)c1cc(C#N)c(SC)nc1C	0.713334	-0.378466	c1ccncc1	Pyridine
	O=[N+]([O-])c1ccc(S(=O)(=O)Nc2cccc([N+](=O)[O-])c2)cc1	-1.07131	0.721436	O=S(=O)(Nc1ccccc1)c1ccccc1	Sulfonamide
	CCOc1ccccc1NC(=O)c1ccccc1NS(C)(=O)=O	-0.0835994	2.24216	O=C(Nc1ccccc1)c1ccccc1	Benzamide
	CC(NC(=O)c1cccnc1)C(=O)O	0.698147	-0.288396	c1ccncc1	Pyridine
	CCOc1cc(CC(=O)O)cc(-c2ccc(Cl)cc2)c1	0.177864	0.246803	c1ccc(-c2ccccc2)cc1	Diphenyl
	Cc1ccccc1C(=O)Nc1ccccc1C(=O)NCC(C)C	-2.26861	1.38694	O=C(Nc1ccccc1)c1ccccc1	Benzamide
	CN(C)CCc1c[nH]c2ccccc12	0.516844	0.646089	c1ccc2[nH]ccc2c1	Benzazole
	COc1ccc2c(C(=O)N(C)CC(=O)O)c(C(C)(C)C)ccc2c1C(F)(F)F	-0.422264	-0.836052	c1ccc2ccccc2c1	Naphthalene
	Nc1ccc2cc(S(=O)(=O)O)cc(S(=O)(=O)O)c2c1	-1.20894	0.877411	c1ccc2ccccc2c1	Naphthalene
	CN(c1ccc(Cl)cc1)S(=O)(=O)c1cccc(N)c1	-0.235892	0.527026	O=S(=O)(Nc1ccccc1)c1ccccc1	Sulfonamide
	CC(C)CC(NC(=O)C(CCC(=O)O)NC(=O)CCc1ccc(-c2ccccc2)cc1)C(N)=O	1.94519	-0.28887	c1ccc(-c2ccccc2)cc1	Diphenyl
	CC(=O)Nc1cc(S(=O)(=O)O)cc2cc(S(=O)(=O)O)cc(O)c12	0.456219	0.717626	c1ccc2ccccc2c1	Naphthalene
	NC(Cc1cc(Cl)c(Cl)c(-c2ccc(CO)cc2)c1)C(=O)O	-0.406324	-0.381032	c1ccc(-c2ccccc2)cc1	Diphenyl
	O=C(O)c1cnc2c(Cl)cc(Cl)cc2c1O	-0.0125615	-0.162892	c1ccc2ncccc2c1	Benzopyridine
	CCOC(=O)c1c(O)cc(C)nc1O	0.569882	-0.182935	c1ccncc1	Pyridine
	NC(=S)NN=Cc1ccc(F)c2ccccc12	-0.695115	-1.52806	c1ccc2ccccc2c1	Naphthalene
	CCCCCN=C(N)NN=Cc1c[nH]c2ccc(OCC=C(C)C)cc12	1.67367	-1.06254	c1ccc2[nH]ccc2c1	Benzazole
	Cc1ccccc1NS(=O)(=O)c1ccc(C)c(NS(C)(=O)=O)c1C	-2.57631	1.07076	O=S(=O)(Nc1ccccc1)c1ccccc1	Sulfonamide
	Nc1ccc(S(=O)(=O)Nc2ccc(F)cc2)cc1	-1.90513	-0.11626	O=S(=O)(Nc1ccccc1)c1ccccc1	Sulfonamide
	O=C(CCCO)c1cccnc1	0.609727	0.744203	c1ccncc1	Pyridine
	CCN(CC)C(=O)CCc1c(O)ccc2ccccc12	0.899688	-0.134812	c1ccc2ccccc2c1	Naphthalene
	O=C(Nc1cc(Br)c(O)c(Br)c1)c1cc(O)cc(O)c1	-0.464989	-1.21921	O=C(Nc1ccccc1)c1ccccc1	Benzamide
	O=C(O)c1ncccc1O	-0.0179781	0.244439	c1ccncc1	Pyridine
	O=C(O)CCc1ccc2ccccc2c1	0.217846	1.49472	c1ccc2ccccc2c1	Naphthalene
	Cc1cc(C(C)C)nc2c(C(C)C)cccc12	-1.20499	-0.480924	c1ccc2ncccc2c1	Benzopyridine

## Sheet: Fig. 2b
Figure 2b
	Target	SMILES	Name	Dimension 1	Dimension 2
	MEK1	[H][C@]1(CCCCN1)C1(O)CN(C1)C(=O)C1=C(NC2=CC=C(I)C=C2F)C(F)=C(F)C=C1	cobimetinib	0.796851	-0.817121
	MEK1	CN1C(=O)C(C)=C2N(C(=O)N(C3CC3)C(=O)C2=C1NC1=C(F)C=C(I)C=C1)C1=CC(NC(C)=O)=CC=C1	trametinib	2.60326	0.130131
	MEK1	CC(=O)c1c(F)c(C(=O)NOC[C@H](O)CO)c(Nc2ccc(I)cc2F)n1C	CHEMBL1171014	1.03093	-2.06623
	MEK1	CCC(=O)N(Cc1cc(C(=O)NOCCO)c(Nc2ccc(I)cc2F)c(F)c1F)OC	CHEMBL3640632	1.48767	-2.98143
	MEK1	CNS(=O)(=O)Nc1cccc(CC2=C(C)c3cc(C)c(OC(=O)N(C)C)cc3OC2=O)c1	CHEMBL3092179	-1.43247	-0.240425
	MEK1	COc1cc2c(Nc3ccc(Cc4cccnc4)cc3)c(cnc2cc1OCCCN5CCOCC5)C#N	CHEMBL287852	1.74114	-2.57061
	MEK1	COc1cccc(Oc2ccc(Nc3c(cnn4cc(NC(=O)NCCN5CCOCC5)c(C)c34)C#N)cc2)c1	CHEMBL414856	3.00728	-0.837138
	MEK1	OCCONC(=O)C1=C2CCCN2C(=O)C=C1Nc3ccc(I)cc3F	CHEMBL2012907	-2.08531	-0.60988
	MEK1	CC(=O)Nc1cccc(Oc2cc(F)cc(Nc3ccc(I)cc3F)c2C(=O)N)c1	CHEMBL2376684	0.0734773	-2.55172
	MEK1	CC(O)C\N=C(/N)\c1c(O)nsc1Nc2ccc(Oc3cc(Cl)ccc3Cl)cc2	CHEMBL385905	1.33067	-3.09642
	MEK1	CNC(=O)CONCc1cc(C(=O)NOCCO)c(Nc2ccc(I)cc2F)c(F)c1F	CHEMBL3640627	0.333562	-2.1631
	MEK1	COCC(=O)N(Cc1cc(C(=O)NOCCO)c(Nc2ccc(I)cc2F)c(F)c1F)OC	CHEMBL3640635	2.71444	-2.70983
	MEK1	COc1cc2c(Nc3ccc(Sc4nccn4C)c(C)c3)c(cnc2cc1OCCCN5CCOCC5)C#N	CHEMBL321078	1.3632	-2.37645
	MEK1	NC(=O)c1c(Oc2ccc(F)c(NS(=O)(=O)N)c2F)cc(F)c(F)c1Nc3ccc(I)cc3F	CHEMBL3746103	-1.10424	-2.09939
	MEK1	CN(C)C(=O)Oc1ccc2C(=C(Cc3cccc(c3)[N+](=O)[O-])C(=O)Oc2c1)C	CHEMBL3402993	-1.18228	-0.258747
	MEK1	CC(CO)\N=C(/N)\c1c(O)nsc1Nc2ccc(Oc3cc(F)cc(F)c3Cl)c(F)c2	CHEMBL387184	0.452576	-2.79606
	MEK1	CC(CO)\N=C(/N)\c1c(O)nsc1Nc2ccc(Oc3cccc(Cl)c3Cl)c(Cl)c2	CHEMBL214614	0.956324	-3.09163
	MEK1	CN(C)C(=O)Oc1ccc2C(=C(Cc3cccc(c3)N4CCCS4(=O)=O)C(=O)Oc2c1)C	CHEMBL3400287	-1.48533	0.206523
	MEK1	OCC1(O)CN(C1)C(=O)c2ccc(F)c(F)c2Nc3ccc(I)cc3F	CHEMBL2146890	-1.5254	-0.478262
	MEK1	CC(CO)\N=C(/N)\c1c(O)nsc1Nc2ccc(Oc3cc(Cl)ccc3Cl)c(F)c2	CHEMBL385446	0.590546	-2.65797
	MEK1	CC(CO)\N=C(/N)\c1c(O)nsc1Nc2ccc(Oc3ccccc3)cc2	CHEMBL437331	0.521584	-2.49378
	MEK1	CCN(CC)CC\C=C\c1ccc2c(Nc3ccc(Sc4nccn4C)c(Cl)c3)c(cnc2c1)C#N	CHEMBL484368	1.08933	-2.61186
	MEK1	CN1C=NC2=C(C(=CC(=O)N2C)Nc3ccc(I)cc3F)C1=O	CHEMBL1684060	-0.0951457	-2.25364
	MEK1	CNS(=O)(=O)Nc1cccc(CC2=C(C)c3ccc(Oc4nccs4)cc3OC2=O)c1F	CHEMBL3092176	-1.70297	-0.640221
	MEK1	COc1cc2c(Nc3ccc(Oc4ccncc4)cc3)c(cnc2cc1OCCCN5CCOCC5)C#N	CHEMBL31497	2.23865	-3.1524
	MEK1	NC(=O)c1c(Nc2ccc(I)cc2F)cc(F)cc1OC[C@@H]3CCCN3	CHEMBL2376676	-1.48534	-3.28793
	MEK1	OCCONC(=O)c1ccc(F)c(F)c1Nc2ccc(Cl)cc2F	CHEMBL2335185	-1.40242	-2.0921
	MEK1	CCN(CC)CCC\C=C\c1ccc2c(Nc3ccc(Sc4nccn4C)c(Cl)c3)c(cnc2c1)C#N	CHEMBL483398	1.11515	-2.8368
	MEK1	CCNC(=O)C#Cc1ccc2\C(=C(\Nc3ccc(CN(C)C)cc3)/c4ccccc4)\C(=O)Nc2c1	CHEMBL3699142	0.587961	-0.659601
	MEK1	COc1cc2c(Nc3ccc(Oc4ccccc4)cc3)c(cnc2cc1OCCN5CCOCC5)C#N	CHEMBL95002	1.87835	-3.0708
	MEK1	C[C@H](CO)COc1ccc(cc1)[C@H]2NC(=O)N([C@@H]([C@@H](C)c3ccccc3)C(=O)Nc4ccc(I)cc4F)C2=O	CHEMBL2396995	0.112277	-0.666343
	MEK1	C[C@H]([C@H](N1C(=O)N[C@@H](C1=O)c2ccc(OC[C@H](O)CO)cc2)C(=O)Nc3ccc(I)cc3F)c4ccccc4	CHEMBL1956073	0.581737	-2.22827
	MEK1	N\C(=C(\C#N)/c1cccc(c1)C(O)c2ccc3OCCOc3c2)\Sc4ccccc4N	CHEMBL34072	-0.458935	-1.95668
	MEK1	N\C(=C(\C#N)/c1cccc(c1)C(O)c2cccc(c2)[N+](=O)[O-])\Sc3ccccc3O	CHEMBL36307	-0.066948	-1.41366
	MEK1	N\C(=C(\C#N)/c1cccc(c1)C(O)c2cccnc2)\Sc3ccccc3N	CHEMBL38321	-0.381779	-2.26058
	MEK1	OCCONC(=O)C1=C2CCCN2C(=O)C(=C1Nc3ccc(I)cc3F)F	CHEMBL2012902	-2.08062	-1.5089
	MEK1	OC[C@@H](O)CONC(=O)c1oc2ccncc2c1Nc3ccc(I)cc3F	CHEMBL2087077	0.157865	-1.21205
	MEK1	CN[C@@H]1C[C@H]2O[C@@](C)([C@@H]1OC)n3c4ccccc4c5c6CNC(=O)c6c7c8ccccc8n2c7c35	CHEMBL388978	-0.629344	0.107491
	MEK1	COc1ccccc1Oc2ccc(Nc3c(cnn4cc(NC(=O)NCCN5CCOCC5)c(C)c34)C#N)cc2	CHEMBL202356	3.75316	-0.520527
	MEK1	Cc1ccccc1C(O)c2cccc(c2)\C(=C(/N)\Sc3ccccc3N)\C#N	CHEMBL290017	0.422625	-2.63286
	MEK1	CCC(=O)c1csc(NC(=O)[C@H]([C@@H](C)c2ccccc2)N3C(=O)N[C@@H](C3=O)c4ccc(OCCO)cc4)n1	CHEMBL2396994	0.124047	-1.10613
	MEK1	CCOC(=O)c1cn2ncc(C#N)c(Nc3ccc(Oc4ccccc4OC)cc3)c2c1C	CHEMBL377288	1.29531	-2.12266
	MEK1	COC(=O)Nc1cn2ncc(C#N)c(Nc3ccc(Oc4ccccc4)cc3)c2c1C	CHEMBL201389	2.16168	-2.71506
	MEK1	COc1cc2c(Nc3ccc(Cc4ccsc4)cc3)c(cnc2cc1OCCCN5CCOCC5)C#N	CHEMBL30359	1.78161	-2.86178
	MEK1	OCCCOCc1cc(C(=O)NOCCO)c(Nc2ccc(I)cc2F)c(F)c1F	CHEMBL3640620	-0.780375	-2.33492
	MEK1	CNS(=O)(=O)Nc1cccc(Oc2cc(F)cc(Nc3ccc(I)cc3F)c2C(=O)N)c1	CHEMBL2376665	2.64166	-3.20292
	MEK1	NC(=O)c1c(Oc2cccc(CS(=O)(=O)N)c2)cc(F)c(F)c1Nc3ccc(I)cc3F	CHEMBL3746031	-1.69345	-1.46079
	MEK1	CN(C)CC\C=C\c1ccc2c(Nc3ccc(Sc4nccn4C)c(Cl)c3)c(cnc2c1)C#N	CHEMBL485574	1.0863	-3.10245
	MEK1	CN(C)S(=O)(=O)Nc1cccc(Oc2cc(F)cc(Nc3ccc(I)cc3F)c2C(=O)N)c1	CHEMBL2376663	1.92477	-2.6053
	MEK1	COc1cc2c(Nc3ccc(SC4CCCCC4)cc3)c(cnc2cc1OCCCN5CCOCC5)C#N	CHEMBL282361	0.255366	-2.96661
	MEK1	CS(=O)(=O)Nc1cccc(Oc2cc(F)cc(Nc3ccc(I)cc3F)c2C(=O)N)c1	CHEMBL2375372	1.17128	-2.8151
	MEK1	NC(=O)c1c(Nc2ccc(I)cc2F)cc(F)cc1Oc3cccc(NS(=O)(=O)N4CCCC4)c3	CHEMBL2376664	-1.89348	-2.00763
	MEK1	NC(=O)c1c(Oc2cccc(CNS(=O)(=O)N)c2)cc(F)c(F)c1Nc3ccc(I)cc3F	CHEMBL3746640	-1.37609	-1.4811
	MEK1	OCCOCc1cc(C(=O)NOCCO)c(Nc2ccc(I)cc2F)c(F)c1F	CHEMBL464238	-0.456719	-2.09564
	MEK1	CC(=O)c1cc(C(=O)NOC[C@H](O)CO)c(Nc2ccc(I)cc2F)n1C	CHEMBL1170804	0.339235	-2.20929
	MEK1	CC(=O)n1cc(C(=O)NOCCO)c(Nc2ccc(I)cc2F)c1C	CHEMBL1169813	0.644053	-1.04924
	MEK1	CC(CO)\N=C(/N)\c1c(O)nsc1Nc2ccc(Oc3cc(Cl)cc(Cl)c3)cc2	CHEMBL214734	0.828675	-2.54986
	MEK1	CC(CO)\N=C(/N)\c1c(O)nsc1Nc2ccc(Oc3cccc(F)c3F)cc2	CHEMBL214613	0.613942	-2.45704
	MEK1	COc1cc2c(Nc3ccc(Cc4cccs4)cc3)c(cnc2cc1OCCCN5CCOCC5)C#N	CHEMBL288081	1.72014	-2.74593
	MEK1	COc1cc2c(Nc3ccc(Cc4occc4)cc3)c(cnc2cc1OCCCN5CCOCC5)C#N	CHEMBL31143	1.4674	-3.56328
	MEK1	Cn1c(Nc2ccc(I)cc2F)c(C(=O)NOC[C@H](O)CO)c3CCCC(=O)c13	CHEMBL2012892	-0.479014	-1.53979
	MEK1	Cn1ccnc1Sc2ccc(Nc3c(cnc4cc(\C=C\CCN5CCCC5)ccc34)C#N)cc2Cl	CHEMBL521502	1.63696	-2.13143
	MEK1	OC[C@@H](O)CONC(=O)c1ccc2cnsc2c1Nc3ccc(I)cc3F	CHEMBL2087462	0.011899	-0.754833
	MEK1	OC(=O)c1ccc(F)c(F)c1Nc2ccc(I)cc2F	CHEMBL2146885	-1.62268	-2.42408
	MEK1	CC(=O)c1c(F)c(C(=O)NOC[C@@H](O)CO)c(Nc2ccc(I)cc2F)n1C	CHEMBL1171015	1.0285	-1.99213
	MEK1	CC(=O)c1cc(C(=O)NOC(CO)CO)c(Nc2ccc(I)cc2F)n1C	CHEMBL1171012	0.0457954	-1.91343
	MEK1	CN1CCN(CC\C=C\c2ccc3c(Nc4ccc(Sc5nccn5C)c(Cl)c4)c(cnc3c2)C#N)CC1	CHEMBL520142	1.27084	-2.37422
	MEK1	COc1cc(Nc2c(cnc3cc(OCCCN4CCN(C)CC4)c(OC)cc23)C#N)c(Cl)cc1Cl	CHEMBL288441	2.60816	-4.02322
	MEK1	OCCCONCc1cc(C(=O)NOCCO)c(Nc2ccc(I)cc2F)c(F)c1F	CHEMBL3640626	-0.56409	-2.55569
	MEK1	OCCONCc1cc(C(=O)NOCCO)c(Nc2ccc(I)cc2F)c(F)c1F	CHEMBL1684491	-0.161903	-2.16655
	MEK1	COc1ccc(Cn2ncc(NC(=O)c3cc(NC(=O)Nc4ccc(Cl)c(c4)C(F)(F)F)ccc3C)c2N)cc1	CHEMBL1684800	0.904441	-2.50781
	MEK1	CC(=O)c1c(Cl)c(C(=O)NOCCO)c(Nc2ccc(I)cc2F)n1C	CHEMBL1169999	0.48922	-1.82655
	MEK1	CC(=O)c1cc(C(=O)NOCCO)c(Nc2ccc(I)cc2F)n1C	CHEMBL1169814	0.228813	-2.28335
	MEK1	CC(C)S(=O)(=O)Nc1cccc(Oc2cc(F)cc(Nc3ccc(I)cc3F)c2C(=O)N)c1	CHEMBL2376662	1.56895	-1.93378
	MEK1	CN1C=C(C(=O)NOCCO)C(=C(C)C1=O)Nc2ccc(Br)cc2F	CHEMBL199860	-0.478922	-3.13908
	MEK1	CNC(=O)Nc1cn2ncc(C#N)c(Nc3ccc(Oc4ccccc4)cc3)c2c1C	CHEMBL383108	1.37576	-1.91501
	MEK1	COc1cc2c(Nc3ccc(Cc4ccccn4)cc3)c(cnc2cc1OCCCN5CCOCC5)C#N	CHEMBL281662	1.50327	-2.50796
	MEK1	Cn1c(Nc2ccc(Br)cc2F)c(C(=O)NOCCO)c3CCCC(=O)c13	CHEMBL2012896	-0.551733	-1.49809
	MEK1	NC(=O)c1c(Nc2ccc(I)cc2F)cc(F)cc1Oc3cccc(NS(=O)(=O)N)c3Cl	CHEMBL3747359	-1.63107	-4.22179
	MEK1	Cn1c(Nc2ccc(I)cc2F)c(C(=O)NOC[C@@H](O)CO)c3CCCC(=O)c13	CHEMBL2012891	-0.374149	-1.49282
	MEK1	N\C(=C(\C#N)/c1cccc(c1)C(O)c2cccc(c2)[N+](=O)[O-])\Sc3ccccc3N	CHEMBL417687	-0.767078	-2.31753
	MEK1	N\C(=C(\C#N)/c1cccc(c1)C(O)c2cccs2)\Sc3ccccc3N	CHEMBL284708	-0.0526947	-2.5384
	MEK1	N\C(=C(\C#N)/c1cccc(c1)C(O)c2ccsc2)\Sc3ccccc3N	CHEMBL38195	-0.0870162	-2.37466
	MEK1	CN1C(=O)C(=C(Nc2ccc(Br)cc2F)C3=C1N=CN(C[C@@H](O)CO)C3=O)F	CHEMBL1684068	0.883038	-1.39212
	MEK1	C[C@@H](N)C1(O)CN(C1)C(=O)c2ccc(F)c(F)c2Nc3ccc(I)cc3F	CHEMBL2146899	-1.24014	-0.753719
	MEK1	NC(=O)c1c(Nc2ccc(I)cc2F)cc(F)cc1OCC[C@@H](O)Cn3ccnc3	CHEMBL2376675	0.0031822	-1.73578
	MEK1	CCNS(=O)(=O)Nc1cccc(Oc2cc(F)cc(Nc3ccc(I)cc3F)c2C(=O)N)c1	CHEMBL3747136	2.49116	-2.16876
	MEK1	CCS(=O)(=O)Nc1cccc(Oc2c(F)c(F)cc(Nc3ccc(I)cc3F)c2C(=O)N)c1	CHEMBL3746467	1.98341	-1.70608
	MEK1	CCS(=O)(=O)Nc1cccc(Oc2cc(F)cc(Nc3ccc(I)cc3F)c2C(=O)N)c1	CHEMBL2376661	1.90303	-2.1521
	MEK1	CN1C=C(C(=O)NO)C(=C(F)C1=O)Nc2ccc(Br)cc2F	CHEMBL203258	-0.367925	-2.44471
	MEK1	Cc1c(NS(=O)(=O)N)cccc1Oc2cc(F)cc(Nc3ccc(I)cc3F)c2C(=O)N	CHEMBL3747256	0.481885	-1.73023
	MEK1	OCCONC(=O)c1cc(COCC(O)CO)c(F)c(F)c1Nc2ccc(I)cc2F	CHEMBL3640621	-1.4485	-1.55761
	MEK1	OCCONC(=O)c1ccc2cnsc2c1Nc3ccc(I)cc3F	CHEMBL2087461	-0.497843	-2.11382
	MEK1	OC[C@@H](O)CONC(=O)c1ccc(F)c(F)c1Nc2ccc(I)cc2F	CHEMBL507361	-0.432114	-2.32099
	MEK1	OC[C@@H](O)CONC(=O)c1ccc2[nH]ncc2c1Nc3ccc(I)cc3F	CHEMBL2087080	-0.649937	-1.36275
	MEK1	CC(=O)Nc1cccc(c1)C(=O)Nc2cn3ncc(C#N)c(Nc4ccc(Oc5ccccc5)cc4)c3c2C	CHEMBL202286	1.01785	-0.049264
	MEK1	CCOC1=CC2=NC=C(C#N)C(NC3=CC=C(OCC4=CC=CC=N4)C(Cl)=C3)=C2C=C1NC(=O)\C=C\CN(C)C	neratinib	1.8805	-1.46302
	MEK1	CN1C=C(C(=O)N)C(=C(F)C1=O)Nc2ccc(Br)cc2F	CHEMBL371693	-0.490619	-2.2473
	MEK1	COC(=O)c1ccc(cc1)C(O)c2cccc(c2)\C(=C(/N)\Sc3ccccc3N)\C#N	CHEMBL290865	-1.89597	-2.41026
	MEK1	COc1cc2c(Nc3ccc(Cc4ccccc4)cc3)c(cnc2cc1OCCCN5CCOCC5)C#N	CHEMBL30728	1.54917	-2.74153
	MEK1	COc1cc2c(Nc3ccc(Cc4cocc4)cc3)c(cnc2cc1OCCCN5CCOCC5)C#N	CHEMBL30790	1.49082	-3.05043
	MEK1	Cc1c(NS(=O)(=O)N)cccc1Oc2cc(F)c(F)c(Nc3ccc(I)cc3F)c2C(=O)N	CHEMBL3747047	0.6478	-1.56041
	MEK1	Cn1c(Nc2ccc(I)cc2F)c(C(=O)NOCCO)c3CCCC(=O)c13	CHEMBL2012890	-1.03783	-1.60686
	MEK1	Cn1cnc2c(F)c(Nc3ccc(Br)cc3Cl)c(cc12)C(=O)NOCCO	CHEMBL1614701	0.239947	-1.65159
	MEK1	NC(=O)c1c(Nc2ccc(I)cc2F)cc(F)cc1Oc3cccc(NS(=O)(=O)N)c3	CHEMBL2376666	-1.47637	-2.85245
	MEK1	NC(=O)c1c(Oc2ccc(F)c(NS(=O)(=O)N)c2)cc(F)c(F)c1Nc3ccc(I)cc3F	CHEMBL3746559	-1.16465	-2.05342
	MEK1	CC1=NN(C[C@H](O)CO)C(=O)c2c(Nc3ccc(I)cc3F)cncc12	CHEMBL3261162	0.203756	-2.76208
	MEK1	CC(=O)c1c(Cl)c(C(=O)NOC[C@@H](O)CO)c(Nc2ccc(I)cc2F)n1C	CHEMBL1171013	0.577896	-1.71223
	MEK1	CC(=O)c1cc(C(=O)N2CC[C@@H](O)C2)c(Nc3ccc(I)cc3F)n1C	CHEMBL1169631	-1.0656	-0.714284
	MEK1	NC(=O)c1c(Nc2ccc(I)cc2F)cc(F)cc1OCC[C@@H](O)Cn3cccn3	CHEMBL2376674	-0.2485	-2.36542
	MEK1	NC(=O)c1c(Oc2cccc(NS(=O)(=O)N)c2)cc(F)c(F)c1Nc3ccc(I)cc3F	CHEMBL3746736	-1.24527	-1.92748
	MEK1	N\C(=C(\C#N)/c1cccc(c1)C(O)c2cccc(c2)C#N)\Sc3ccccc3N	CHEMBL37911	-0.327682	-2.43349
	MEK1	OCCONC(=O)c1ccc(F)c(F)c1Nc2ccc(I)cc2F	CHEMBL244488	-1.16819	-1.90405
	MEK1	OCCONC(=O)c1ccc2[nH]ncc2c1Nc3ccc(I)cc3F	CHEMBL2087076	-1.60079	-2.16178
	MEK1	OC[C@@H](O)CNC(=O)c1nc(Cl)ncc1Nc2ccc(I)cc2F	CHEMBL3261153	-0.240677	-0.732955
	MEK1	OC[C@@H](O)CN1C=Nc2cncc(Nc3ccc(I)cc3F)c2C1=O	CHEMBL3261157	1.13137	-1.45558
	MEK1	CCN1CCN(CC\C=C\c2ccc3c(Nc4ccc(Sc5nccn5C)c(Cl)c4)c(cnc3c2)C#N)CC1	CHEMBL489058	1.45853	-1.98223
	MEK1	CCS(=O)(=O)Nc1cccc(Oc2cc(F)c(F)c(Nc3ccc(I)cc3F)c2C(=O)N)c1	CHEMBL3747066	2.06732	-1.79941
	MEK1	COc1cc2c(Oc3ccc(NC(=O)C4(CC4)C(=O)Nc5ccc(F)cc5)cc3F)ccnc2cc1OCCCN6CCOCC6	CHEMBL1230609	2.00561	-1.34104
	MEK1	C[S+]([O-])CCONCc1cc(C(=O)NOCCO)c(Nc2ccc(I)cc2F)c(F)c1F	CHEMBL3640630	0.823763	-2.25663
	MEK1	N\C(=C(\C#N)/c1cccc(c1)C(O)c2ccncc2)\Sc3ccccc3N	CHEMBL37493	-0.234283	-2.12419
	MEK1	OCCONC(=O)c1oc2ccncc2c1Nc3ccc(I)cc3F	CHEMBL3330649	-0.213633	-2.92759
	MEK1	CC(=O)c1cc(C(=O)NOC[C@@H](O)CO)c(Nc2ccc(I)cc2F)n1C	CHEMBL1170805	0.347559	-2.11467
	MEK1	CC(=O)n1cc(Nc2ccc(I)cc2F)c(c1)C(=O)NOCCO	CHEMBL1170802	-0.96802	-0.339895
	MEK1	Cn1c(Nc2ccc(I)cc2F)c(C(=O)NOC[C@@H](O)CO)c3CCC(=O)c13	CHEMBL2012894	-0.650233	-1.48355
	MEK1	Cn1ccnc1Sc2ccc(Nc3c(cnc4cc(\C=C\CN5CCOCC5)ccc34)C#N)cc2Cl	CHEMBL485237	1.57497	-1.92177
	MEK1	NCCS(=O)(=O)Nc1cccc(Oc2cc(F)cc(Nc3ccc(I)cc3F)c2C(=O)N)c1	CHEMBL3746569	2.48495	-1.00424
	MEK1	CC(O)CN1C=NC2=C(C1=O)C(=C(Cl)C(=O)N2C)Nc3ccc(I)cc3F	CHEMBL3644826	-1.15081	-1.13677
	MEK1	CCNC(=O)C#Cc1ccc2\C(=C(\Nc3ccc(cc3)N4CCN(C)CC4)/c5ccccc5)\C(=O)Nc2c1	CHEMBL3699137	1.02741	0.0866255
	MEK1	CCOc1cc2ncc(C#N)c(Nc3ccc(Sc4nccn4C)c(Cl)c3)c2cc1OCC	CHEMBL321045	0.965306	-2.85211
	MEK1	CN(C)S(=O)(=O)Nc1cccc(Oc2cc(F)c(F)c(Nc3ccc(I)cc3F)c2C(=O)N)c1	CHEMBL3747294	2.04683	-2.2932
	MEK1	CN1C(=O)C(=C(Nc2ccc(Br)cc2F)C3=C1N=CN(CCCO)C3=O)Cl	CHEMBL3644822	1.08507	-1.58487
	MEK1	CN1C(=O)C(=C(Nc2ccc(Br)cc2F)C3=C1N=CN(C[C@@H](O)CO)C3=O)Cl	CHEMBL3644818	1.45144	-1.46198
	MEK1	CN1C(=O)C(=C(Nc2ccc(Br)cc2F)C3=C1N=CN(C[C@H](O)CO)C3=O)F	CHEMBL3644807	0.810917	-1.45111
	MEK1	CN1C(=O)C(=C(Nc2ccc(I)cc2F)C3=C1N=CN(C(CO)CO)C3=O)C	CHEMBL3644828	0.610376	-0.86775
	MEK1	CN1C(=O)C(=C(Nc2ccc(I)cc2F)C3=C1N=CN(CCO)C3=O)F	CHEMBL1684072	-0.122106	-1.39514
	MEK1	CN1C(=O)C(=C(Nc2ccc(cc2F)C#C)C3=C1N=CN(C[C@@H](O)CO)C3=O)C	CHEMBL3644814	1.30498	-0.652594
	MEK1	CN1C(=O)C(=C(Nc2ccc(cc2F)C#C)C3=C1N=CN(C[C@H](O)CO)C3=O)C	CHEMBL3644829	1.2439	-0.706766
	MEK1	CN1C(=O)C(=C(Nc2ccc(cc2F)C#N)C3=C1N=CN(C[C@H](O)CO)C3=O)F	CHEMBL3644805	0.756328	-0.950011
	MEK1	CN1C(=O)C=C(Nc2ccc(I)cc2F)C3=C1N=CN(C(CO)CO)C3=O	CHEMBL3644815	0.56525	-0.841484
	MEK1	CN1C(=O)C=C(Nc2ccc(I)cc2F)C3=C1N=CN(CCO)C3=O	CHEMBL1684061	0.341958	-1.15344
	MEK1	CN1C(=O)C=C(Nc2ccc(I)cc2F)C3=C1N=CN(C[C@H](O)CO)C3=O	CHEMBL1684064	1.22642	-1.05685
	MEK1	CN1C(=O)C=C(Nc2ccc(I)cc2F)C3=C1N=CN(OCCO)C3=O	CHEMBL3644816	0.657973	-0.950639
	MEK1	CN1C(=O)C=C(Nc2ccc(I)cc2F)C3=C1N=CN(OC[C@H](O)CO)C3=O	CHEMBL3644817	1.33882	-0.952728
	MEK1	CN1C=NC2=C(C(=C(C)C(=O)N2C)Nc3ccc(I)cc3F)C1=O	CHEMBL3644830	0.00248206	-2.027
	MEK1	COC(=O)c1ccc2\C(=C(\Nc3ccc(cc3)N(C)C(=O)CN4CCN(C)CC4)/c5ccccc5)\C(=O)Nc2c1	nintedanib	-0.794337	-0.943914
	MEK1	COc1cc2cc3ncc(C#N)c(Nc4ccc(Oc5ccccc5)cc4)c3cc2cc1OC	CHEMBL337728	2.27499	-2.43136
	MEK1	Cn1ccnc1Sc2ccc(Nc3c(cnc4cc(\C=C\CCN5CCCCC5)ccc34)C#N)cc2Cl	CHEMBL485238	1.78935	-2.20854
	MEK1	CN1C=C(C(=O)NOCCO)C(=C(F)C1=O)Nc2ccc(Br)cc2F	CHEMBL372600	-0.367524	-3.02433
	MEK1	COc1cc2c(Nc3ccc(Sc4nccs4)c(Cl)c3)c(cnc2cc1OCCCN5CCOCC5)C#N	CHEMBL102786	1.49065	-2.65223
	MEK1	COc1cc2ncc(C#N)c(Nc3ccc(Oc4ccccc4)cc3)c2cc1OC	CHEMBL31733	2.00366	-3.09504
	MEK1	Cn1c(Nc2ccc(I)cc2F)c(C(=O)NOCCO)c3CCC(=O)c13	CHEMBL2012893	-1.3615	-1.57913
	MEK1	OCCONC(=O)c1cc(CN2OCCCC2=O)c(F)c(F)c1Nc3ccc(I)cc3F	CHEMBL1614766	-1.40809	-0.692786
	MEK1	CON(Cc1cc(C(=O)NOCCO)c(Nc2ccc(I)cc2F)c(F)c1F)C(=O)C	CHEMBL1684492	1.13257	-3.42711
	MEK1	COc1cc2c(Nc3ccc(Sc4ccccn4)c(Cl)c3)c(cnc2cc1OCCCN5CCOCC5)C#N	CHEMBL318326	1.21246	-2.66069
	MEK1	N\C(=C(\C#N)/c1cccc(c1)C(O)c2ccc(cc2)C#N)\Sc3ccccc3O	CHEMBL35598	0.400156	-1.49498
	MEK1	N\C(=C(\C#N)/c1cccc(c1)C(O)c2ccc(cc2)[N+](=O)[O-])\Sc3ccccc3N	CHEMBL36664	-0.714308	-2.26762
	MEK1	N\C(=C(\C#N)/c1cccc(c1)C(O)c2ccc(cc2[N+](=O)[O-])[N+](=O)[O-])\Sc3ccccc3N	CHEMBL34184	-0.66287	-2.27757
	MEK1	OCCONC(=O)c1ccc(F)c(F)c1Nc2ccc(Br)cc2F	CHEMBL2335186	-0.841165	-2.96022
	MEK1	OC1(CN2CCCC2)CN(C1)C(=O)c3ccc(F)c(F)c3Nc4ccc(I)cc4F	CHEMBL2146896	-1.56852	-0.311141
	MEK1	CCNCC1(O)CN(C1)C(=O)c2ccc(F)c(F)c2Nc3ccc(I)cc3F	CHEMBL2146892	-1.13977	-0.756778
	MEK1	C[C@H](O)CONC(=O)c1oc2c(F)cncc2c1Nc3ccc(I)cc3F	CHEMBL2087078	0.352131	-0.326207
	MEK1	OCCONC(=O)c1cc(CN2OCCC2=O)c(F)c(F)c1Nc3ccc(I)cc3F	CHEMBL1684493	-1.40827	-0.584507
	MEK1	CC(=O)c1cc(C(=O)N2CC(N)C2)c(Nc3ccc(I)cc3F)n1C	CHEMBL1172521	-1.21101	-0.139404
	MEK1	CN1C(=O)C(=C(Nc2ccc(I)cc2F)C3=C1N=CN(C[C@@H](O)CO)C3=O)F	CHEMBL1615025	0.754749	-1.19979
	MEK1	CNS(=O)(=O)Nc1cccc(CC2=C(C)c3cc(Cl)c(OC(=O)N(C)C)cc3OC2=O)c1	CHEMBL3086065	-1.33573	-0.21759
	MEK1	COc1cc2c(Nc3ccc(Oc4ccccc4)cc3)c(cnc2cc1OCCCN5CCOCC5)C#N	CHEMBL414139	2.00689	-3.21172
	MEK1	N\C(=C(\C#N)/c1cccc(c1)C(O)c2ccc(cc2)C#N)\Sc3ccccc3N	CHEMBL288349	-0.311969	-2.40419
	MEK1	CN1C=C(C(=O)NOCC2CC2)C(=C(F)C1=O)Nc3ccc(Br)cc3F	CHEMBL201629	-0.996878	-1.44611
	MEK1	NCC1(O)CN(C1)C(=O)c2ccc(F)c(F)c2Nc3ccc(I)cc3F	CHEMBL2146888	-0.982831	0.0359611
	MEK1	OCCONC(=O)c1ccc2[nH]ncc2c1Nc3ccc(Br)cc3F	CHEMBL2087079	-1.36123	-3.01672
	MEK1	CN(C)Cc1ccc(N\C(=C\2/C(=O)Nc3cc(ccc23)C#CC(=O)NCC(F)F)\c4ccccc4)cc1	CHEMBL3699138	0.656621	-0.421637
	MEK1	COc1cc(O)c2C(=O)O[C@@H](C)C\C=C/C(=O)[C@@H](O)[C@@H](O)C\C=C\c2c1	CHEMBL1077979	0.891595	-1.22431
	MEK1	COc1cc2c(Nc3ccc(Sc4nccn4C)c(Cl)c3)c(cnc2cc1\C=C\CCCN5CCN(C)CC5)C#N	CHEMBL450271	1.5711	-2.31474
	MEK1	FCCNC(=O)C#Cc1ccc2\C(=C(\Nc3ccc(CN4CCCC4)cc3)/c5ccccc5)\C(=O)Nc2c1	CHEMBL3699140	0.304181	-1.63554
	MEK1	NC1=NC(=O)\C(=C\2/CCNC(=O)c3[nH]c(Br)cc23)\N1	CHEMBL361708	-0.712562	-1.28381
	MEK1	Nc1nc(c[nH]1)C2CCNC(=O)c3[nH]c(Br)c(Br)c23	CHEMBL151430	-0.283126	0.272412
	MEK1	CN1C(=O)C(=C(Nc2ccc(I)cc2F)C3=C1N=CN(C[C@@H](O)CO)C3=O)Cl	CHEMBL1681812	1.28258	-1.33923
	MEK1	COc1cc2c(Nc3ccc(Sc4ccccc4)cc3)c(cnc2cc1OCCCN5CCOCC5)C#N	CHEMBL29714	1.12933	-3.1462
	MEK1	OC[C@@H](O)CNC(=O)c1ncncc1Nc2ccc(I)cc2F	CHEMBL3261144	0.469059	-0.704562
	MEK1	CCNc1cc(O)c2C(=O)O[C@@H](C)[C@@H](C)\C=C/C(=O)[C@@H](O)[C@H](O)C\C=C\c2c1	CHEMBL2216826	1.81258	0.733095
	MEK1	C[C@H](N)C1(O)CN(C1)C(=O)c2ccc(F)c(F)c2Nc3ccc(I)cc3F	CHEMBL2146898	-1.16485	-0.645152
	MEK1	CN(C)CC1(O)CN(C1)C(=O)c2ccc(F)c(F)c2Nc3ccc(I)cc3F	CHEMBL2146895	-0.893374	-0.65947
	MEK1	CCNC(=O)C#Cc1ccc2\C(=C(\Nc3ccc(CN4CCCC4)cc3)/c5ccccc5)\C(=O)Nc2c1	CHEMBL3699141	0.630775	0.00674234
	MEK1	CN1C(=O)C(=C(Nc2ccc(I)cc2F)C3=C1N=CN(C[C@H](O)CO)C3=O)C	CHEMBL1684071	1.27346	-0.99192
	MEK1	CNS(=O)(=O)Nc1cccc(CC2=C(C)c3cc(I)c(OC(=O)N(C)C)cc3OC2=O)c1	CHEMBL3092178	-1.21484	-0.378714
	MEK1	COc1cc2c(Nc3ccc(Sc4nccn4C)c(Cl)c3)c(cnc2cc1\C=C\CCO)C#N	CHEMBL520025	1.67679	-3.50725
	MEK1	COc1cc2c(Nc3ccc(Sc4nccn4C)cc3)c(cnc2cc1OCCCN5CCOCC5)C#N	CHEMBL322857	1.29924	-2.53185
	MEK1	CN1C(=O)C=C(Nc2ccc(I)cc2F)C3=C1N=CN(CCCO)C3=O	CHEMBL1684062	0.787474	-1.24479
	MEK1	CC(C)(C)NCC1(O)CN(C1)C(=O)c2ccc(F)c(F)c2Nc3ccc(I)cc3F	CHEMBL2146894	-1.78719	-0.898519
	MEK1	CN1C(=O)C(=C(Nc2ccc(cc2F)C#C)C3=C1N=CN(C[C@@H](O)CO)C3=O)F	CHEMBL1684069	0.744927	-0.870754
	MEK1	CN1C(=O)C=C(Nc2ccc(I)cc2F)C3=C1N=CN(C[C@@H](O)CO)C3=O	CHEMBL1684063	1.30975	-1.00274
	MEK1	CN1C(=O)C(=C(Nc2ccc(I)cc2F)C3=C1N=CN(CCO)C3=O)C	CHEMBL1684073	0.461849	-1.07632
	MEK1	COc1cc2c(Nc3ccc(Sc4nccn4C)c(Cl)c3)c(cnc2cc1OCCCN5CCCC5)C#N	CHEMBL323515	1.36098	-2.34128
	MEK1	COc1cc2c(Nc3ccc(Sc4nccn4C)c(Cl)c3)c(cnc2cc1\C=C\CCN5CCN(C)CC5)C#N	CHEMBL524111	1.47015	-2.26362
	MEK1	CN1C(=O)C(=C(Nc2ccc(I)cc2F)C3=C1N=CN(C[C@@H](O)CO)C3=O)C	CHEMBL1684067	1.3436	-0.939249
	MEK1	COc1cc2ncc(C#N)c(Nc3ccc(Cc4ccccc4)cc3)c2cc1OC	CHEMBL31806	1.86082	-2.54131
	MEK1	C[C@]12O[C@H](C[C@]1(O)CO)n3c4ccccc4c5c6C(=O)NCc6c7c8ccccc8n2c7c35	CHEMBL603469	-1.15962	-0.24079
	MEK1	OC[C@@H](O)CNC(=O)c1ccncc1Nc2ccc(I)cc2F	CHEMBL2107832	0.224747	-1.26997
	MEK1	CN1C(=O)C(=C(Nc2ccc(I)cc2F)C3=C1N=CN(C(CO)CO)C3=O)F	CHEMBL1684074	0.0415984	-1.12605
	MEK1	CN1C(=O)C(=C(Nc2ccc(I)cc2F)C3=C1N=CN(C[C@H](O)CO)C3=O)F	CHEMBL1684070	0.678008	-1.2578
	MEK1	CN1C(=O)C(=C(Nc2ccc(I)cc2F)C3=C1N=CN(OC[C@H](O)CO)C3=O)F	CHEMBL1684075	0.772257	-1.1745
	MEK1	CCN(CC)CC\C=C\c1cc2ncc(C#N)c(Nc3ccc(Sc4nccn4C)c(Cl)c3)c2cc1OC	CHEMBL485615	2.13139	-1.51763
	MEK1	CCN1CCN(CCCOc2cc3ncc(C#N)c(Nc4ccc(Sc5nccn5C)c(Cl)c4)c3cc2OC)CC1	CHEMBL103045	1.35803	-1.8041
	MEK1	FC(F)CNC(=O)C#Cc1ccc2\C(=C(\Nc3ccc(CN4CCCC4)cc3)/c5ccccc5)\C(=O)Nc2c1	CHEMBL3699139	0.122518	-1.66457
	MEK1	CCONC(=O)c1ccc2[nH]ncc2c1Nc3ccc(I)cc3F	CHEMBL2087082	-0.689907	-2.00013
	MEK1	COc1cc(O)c2C(=O)O[C@@H](C)C\C=C/C(=O)[C@@H](O)[C@H](O)C\C=C\c2c1	CHEMBL1668411	0.832356	-1.23903
	MEK1	COc1cc2c(Nc3ccc(Sc4nc(C)c(C)n4C)c(Cl)c3)c(cnc2cc1OCCCN5CCOCC5)C#N	CHEMBL102374	1.74475	-2.25373
	MEK1	COc1cc2c(Nc3ccc(Sc4nccn4C)c(Br)c3)c(cnc2cc1OCCCN5CCOCC5)C#N	CHEMBL105220	1.64445	-3.01996
	MEK1	COc1cc2c(Nc3ccc(Sc4nccn4C)c(Cl)c3)c(cnc2cc1OCCCN5CCOCC5)C#N	CHEMBL318804	1.4552	-2.34977
	MEK1	COc1cc2c(Nc3ccc(Sc4nccn4C)c(Cl)c3)c(cnc2cc1OCCCN5CC[S+]([O-])CC5)C#N	CHEMBL105642	1.4405	-2.60478
	MEK1	Fc1ccc(C(=O)NOCC2CC2)c(Nc3ccc(I)cc3Cl)c1F	CHEMBL105442	-0.878832	-2.62017
	MEK1	OC[C@@H](O)CN1N=Cc2cncc(Nc3ccc(I)cc3F)c2C1=O	CHEMBL3261161	1.06203	-1.26474
	MEK1	CC(C)NCC1(O)CN(C1)C(=O)c2ccc(F)c(F)c2Nc3ccc(I)cc3F	CHEMBL2146893	-1.30611	-1.2514
	MEK1	Fc1cc(I)ccc1Nc2c(ccc3[nH]ncc23)C(=O)NOCC4CC4	CHEMBL2087081	-0.819257	-1.66685
	MEK1	COc1cc2c(Nc3ccc(Sc4ncc(C)n4C)c(Cl)c3)c(cnc2cc1OCCCN5CCOCC5)C#N	CHEMBL106489	1.46751	-2.34735
	MEK1	COc1ccc(C[C@H]2COC(=O)[C@@H]2Cc3ccc(O)c(OC)c3)cc1OC	CHEMBL435734	-1.48503	-1.88126
	MEK1	OCC(O)CONC(=O)c1ccc(F)c(F)c1Nc2ccc(I)cc2F	CHEMBL450775	-1.47745	-2.25152
	MEK1	FC(F)c1nc2ccccc2n1c3nc(nc(n3)N4CCN(CC4)C(=O)CCCCCNC(=O)CNCCONC(=O)c5ccc(F)c(F)c5Nc6ccc(I)cc6F)N7CCOCC7	CHEMBL3819622	2.49864	-1.30619
	MEK1	FC(F)c1nc2ccccc2n1c3nc(nc(n3)N4CCN(CC4)C(=O)CCCCCNCCONC(=O)c5ccc(F)c(F)c5Nc6ccc(I)cc6F)N7CCOCC7	CHEMBL3818677	2.45331	-1.26178
	MEK1	FC(F)c1nc2ccccc2n1c3nc(nc(n3)N4CCN(CCOCCOCCOCCONC(=O)c5ccc(F)c(F)c5Nc6ccc(I)cc6F)CC4)N7CCOCC7	CHEMBL3819302	2.69212	-1.04023
	MEK1	OC[C@@H](Cn1cnc2c(c1=O)c(Nc1ccc(cc1F)I)c(c(=O)n2C)F)O	TAK-733	1.02237	-0.595343
	MEK1	OCCONC(=O)c1cc2n(C)cnc2c(c1Nc1ccc(cc1F)Br)F	binimetinib	-0.175078	-2.3037
	MEK1	Ic1ccc(c(c1)Cl)Nc1c(ccc(c1F)F)C(=O)NOCC1CC1	CI-1040	-0.144878	-2.32508
	MEK1	Ic1ccc(c(c1)F)Nc1c(ccc(c1F)F)C(=O)N1CC(C1)(O)[C@@H]1CCCCN1	cobimetinib	0.244694	-1.91976
	MEK1	OC[C@H](CC1(CC1)S(=O)(=O)Nc1c(OC)cc(c(c1Nc1ccc(cc1F)I)F)F)O	refametinib	0.947829	-0.365382
	MEK1	OCCONC(=O)c1cc(CN2OCCCC2=O)c(c(c1Nc1ccc(cc1F)I)F)F	CH4987655	0.545739	-2.06957
	MEK1	CCNc1cc2/C=C/C[C@H](O)[C@H](O)C(=O)/C=C\[C@H]([C@@H](OC(=O)c2c(c1)O)C)C	E6201	-1.18277	-0.178899
	MEK1	N#C/C(=C(\Sc1ccccc1N)/N)/c1cccc(c1)C(c1ccncc1)O	MEK inhibitor I	2.09684	-1.96507
	MEK1	O=C1CCC(=O)N1C1=C(Cl)C(=O)c2c(C1=O)cccc2	MEK inhibitor II	-2.96337	-0.0527977
	MEK1	OC[C@H](CONC(=O)c1ccc(c(c1Nc1ccc(cc1F)I)F)F)O	PD 0325901	1.84777	-1.97105
	MEK1	OCCONC(=O)c1ccc2n(c1Nc1ccc(cc1F)I)cnc2	GDC-0623	0.70031	-0.922326
	MTOR	[H][C@@]12CC[C@@H](C)[C@@](O)(O1)C(=O)C(=O)N1CCCC[C@@]1([H])C(=O)O[C@@]([H])(CC(=O)[C@H](C)\C=C(C)\[C@@H](O)[C@@H](OC)C(=O)[C@H](C)C[C@H](C)\C=C\C=C\C=C(C)\[C@H](C2)OC)[C@H](C)C[C@@H]1CC[C@@H](OP(C)(C)=O)[C@@H](C1)OC	ridaforolimus	1.9669	-1.97782
	MTOR	CCN1CCO[C@@H](CN2C[C@H](C(C)C)N(C2=O)c3ccn4ncc(c5ccc(cc5)c6nc[nH]n6)c4n3)C1	CHEMBL3653560	1.21753	1.4871
	MTOR	CCc1ncnc(c2ccc(C(=O)N3CCC(CC3)N(C)C)c(Cl)c2)c1C#Cc4ccc(N)nc4	CHEMBL3643152	1.19865	2.14876
	MTOR	CCc1ncnc(c2ccc(C(=O)N3CCN(Cc4ccccc4)CC3)c(Cl)c2)c1C#Cc5ccc(N)nc5	CHEMBL3643162	1.6896	1.93959
	MTOR	COc1ccc(cn1)C2=Cc3c(C)nc(N)nc3N([C@@H]4CC[C@H](CC4)OCC(=O)N)C2=O	CHEMBL2375958	-0.326853	0.949348
	MTOR	CCc1ncnc(N2CCC3(CCN(C)CC3)CC2)c1C#Cc4ccc(N)nc4	CHEMBL3670220	-0.0330169	2.29475
	MTOR	CCc1ncnc(c2ccc(C(=O)N3CC[C@@H](O)C3)c(C)c2)c1C#Cc4ccc(N)nc4	CHEMBL3645802	1.14529	2.30165
	MTOR	CCc1ncnc(c2ccc(cc2)C(=O)N(C)C)c1C#Cc3ccc(C)nc3	CHEMBL3640943	0.786657	1.89439
	MTOR	COc1ccc(cc1)S(=O)(=O)Nc2cc(ccn2)c3ccc4nc(NC(=O)C)sc4c3	CHEMBL1773558	0.222614	0.843954
	MTOR	COc1ccc(cc1CO)c2ccc3c(nc(nc3n2)N4CCC[C@@H]4CO)N5CCOC[C@@H]5C	CHEMBL3693534	1.67467	1.7339
	MTOR	COc1ccc(cn1)c2ccc3ncc4N(C)C(=O)N([C@@H](C)CO)c4c3n2	CHEMBL3681164	0.198115	1.78124
	MTOR	COc1ncc(cc1NS(=O)(=O)c2ccc(F)cc2F)C3=Cc4c(C)nc(N)cc4N([C@@H]5CC[C@@H](O)CC5)C3=O	CHEMBL3112712	0.82422	1.19518
	MTOR	CS(=O)(=O)N1CCN(Cc2cc3nc(nc(N4CCOCC4)c3s2)c5cnc(N)nc5)CC1	CHEMBL1083192	0.527543	1.45067
	MTOR	C[C@H]1COCCN1c2nc(N3CCOC[C@@H]3C)c4ccc(nc4n2)c5ccc(F)c(c5)C(=O)N	CHEMBL3688853	0.460914	0.352373
	MTOR	C[C@H]1COCCN1c2nc(N3CCOC[C@@H]3C)c4ccc(nc4n2)c5ccc(F)c(c5)C(=O)NCCO	CHEMBL3688858	0.134901	0.962826
	MTOR	C[C@H]1COCCN1c2nc(N3CCOC[C@@H]3C)c4ccc(nc4n2)c5cccc(CN6CC[C@H](O)C6)c5	CHEMBL3689004	1.38909	1.54401
	MTOR	Cn1cc(\C=C\2/Oc3ccc(NC(=O)Nc4ccc(nc4)N5CCOCC5)cc3C2=O)c6c(ccnc16)N7CC8CCC(C7)O8	CHEMBL1091316	0.710771	1.1473
	MTOR	CC(C)C(=O)CN1CCC(CC1)N2C(=O)N(C)c3cnc4ccc(nc4c23)c5cnn(C)c5	CHEMBL3681138	-0.621966	1.52681
	MTOR	CC(C)NCc1cc(ccc1F)c2ccc3c(nc(nc3n2)N4CCOC[C@@H]4C)N5CCOC[C@@H]5C	CHEMBL3689008	1.12277	1.3656
	MTOR	CCNC(=O)Nc1ccc(cc1)c2nc(N3C[C@@H]4C[C@H]3CO4)c5c(cnn5C)n2	CHEMBL2418351	1.51628	3.31703
	MTOR	CCNC(=O)Nc1ccc(cc1)c2nc(N3C[C@H]4CC[C@@H](C3)O4)c5CO[C@](C)(CCO)c5n2	CHEMBL1774368	1.64399	2.6863
	MTOR	CCc1nccc(c2ccc(F)c(c2)C(=O)N(C)CCCOC)c1C#Cc3ccc(N)nc3	CHEMBL3701150	1.71742	1.49539
	MTOR	CCc1ncnc(N2CCC(=O)CC2)c1C#Cc3ccc(N)nc3	CHEMBL3670200	0.33346	1.43965
	MTOR	CCc1ncnc(N2CCCC(CO)C2)c1C#Cc3ccc(N)nc3	CHEMBL3670187	0.375981	0.993473
	MTOR	CCc1ncnc(N2CC[S+]([O-])CC2)c1C#Cc3ccc(N)nc3	CHEMBL3670190	0.55726	1.72287
	MTOR	CCc1ncnc(c2ccc(C(=O)N3CCC(CC3)N4CCOCC4)c(OC(F)(F)F)c2)c1C#Cc5ccc(N)nc5	CHEMBL3645900	1.10277	2.65658
	MTOR	CCc1ncnc(c2ccc(C(=O)N3CCC(O)(CN(C)C)CC3)c(F)c2)c1C#Cc4ccc(N)nc4	CHEMBL3643110	1.2926	2.25775
	MTOR	CCc1ncnc(c2ccc(C(=O)NC3CCCN(C3)C4CCN(C)CC4)c(F)c2)c1C#Cc5ccc(N)nc5	CHEMBL3643178	1.36942	2.3279
	MTOR	CCc1ncnc(c2ccc(C(=O)NCC3CCN(C)CC3)c(F)c2)c1C#Cc4ccc(N)nc4	CHEMBL3643085	1.35098	1.80407
	MTOR	CCc1ncnc(c2ccc(Cl)c(c2)C(=O)N3CCCCC3)c1C#Cc4ccc(N)nc4	CHEMBL3640973	1.18884	2.62546
	MTOR	CN1CCN(CC1)C(=O)c2ccc(cn2)c3ccnc(C)c3C#Cc4ccc(N)nc4	CHEMBL3701120	0.057765	1.78285
	MTOR	CNC(=O)c1ccc(cn1)c2ccnc(C)c2C#Cc3ccc(N)nc3	CHEMBL3701107	-0.166135	0.894786
	MTOR	COc1ccc(cc1CO)c2ccc3c(nc(nc3n2)N4CCCCO4)N5CCOC[C@@H]5C	CHEMBL3693551	1.6733	2.15469
	MTOR	CS(=O)(=O)Cc1cc(nc(n1)c2ccc(NC(=O)Nc3ccc(F)cc3)cc2)N4CCOCC4	CHEMBL2030451	0.322648	-1.8464
	MTOR	C[C@H]1COCCN1c2nc(N3CCOC[C@@H]3C)c4ccc(nc4n2)c5cccc(c5)C(=O)NCCO	CHEMBL2336326	-0.132591	1.34064
	MTOR	C[C@H]1COCCN1c2nc(N3CCOC[C@@H]3C)c4ccc(nc4n2)c5cnn(C)c5	CHEMBL3688845	0.961215	2.37805
	MTOR	Cc1nc(N)nc(n1)n2c(Nc3ccc4cc[nH]c4c3)nc5ccccc25	CHEMBL1760157	0.510179	0.564285
	MTOR	CC(C)[C@H]1CN(CCC2CCCNC2)C(=O)N1c3ccn4ncc(c5ccc(cc5)c6nc[nH]n6)c4n3	CHEMBL3653552	1.31928	1.82716
	MTOR	CC(C)[C@H]1COC(=O)N1c2ccn3ncc(c4ccc(cc4F)c5nc[nH]n5)c3n2	CHEMBL3653537	0.931167	1.28041
	MTOR	CCc1ncnc(c2ccc(C(=O)N(C)O)c(C)c2)c1C#Cc3ccc(N)nc3	CHEMBL3645806	1.38465	2.16608
	MTOR	COc1ccc(cn1)c2ccc3ncc4N(C)C(=O)N(CCN5CCOCC5)c4c3n2	CHEMBL3681184	-0.347958	2.6217
	MTOR	C1CN(CCO1)c2nc(nc3c2cnn3c4ccccc4)c5ccc6[nH]ccc6c5	CHEMBL1097261	-0.607386	0.477116
	MTOR	CC(C)[C@H]1CN(CCN2CC[C@@H](O)C2)C(=O)N1c3ccn4ncc(c5ccc(cc5)c6nc[nH]n6)c4n3	CHEMBL3653545	1.47193	1.92514
	MTOR	CCc1nccc(c2ccc(C(=O)N3CCN(CC4CC4)CC3)c(OC)c2)c1C#Cc5ccc(N)nc5	CHEMBL3701178	0.889213	2.64521
	MTOR	CCc1ncnc(N2CCc3ncncc3C2)c1C#Cc4ccc(N)nc4	CHEMBL3670262	1.71958	1.42875
	MTOR	CCc1ncnc(c2ccc(C(=O)N3CCC(CC3)C(F)(F)F)c(F)c2)c1C#Cc4ccc(N)nc4C	CHEMBL3640989	1.28532	2.25514
	MTOR	CN1C(=O)N(c2ccc(cc2)C(C)(C)C#N)c3c1cnc4ccc(nc34)c5ccc(C)nc5	CHEMBL3681055	0.614233	1.40752
	MTOR	COc1ccc(cc1CO)c2ccc3c(nc(N[C@@H](C)C(=O)N)nc3n2)N4CCOC[C@@H]4C	CHEMBL3693538	1.68904	0.711152
	MTOR	C[C@@H]1CN(C[C@H](C)O1)c2nc(N3CCOC[C@@H]3C)c4ncc(nc4n2)c5ccccc5	CHEMBL2331605	-0.0371898	1.21187
	MTOR	C[C@H]1COCCN1c2nc(N3CCOC[C@@H]3C)c4ccc(nc4n2)c5ccc(F)c(CN)c5	CHEMBL3689006	1.62528	1.23004
	MTOR	C[C@H]1COCCN1c2nc(N3CCOC[C@@H]3C)c4ccc(nc4n2)c5cccc(CN)c5	CHEMBL3688994	1.13413	1.3682
	MTOR	Cc1nc(N)nc(n1)c2c(Nc3cc[nH]n3)nc4ccc(cn24)c5cccc(F)c5	CHEMBL2172639	0.146124	0.722535
	MTOR	Cc1nc(N)nc(n1)n2c(Nc3cc[nH]n3)nc4ccccc24	CHEMBL1615183	0.333687	0.705205
	MTOR	Cc1nc(N)nc(n1)n2c(Nc3ccc4cn[nH]c4c3)nc5ccccc25	CHEMBL1760158	0.662831	0.975121
	MTOR	Cc1nccc(c2ccc(nc2)C(F)(F)F)c1C#Cc3ccc(N)nc3	CHEMBL3701158	-0.10033	2.28751
	MTOR	Fc1ccc(cc1F)[C@@H]2COC(=O)N2c3ccn4ncc(c5ccc(c(F)c5)c6nc[nH]n6)c4n3	CHEMBL3653613	0.877217	1.18852
	MTOR	CC(=O)Nc1ccc(cc1)c2nc(N3CC4CCC(C3)O4)c5sccc5n2	CHEMBL596430	-0.383584	2.19222
	MTOR	CCC(=O)N1CCN(CC1)c2ccc(cc2C(F)(F)F)N3C(=O)C(=Cc4cnc5ccc(cc5c34)c6cnc7ccccc7c6)C	CHEMBL1256463	0.549131	1.69244
	MTOR	CCc1ncnc(c2ccc(C(=O)N3C[C@@H]4CCN[C@@H]4C3)c(F)c2)c1C#Cc5ccc(N)nc5	CHEMBL3648872	1.2948	2.11519
	MTOR	COc1ncc(cc1F)c2ccc3ncc4N(C)C(=O)N(c5ccc(cc5)C(C)(C)C#N)c4c3n2	CHEMBL3681059	1.47931	1.96545
	MTOR	C[C@H]1COCCN1c2nc(N3CCOC[C@@H]3C)c4ncc(nc4n2)c5ccccc5	CHEMBL3693435	0.173302	1.29934
	MTOR	CCN(C)C(=O)c1cc(ccc1F)c2ccc3c(nc(nc3n2)N4CCOC[C@@H]4C)N5CCOC[C@@H]5C	CHEMBL3688983	1.20058	1.93155
	MTOR	CCc1nccc(c2ccc(nc2)C(F)(F)F)c1C#Cc3ccc(N)nc3	CHEMBL3701075	0.649382	2.76803
	MTOR	CCc1nccn1c2nc(nc(n2)c3cccc4[nH]ccc34)N5CCOCC5	CHEMBL1940140	0.802337	2.55642
	MTOR	CCc1ncnc(N2CCN(CCOC)CC2)c1C#Cc3ccc(N)nc3	CHEMBL3670193	1.00223	0.750656
	MTOR	CCc1ncnc(c2ccc(C(=O)N3CC(C)NC(C)C3)c(F)c2)c1C#Cc4ccc(N)nc4	CHEMBL3643137	1.06698	2.34331
	MTOR	CCc1ncnc(c2ccc(C(=O)N3CCC4(CCNCC4)C3)c(F)c2)c1C#Cc5ccc(N)nc5	CHEMBL3648868	0.867143	2.59722
	MTOR	CCc1ncnc(c2ccc(C(=O)N3CCN(CC3)c4ccccc4)c(F)c2)c1C#Cc5ccc(N)nc5C	CHEMBL3640999	1.64816	2.05256
	MTOR	COCC(C)Nc1nc(N2CCOC[C@@H]2C)c3ccc(nc3n1)c4ccc(OC)c(CO)c4	CHEMBL2336334	-0.0717881	-0.448321
	MTOR	COc1ccc(cc1CO)c2ccc3c(nc(nc3n2)N4CCOC[C@H]4C)N5CCOC[C@@H]5C	CHEMBL3693562	1.57809	1.78662
	MTOR	C[C@H]1COCCN1c2nc(nc3c2COC3(C)C)c4ccc(NC(=O)NCCC#N)cc4	CHEMBL1774356	0.660057	0.894208
	MTOR	Cc1nc(N)nc(n1)c2cc(cnc2Nc3cnc(Cl)c(NS(=O)(=O)C)c3)C4CCOCC4	CHEMBL2206907	0.66434	1.078
	MTOR	Cc1nc(ccc1c2cnc3NCC(=O)N(C4CCOCC4)c3n2)c5nc[nH]n5	CHEMBL3586568	0.440575	2.70475
	MTOR	Cc1nccc(c2ccc(F)c(c2)C(=O)N3CCOCC3)c1C#Cc4ccc(N)nc4	CHEMBL3701103	0.419229	2.25982
	MTOR	Clc1ccc(s1)S(=O)(=O)Nc2cc(cnc2Cl)c3cc4c(ncnc4s3)c5ccncc5	CHEMBL3577927	1.05013	1.06554
	MTOR	FC(F)(F)c1cc(ccc1N2CCOCC2)N3C(=O)C=Cc4cnc5ccc(cc5c34)c6cnc7ccccc7c6	CHEMBL1256455	0.437369	0.0451261
	MTOR	CC(=O)Nc1cnc2ccc(cc2c1Nc3ccc(N4CCN(CC4)S(=O)(=O)C)c(c3)C(F)(F)F)c5cnc6ccccc6c5	CHEMBL3781492	1.31247	0.158038
	MTOR	CC(C)(O)c1ccc(cc1)c2cnc3NCC(=O)N(CCC4CCOCC4)c3n2	CHEMBL3586380	-0.682357	1.41428
	MTOR	CCN(CC)C1CCN(C1)C(=O)c2ccc(cc2F)c3ncnc(CC)c3C#Cc4ccc(N)nc4	CHEMBL3643211	0.631124	1.88116
	MTOR	CCN(CC)S(=O)(=O)c1cccc(Nc2nccc(n2)c3ccnc(c3)c4ccc(NC(=O)NC)cc4)c1	CHEMBL2158011	0.152858	0.44824
	MTOR	CCNC(=O)Nc1ccc(cc1)c2nc3CCOCc3c(n2)N4CCOCC4	CHEMBL1774351	-0.162269	1.5504
	MTOR	CCNC(=O)Nc1ccc(cc1)c2nc3CS(=O)(=O)Cc3c(n2)N4CCOCC4	CHEMBL2063751	-1.11424	2.49613
	MTOR	CCc1ncnc(N2CCN(CCCS(=O)(=O)C)CC2)c1C#Cc3ccc(N)nc3	CHEMBL3670266	0.437424	2.08527
	MTOR	CN1CCC2(CC1)CCN(CC2)c3ncnc(C)c3C#Cc4ccc(N)nc4	CHEMBL3670217	0.378678	1.27382
	MTOR	COC(Cn1nc(c2ccc3oc(N)nc3c2)c4c(N)ncnc14)OC	CHEMBL3800138	2.86449	-0.256028
	MTOR	COc1ccc(cc1CO)c2ccc3c(nc(NC(CO)CO)nc3n2)N4CCOC[C@@H]4C	CHEMBL3693526	1.3746	0.964586
	MTOR	COc1ccc(cc1CO)c2ccc3c(nc(nc3n2)N4CCCCC4CO)N5CCOC[C@@H]5C	CHEMBL3693510	2.08357	1.99708
	MTOR	COc1ncc(cn1)c2ccc3ncc4N(C)C(=O)N(C5CCN(CCO)CC5)c4c3n2	CHEMBL3681116	0.56433	2.21078
	MTOR	C[C@H]1COCCN1c2nc(N3CCOC[C@@H]3C)c4ccc(nc4n2)c5ccc(CN)cc5	CHEMBL3688987	1.34005	1.32759
	MTOR	C[C@H]1COCCN1c2nc(N3CCOC[C@@H]3C)c4ccc(nc4n2)c5ccc(F)cc5	CHEMBL3688852	0.72522	1.32899
	MTOR	Fc1cc(ccc1c2nc[nH]n2)c3cnn4ccc(nc34)N5[C@H](COC5=O)c6ccccc6Cl	CHEMBL3653643	0.412215	-0.801721
	MTOR	CCc1ncnc(c2ccc(C(=O)N3CCC(CN(C)C)CC3)c(F)c2)c1C#Cc4ccc(N)nc4	CHEMBL3645943	1.22502	2.1295
	MTOR	COc1ncc(cc1F)C2=Cc3c(C)nc(N)nc3N([C@@H]4CC[C@H](CC4)OCO)C2=O	CHEMBL2375968	0.37853	1.65644
	MTOR	COc1ncc(cc1NS(=O)(=O)c2ccc(cc2)C#N)C3=Cc4c(C)nc(N)cc4N(C5CCCC5)C3=O	CHEMBL3112735	-0.0840732	1.99514
	MTOR	CC(OC(=O)C)C(=O)Nc1nc(N2CCOC[C@@H]2C)c3ccc(nc3n1)c4ccccc4	CHEMBL3693587	-0.883198	-0.125116
	MTOR	CCNC(=O)Nc1ccc(cc1)c2nc(N3CCOC[C@@H]3C)c4CO[C@](C)(CC(C)(C)O)c4n2	CHEMBL1774381	1.35282	2.20816
	MTOR	CCc1ncnc(c2ccc(C(=O)N(C)CC3CCCN(C)C3)c(F)c2)c1C#Cc4ccc(N)nc4	CHEMBL3643081	1.71019	1.88436
	MTOR	CCc1ncnc(c2ccc(C(=O)N3CCC(C3)N(C)C)c(C)c2)c1C#Cc4ccc(N)nc4	CHEMBL3645803	0.935598	2.36937
	MTOR	CCc1ncnc(c2ccc(C(=O)N3CCC(CC3)N4CCCCCC4)c(F)c2)c1C#Cc5ccc(N)nc5	CHEMBL3643117	1.30276	2.49367
	MTOR	CCc1ncnc(c2ccc(cc2)C(C)(C)C#N)c1C#Cc3ccc(N)nc3	CHEMBL3640925	0.360811	1.62583
	MTOR	CCc1ncnc(c2ccc(nc2)C(=O)N3CCN(C)CC3)c1C#Cc4ccc(N)nc4	CHEMBL3643213	0.811317	2.66549
	MTOR	CN(C)C(=O)c1cc(Cl)cc(c1)c2ncnc(C)c2C#Cc3ccc(N)nc3	CHEMBL3640963	0.846463	1.16562
	MTOR	CN1CCN(CC(=O)N2CCN(CC2)c3ccc(Nc4c(cnc5ccc(cc45)c6cnc7ccccc7c6)C(=O)N)cc3C(F)(F)F)CC1	CHEMBL3736442	0.914404	-0.50434
	MTOR	CN1CCN(CCn2ccc3c(nc(nc23)c4ccc(NC(=O)Nc5ccncc5)cc4)N6CCOCC6)CC1	CHEMBL1091962	1.01517	0.858267
	MTOR	COC(=O)CCNC(=O)c1ccc(cc1F)c2ccnc(C)c2C#Cc3ccc(N)nc3C	CHEMBL3701176	0.992722	-0.529355
	MTOR	COCCOc1nc(N2CCOC[C@@H]2C)c3ccc(nc3n1)c4ccc(OC)c(CO)c4	CHEMBL3693545	0.439472	-1.40625
	MTOR	COc1ccc(cc1CNC(C)C)c2ccc3c(nc(nc3n2)N4CCOC[C@@H]4C)N5CCOC[C@@H]5C	CHEMBL3689023	1.05241	1.06885
	MTOR	COc1ccc(cc1CO)c2ccc3c(nc(nc3n2)N4CCC[C@H](O)C4)N5CCOC[C@@H]5C	CHEMBL3693507	1.68662	1.75767
	MTOR	COc1ccc(cn1)c2ccc3ncc4N(C)C(=O)N([C@H](C)CO)c4c3n2	CHEMBL3681157	0.0400874	1.70582
	MTOR	C[C@H]1COCCN1c2nc(N3CCOC[C@@H]3C)c4ccc(nc4n2)c5ccc(O)c(CO)c5	CHEMBL3688918	1.03261	1.28864
	MTOR	Cc1nc(N)nc(n1)n2c(Nc3cc[nH]n3)nc4cc(F)c(F)cc24	CHEMBL1760172	0.325331	0.59001
	MTOR	Cc1nc(Nc2cccnn2)cc(n1)c3c(Nc4cc[nH]n4)nc5cccnn35	CHEMBL2172632	1.90271	1.71142
	MTOR	Cc1ncnc(c2ccc(cc2)C(C)(C)C#N)c1C#Cc3ccc(N)nc3	CHEMBL3640926	-0.442489	1.78768
	MTOR	Nc1nc2ccc(cc2s1)c3cnc(Cl)c(NS(=O)(=O)c4ccc(F)cc4)c3	CHEMBL1822052	-0.730008	0.280548
	MTOR	CC(C)N1C(=O)C(=Cc2c(C)nc(N)nc12)c3cn[nH]c3	CHEMBL2057731	0.064253	0.623771
	MTOR	CC(O)N1CCC(CC1)N(C)C(=O)c2cc(ccc2F)c3ccnc(C)c3C#Cc4ccc(N)nc4	CHEMBL3701114	1.00075	0.518704
	MTOR	CCNC(=O)Nc1ccc(cc1)c2nc(N3CCOCC3)c4CO[C@](C)(CCO)c4n2	CHEMBL1774367	1.28623	2.35478
	MTOR	CCc1ncnc(N2CCC(O)(CC2)C(C)C)c1C#Cc3ccc(C)nc3	CHEMBL3670174	0.058989	1.73119
	MTOR	CCc1ncnc(c2cc(F)c(C(=O)N3CCn4c(COC)nnc4C3)c(F)c2)c1C#Cc5ccc(N)nc5	CHEMBL3645844	1.47838	2.92838
	MTOR	CNC(=O)Nc1ccc(cc1)c2nc(nc3c2cnn3C4CCOCC4)N5CCOCC5	CHEMBL3393594	0.180558	2.49745
	MTOR	COCCNC(=O)Nc1ccc(cc1)c2nc(N3CCOCC3)c4cnn(C5CCN(Cc6ccccc6)CC5)c4n2	CHEMBL1097897	1.98447	1.19204
	MTOR	CONC(=O)Nc1ccc(cc1)c2nc(N3CCOCC3)c4cnn(C5CCN(Cc6cccnc6)CC5)c4n2	CHEMBL1095946	2.73775	1.77246
	MTOR	COc1cc(cc(OC)c1O)c2oc(cc2)c3cc(nc(n3)N4CCOCC4)N5CCOCC5	CHEMBL567304	0.982851	0.0199287
	MTOR	COc1ccc(cc1CO)c2ccc3c(nc(nc3n2)N4CCCC(CO)C4)N5CCOC[C@@H]5C	CHEMBL3693473	1.72351	1.98483
	MTOR	COc1ccc(cc1CO)c2ccc3c(nc(nc3n2)N4CCC[C@H]4CO)N5CCOC[C@@H]5C	CHEMBL3693533	1.62094	1.71971
	MTOR	C[C@H]1COC(=O)N1c2ccn3ncc(c4ccc(cc4)c5ncc[nH]5)c3n2	CHEMBL3650228	1.24786	2.18112
	MTOR	C[C@H]1COCCN1c2nc(N3CCOC[C@@H]3C)c4ccc(nc4n2)c5cccc(CNC(=O)C)c5	CHEMBL3693389	0.606954	0.889546
	MTOR	Cc1ncnc(N2CCC(O)(CC2)c3ccccc3)c1C#Cc4ccc(N)nc4	CHEMBL3670166	-0.205044	1.25248
	MTOR	CC(C)[C@H]1CN(C2CCNCC2)C(=O)N1c3ccn4ncc(c5ccc(cc5)c6nc[nH]n6)c4n3	CHEMBL3653555	1.23592	2.45252
	MTOR	CC(C)[C@H]1CN(C2CNC2)C(=O)N1c3ccn4ncc(c5ccc(cc5)c6nc[nH]n6)c4n3	CHEMBL3653563	1.30989	2.80255
	MTOR	CCc1ncnc(c2ccc(C(=O)N3CCCN(C)CC3)c(Cl)c2)c1C#Cc4ccc(N)nc4	CHEMBL3643157	1.38023	2.09337
	MTOR	COc1nc(nc(n1)c2ccc(NC(=O)Nc3ccc(cc3)C(=O)N4CCN(C)CC4)cc2)N5CCOCC5	CHEMBL1808982	1.3095	-0.090376
	MTOR	C1CC2CN(CC1O2)c3nc(nc4ccsc34)c5ccc6[nH]ccc6c5	CHEMBL593186	-0.277585	0.321125
	MTOR	CC(C)[C@H]1CN(CCN2CCN(C)CC2)C(=O)N1c3ccn4ncc(c5ccc(cc5)c6nc[nH]n6)c4n3	CHEMBL3653579	1.30776	2.27744
	MTOR	CCN1CC(C1)N2CC(C(C)C)N(C2=O)c3ccn4ncc(c5ccc(c(F)c5)c6nc[nH]n6)c4n3	CHEMBL3653572	1.50366	2.32899
	MTOR	CCc1ncnc(N2CCN(CC2)C(=O)N3CCOCC3)c1C#Cc4ccc(N)nc4	CHEMBL3670267	0.655139	2.62838
	MTOR	CCc1ncnc(c2ccc(C(=O)NCCN3CCOCC3)c(OC)c2)c1C#Cc4ccc(N)nc4	CHEMBL3643255	1.40194	1.85551
	MTOR	CCc1ncnc(c2ccc(C)nc2)c1C#Cc3ccc(N)nc3	CHEMBL3640956	0.680009	1.47325
	MTOR	CN1C(=O)N(C2CCN(CC2)C(=O)C(C)(C)O)c3c1cnc4ccc(nc34)c5cnn(C)c5	CHEMBL3681141	-0.287602	1.97809
	MTOR	CNC(=O)Nc1ccc(cc1)c2nc(N3CCOCC3)c4cnn(C5CCN(C)CC5)c4n2	CHEMBL564099	0.389592	2.20422
	MTOR	COC1CCCN(C1)c2nc(N3CCOC[C@@H]3C)c4ccc(nc4n2)c5ccc(OC)c(CO)c5	CHEMBL3693484	0.798726	0.458277
	MTOR	COc1ccc(cc1CO)c2ccc3c(nc(nc3n2)N4CCC[C@@H](O)C4)N5CCOC[C@@H]5C	CHEMBL3693508	1.73626	1.77105
	MTOR	Cc1ncnc(c2ccc(C(=O)N3CCCCO3)c(Cl)c2)c1C#Cc4ccc(N)nc4	CHEMBL3643204	0.522475	2.14892
	MTOR	Cl.CC(=O)Nc1cnc2ccc(cc2c1Nc3ccc(N4CCNCC4)c(c3)C(F)(F)F)c5cnc6ccccc6c5	CHEMBL3781549	1.49477	-0.298767
	MTOR	Oc1cc(O)c2C(=O)\C(=C\c3c([nH]c4ccccc34)c5ccccn5)\Oc2c1	CHEMBL1089423	-0.411519	-0.0070247
	MTOR	CCC(=O)N1CCC(=CC1)c2ccc(cc2C(F)(F)F)N3C(=O)C=Cc4cnc5ccc(cc5c34)c6cnc7ccccc7c6	CHEMBL1256461	1.1269	-0.122999
	MTOR	CCN1CCC(CN2CC(C(C)C)N(C2=O)c3ccn4ncc(c5ccc(c(F)c5)c6nc[nH]n6)c4n3)CC1	CHEMBL3653567	0.662228	1.45796
	MTOR	CCc1ncnc(c2ccc(C(=O)N3CCN(CC3)C(C)C)c(OC(F)(F)F)c2)c1C#Cc4ccc(N)nc4	CHEMBL3645894	1.18109	2.2325
	MTOR	COc1ncc(cc1NS(=O)(=O)c2ccc(F)cc2F)c3ccc4nncc(c5ccncc5)c4c3	CHEMBL3577913	1.22727	0.329764
	MTOR	Cc1ccc(cn1)[C@H]2COC(=O)N2c3ccn4ncc(c5ccc(c(F)c5)c6nc[nH]n6)c4n3	CHEMBL3653600	1.71828	1.3566
	MTOR	O=C(OCc1ccccc1)C2CCC(CC2)N3C(=O)Nc4cnc5ccc(nc5c34)c6cnc7ccccc7c6	CHEMBL3681064	-2.10395	0.37005
	MTOR	CC1(C)COC1c2cc3nc(nc(N4CCOCC4)c3s2)c5cnc(N)nc5	CHEMBL2178614	1.57533	2.93344
	MTOR	CCC(=O)N1CCN(CC1)c2ccc(Nc3c(cnc4ccc(cc34)c5ccc(N)nc5)C(=O)N)cc2C(F)(F)F	CHEMBL3736495	0.144525	-0.988066
	MTOR	CCN1C(=O)CNc2ncc(nc12)c3ccc(nc3C)c4nc[nH]n4	CHEMBL3586573	1.10805	1.26275
	MTOR	CCNC(=O)Nc1ccc(cc1)c2nc(N3CCOCC3)c4CO[C@](C)(CO)c4n2	CHEMBL1774378	0.965865	2.47079
	MTOR	CCNC(=O)Nc1ccc(cc1)c2nc3CN(CCc3c(n2)N4CCOCC4)S(=O)(=O)C	CHEMBL2181656	-0.127758	1.54001
	MTOR	CCNC(=O)Nc1ccc(cc1)c2nc3C[C@H]4CC[C@H](N4C5COC5)c3c(n2)N6CCOC[C@@H]6C	CHEMBL2334757	1.51382	2.3103
	MTOR	CCc1nc(N)ccc1C#Cc2c(C)nccc2c3ccc(C(=O)N4CCCC4)c(F)c3	CHEMBL3701160	0.532848	0.0367653
	MTOR	CCc1nccc(c2ccc(C(=O)N3CCN(CCOC)CC3)c(F)c2)c1C#Cc4ccc(N)nc4C	CHEMBL3701154	1.66278	1.84591
	MTOR	CCc1ncnc(c2ccc(C(=O)N3CCC(F)(F)CC3)c(F)c2)c1C#Cc4ccc(N)nc4	CHEMBL3645840	1.05071	2.42018
	MTOR	CCc1ncnc(c2ccc(C(=O)N3CCN4CCCCC4C3)c(OC)c2)c1C#Cc5ccc(N)nc5	CHEMBL3643248	1.19801	2.69689
	MTOR	CCc1ncnc(c2ccc(C(=O)N3C[C@H]4C[C@@H]3CN4C)c(F)c2)c1C#Cc5ccc(N)nc5	CHEMBL3643228	1.03481	2.36848
	MTOR	CCc1ncnc(c2ccc(C(=O)N3[C@@H]4C[C@H]3N4C)c(F)c2)c1C#Cc5ccc(N)nc5	CHEMBL3643139	0.935831	2.53176
	MTOR	CCn1nnc2c(nc(nc12)c3ccc(NC(=O)Nc4ccnc(C)c4)cc3)N5CCOCC5	CHEMBL590577	1.94102	0.753254
	MTOR	CN1C(=O)N(c2ccc(cc2)C(C)(C)C#N)c3c1cnc4ccc(cc34)c5cnc6ccccc6c5	CHEMBL1879463	0.485807	0.426369
	MTOR	COCCNCc1cccc(c1)c2ccc3c(nc(nc3n2)N4CCOC[C@@H]4C)N5CCOC[C@@H]5C	CHEMBL3689000	1.97296	1.01827
	MTOR	CO[C@@H]1CCN(CCN2C[C@H](C(C)C)N(C2=O)c3ccn4ncc(c5ccc(cc5)c6nc[nH]n6)c4n3)C1	CHEMBL3653546	0.52196	1.50454
	MTOR	COc1cc(cc(OC)c1O)c2cn(cn2)c3nc(nc(n3)N4CCOCC4)N5CCOCC5	CHEMBL565637	1.21617	1.5781
	MTOR	Cc1c(CN2CCN(CC2)S(=O)(=O)C)sc3c(nc(nc13)c4cnc(N)nc4)N5CCOCC5	CHEMBL1091978	-0.914517	2.04499
	MTOR	Cc1ccccc1c2ccc3nc(Nc4cc[nH]n4)c(c5nc(C)nc(N)n5)n3c2	CHEMBL2172481	0.882706	-1.47176
	MTOR	Cc1nc(N)c2cccc(C(=O)Nc3cn[nH]c3)c2n1	CHEMBL1667869	-0.30177	1.33792
	MTOR	Cc1nccc(c2ccc(nc2)C(=O)N3CCCCC3)c1C#Cc4ccc(N)nc4	CHEMBL3701123	0.126691	2.38628
	MTOR	Nc1ncnc(n1)n2c(Nc3cccc(O)c3)nc4ccccc24	CHEMBL1762778	-0.360371	-0.632886
	MTOR	O=C1Nc2ncc(nc2N1CC3CCCCC3)c4ccc5[nH]cnc5c4	CHEMBL1946262	-1.25646	1.53371
	MTOR	O=C1Nc2ncc(nc2N1CC3CCOCC3)c4ccc5[nH]ccc5c4	CHEMBL1946266	-1.75145	1.2022
	MTOR	CC(C)[C@H]1CN(CC2CCNCC2)C(=O)N1c3ccn4ncc(c5ccc(cc5)c6nc[nH]n6)c4n3	CHEMBL3653551	1.21138	2.16268
	MTOR	COc1ccc(cc1)[C@H]2COC(=O)N2c3ccn4ncc(c5ccc(c(F)c5)c6nc[nH]n6)c4n3	CHEMBL3653631	1.05054	1.54062
	MTOR	CC(=O)Nc1cc(nc(C)n1)c2c(Nc3ccn(C)n3)nc4ccc(cn24)c5ocnc5	CHEMBL2172479	0.769812	1.39693
	MTOR	CC(=O)Nc1nc2ccc(cc2[nH]1)c3cnc(Cl)c(NS(=O)(=O)c4ccc(F)cc4)c3	CHEMBL1822060	-0.248955	0.0844177
	MTOR	CC(C)n1nc(c2ccc3N=CNC(=O)c3c2)c4c(N)ncnc14	CHEMBL1241776	-0.372115	1.23046
	MTOR	CCN1CCN(CC1)C(=O)c2ccc(cc2Cl)c3ncnc(CC)c3C#Cc4ccc(NC)nc4	CHEMBL3645862	0.317446	1.15163
	MTOR	CCNC(=O)Nc1ccc(cc1)c2nc(N3CCOCC3)c4C(=O)OC(C)(C)c4n2	CHEMBL1774354	-0.233105	2.76304
	MTOR	CCNC(=O)Nc1ccc(cc1)c2nc3CCN(Cc3c(n2)N4CCOCC4)c5cnccn5	CHEMBL2181652	1.21226	2.50253
	MTOR	CCc1ncnc(N2CCC(O)CC2)c1C#Cc3ccc(NC)nc3	CHEMBL3670224	0.717843	0.566004
	MTOR	CCc1ncnc(c2ccc(C(=O)N3CCC(C3)N(C)C)c(Cl)c2)c1C#Cc4ccc(N)nc4	CHEMBL3643153	1.15361	2.34267
	MTOR	CCc1ncnc(c2ccc(F)c(c2)C(=O)N(C)C)c1C#Cc3ccc(N)nc3	CHEMBL3640939	1.16568	1.88157
	MTOR	CCc1ncnc(c2ccnc(C)c2)c1C#Cc3ccc(N)nc3	CHEMBL3640952	0.8751	1.05285
	MTOR	CCn1nc(c2ccc(OC)c(O)c2)c3c(N)ncnc13	CHEMBL1242113	1.33841	0.668831
	MTOR	CN(C)CCN(C)C(=O)c1cc(ccc1F)c2ccnc(C)c2C#Cc3ccc(N)nc3	CHEMBL3701102	0.778409	0.375305
	MTOR	CNC(=O)Nc1ccc(cc1)c2nc(N3CC4CCC(C3)O4)c5sc(CN6CCN(C)CC6)cc5n2	CHEMBL605529	0.399246	2.44978
	MTOR	CNC(=O)c1cc(ccc1OC)c2ccc3c(nc(nc3n2)N4CCOCC4)N5CCOC[C@@H]5C	CHEMBL3688930	0.50645	1.76355
	MTOR	CNC(=O)c1cccc(c1)c2ccc3c(nc(nc3n2)N4CCOC[C@@H]4C)N5CCOC[C@@H]5C	CHEMBL2336325	0.351863	2.30586
	MTOR	CNc1ccc(cn1)c2ccc3c(nc(nc3n2)N4CCOC[C@@H]4C)N5CCOC[C@@H]5C	CHEMBL3688926	1.56807	2.16811
	MTOR	COC(=O)Nc1ccc(cc1)c2nc(N3CCOCC3)c4cnn(c5ccccc5)c4n2	CHEMBL1098300	1.47522	1.14183
	MTOR	COCCN(C)C(=O)c1ccc(cn1)c2ccnc(C)c2C#Cc3ccc(N)nc3	CHEMBL3701121	1.21897	0.903881
	MTOR	COc1ccc(Nc2nc3ccc(cn3c2c4nc(C)nc(N)n4)N5CCNCC5)cn1	CHEMBL3618239	2.79537	0.139622
	MTOR	C[C@H]1COCCN1c2nc(N3CCOC[C@@H]3C)c4ccc(nc4n2)c5ccc6NC(=O)CNC(=O)c6c5	CHEMBL3688939	0.317023	0.432553
	MTOR	Nc1cn2cc(ccc2n1)c3cnc(Cl)c(NS(=O)(=O)c4ccc(F)cc4)c3	CHEMBL1822058	-1.08519	-0.0862014
	MTOR	CC(C)[C@H]1CN(CCN2CC[C@H](F)C2)C(=O)N1c3ccn4ncc(c5ccc(cc5)c6nc[nH]n6)c4n3	CHEMBL3653544	1.45292	1.90514
	MTOR	CCOC(=O)N1CCN(CC1)C(=O)c2ccc(cc2OC)c3ncnc(CC)c3C#Cc4ccc(N)nc4	CHEMBL3643253	0.624641	0.742135
	MTOR	Cc1nc(N)nc2N([C@@H]3CC[C@H](CC3)OCO)C(=O)C(=Cc12)c4cnn(C)c4	CHEMBL2375966	-1.12547	1.73976
	MTOR	CC(C)[C@H]1CN(CC2CCN(C)CC2)C(=O)N1c3ccn4ncc(c5ccc(c(F)c5)c6nc[nH]n6)c4n3	CHEMBL3653566	1.07914	1.97897
	MTOR	CC(C)[C@H]1COC(=O)N1c2ccn3ncc(c4ccc(cc4)c5oc(NCCO)nn5)c3n2	CHEMBL3650238	1.67467	1.11081
	MTOR	CC(C)[C@H]1COC(=O)N1c2ccn3ncc(c4ccc(cc4C)c5nc[nH]n5)c3n2	CHEMBL3653568	1.0538	1.12982
	MTOR	CCN1CCC(CN(C)C(=O)c2cc(ccc2F)c3ccnc(C)c3C#Cc4ccc(N)nc4)C1	CHEMBL3701113	0.967176	0.24797
	MTOR	CCN1CCN(CC1)C(=O)c2ccc(cc2F)c3ccnc(C)c3C#Cc4ccc(N)nc4C	CHEMBL3701166	0.293572	1.82562
	MTOR	CCNC(=O)Nc1ccc(cc1)c2nc(N3CCOC[C@@H]3C)c4CO[C@](C)(CCO)c4n2	CHEMBL1774366	1.47828	1.95714
	MTOR	CCNC(=O)Nc1ccc(cc1)c2nc(N3CCOC[C@@H]3C)c4c(ccn4C)n2	CHEMBL2418346	1.0551	2.15813
	MTOR	CCc1ncnc(N2CCC(CC2)NC(=O)C)c1C#Cc3ccc(N)nc3	CHEMBL3670160	0.204572	1.5832
	MTOR	CCc1ncnc(N2CCC(COC)CC2)c1C#Cc3ccc(N)nc3	CHEMBL3670178	0.495215	0.919435
	MTOR	CCc1ncnc(c2ccc(C(=O)N(C)C)c(F)c2)c1C#Cc3ccc(C)nc3	CHEMBL3640944	1.40015	1.72035
	MTOR	CN(C)CCCN(C)C(=O)c1cc(ccc1Cl)c2ccnc(C)c2C#Cc3ccc(N)nc3	CHEMBL3701100	0.514602	0.0793568
	MTOR	COC(=O)[C@@H]1C[C@@H](O)CN1c2nc(N3CCOC[C@@H]3C)c4ccc(nc4n2)c5ccc(OC)c(CO)c5	CHEMBL3693475	0.398566	0.305104
	MTOR	COCCN1C(=O)CNc2ncc(nc12)c3ccc(nc3C)c4nc[nH]n4	CHEMBL3586571	1.2219	0.559938
	MTOR	COc1ccc(cc1CO)c2ccc3c(nc(nc3n2)N4CCCC(O)C4)N5CCOC[C@@H]5C	CHEMBL3693460	1.54641	2.07525
	MTOR	COc1ncc(cc1NS(=O)(=O)c2ccccc2)C3=Cc4c(C)nc(N)cc4N(C5CCCC5)C3=O	CHEMBL3112733	-0.796378	2.2507
	MTOR	Cc1nc(ccc1c2cnc3NCC(=O)N([C@@H]4CC[C@@H](O)CC4)c3n2)c5nc[nH]n5	CHEMBL3586567	1.2219	2.128
	MTOR	Cc1ncnc(N2CCC3(CCNC3=O)CC2)c1C#Cc4ccc(N)nc4	CHEMBL3670221	-1.08128	2.0394
	MTOR	Cn1cc(\C=C\2/Oc3cc(O)ccc3C2=O)c4c(ccnc14)c5ccccc5	CHEMBL1092814	-1.83057	-0.0645327
	MTOR	Cn1cc(\C=C\2/Oc3cccc(O)c3C2=O)c4c(ccnc14)N5CCC(N)CC5	CHEMBL1092474	-1.06214	0.713266
	MTOR	Oc1cccc(c1)c2nc(N3CCOCC3)c4oc5ncccc5c4n2	CHEMBL573339	-0.136171	1.75451
	MTOR	CCc1ncnc(c2cc(F)c(C(=O)N3CCC(F)(F)CC3)c(F)c2)c1C#Cc4ccc(N)nc4	CHEMBL3645847	1.19357	2.25698
	MTOR	CCc1ncnc(c2ccc(C(=O)N3CCC(CC3)N4CCCC4)c(Cl)c2)c1C#Cc5ccc(N)nc5	CHEMBL3643154	1.18954	2.69827
	MTOR	CN1C(=O)N(C2CCN(CC2)C(=O)C(C)(C)O)c3c1cnc4ccc(nc34)c5ccc(C)nc5	CHEMBL2331665	0.121131	1.8723
	MTOR	CNC(=O)N1CCC(CC1)N2C(=O)N(C)c3cnc4ccc(nc4c23)c5cnn(C)c5	CHEMBL3681143	-0.897045	2.01527
	MTOR	COc1nc(nc(n1)c2ccc(NC(=O)Nc3ccc(cc3)C(=O)N4CCNC(C)(C)C4)cc2)N5CCOCC5	CHEMBL1808983	1.28535	0.05613
	MTOR	Cc1nc(N)nc2N(C3CCCC3)C(=O)C(=Cc12)c4cn[nH]c4	CHEMBL2057726	-1.60678	2.31835
	MTOR	COc1ncc(cc1NS(=O)(=O)c2ccc(F)cc2F)c3cnc4nc(N)nc(c5ccncc5)c4c3	CHEMBL3112719	1.35352	0.707278
	MTOR	COc1ncc(cn1)c2ccc3ncc4N(C)C(=O)N(C5CCN(CC(=O)N(C)C)CC5)c4c3n2	CHEMBL3681099	0.462803	1.8654
	MTOR	O=C1N[C@H]2CCCC[C@@H]2N1c3ccn4ncc(c5ccc(cc5)c6ncc[nH]6)c4n3	CHEMBL3653532	0.190238	1.97279
	MTOR	CC(C)[C@H]1CN(CC2CCNCC2)C(=O)N1c3ccn4ncc(c5ccc(cc5)c6ncc[nH]6)c4n3	CHEMBL3653534	0.971204	1.96617
	MTOR	CCNC(=O)Nc1ccc(cc1)c2nc3CCN(Cc3c(n2)N4CCOC[C@@H]4C)C5COC5	CHEMBL2334760	0.563169	2.34383
	MTOR	CCc1ncnc(N2CCN(CCNS(=O)(=O)C)CC2)c1C#Cc3ccc(N)nc3	CHEMBL3670265	0.735615	2.32402
	MTOR	CCc1ncnc(c2ccc(C(=O)N3CCN(CC3)C(F)(F)F)c(Cl)c2)c1C#Cc4ccc(N)nc4	CHEMBL3641014	1.21553	2.29946
	MTOR	CCc1ncnc(c2ccc(C(=O)N3CC[C@@H](C3)N(C)C)c(F)c2)c1C#Cc4ccc(N)nc4	CHEMBL3643210	1.27831	2.02474
	MTOR	CCc1ncnc(c2ccc(C(=O)NC)c(Cl)c2)c1C#Cc3ccc(C)nc3	CHEMBL3640941	1.30254	1.54048
	MTOR	CCc1ncnc(c2ccc(C(=O)NC3CC(C)(C)NC(C)(C)C3)c(F)c2)c1C#Cc4ccc(N)nc4	CHEMBL3643186	1.03196	2.27932
	MTOR	CCc1ncnc(c2ccc(cc2)S(=O)(=O)C)c1C#Cc3ccc(N)nc3	CHEMBL3640938	0.113449	2.71122
	MTOR	CN(C)C(=O)c1cccc(c1)c2ccnc3c2c(\C=C\4/Oc5cccc(O)c5C4=O)cn3C	CHEMBL1088746	1.29821	1.2822
	MTOR	CN(C)S(=O)(=O)Nc1cc(cnc1Cl)c2cnc3cc(C)c(cn23)c4ccncc4	CHEMBL3649446	1.03196	0.991914
	MTOR	CN1C(=O)N(C2CCN(CCO)CC2)c3c1cnc4ccc(nc34)c5ccc(C)nc5	CHEMBL3681102	0.11318	1.16935
	MTOR	CNC(=O)Nc1ccc(cc1)c2cc(ccn2)c3ccnc(Nc4ccc(C)c(c4)S(=O)(=O)NC)n3	CHEMBL2158862	1.14718	0.0367617
	MTOR	CNC(=O)Nc1ccc(cc1)c2cc(ccn2)c3ccnc(Nc4cccc(c4)S(=O)(=O)N)n3	CHEMBL2158858	0.901885	0.456691
	MTOR	COC1CCN(CC1)c2ncnc(C)c2C#Cc3ccc(N)nc3	CHEMBL3670177	0.482673	0.57271
	MTOR	COCCC(=O)NCC1CCN(CC1)c2ncnc(C)c2C#Cc3ccc(N)nc3	CHEMBL3670237	0.657341	-0.252521
	MTOR	COc1ccc(cc1)c2ccc3c(nc(nc3n2)N4CCOC[C@@H]4C)N5CCOC[C@@H]5C	CHEMBL3688889	1.02368	1.79156
	MTOR	COc1ccc(cc1CO)c2ccc3c(nc(NC(C)(C)CO)nc3n2)N4CCOC[C@@H]4C	CHEMBL3693525	1.41203	0.866588
	MTOR	COc1ccc(cc1CO)c2ccc3c(nc(nc3n2)c4cccc(C=O)c4)N5CCOC[C@@H]5C	CHEMBL3693564	1.43274	1.49154
	MTOR	COc1ccc(cn1)c2ccc3ncc4N(C)C(=O)N(C5CCN(CC5)C(C)C)c4c3n2	CHEMBL3681080	-0.0514385	1.91816
	MTOR	COc1ccc2c(c1)c(\C=C\3/Oc4cc(O)cc(O)c4C3=O)c(C)n2CCCN5CCOCC5	CHEMBL1092189	-0.0112502	-0.705045
	MTOR	COc1ccc2c(c1)c(\C=C\3/Oc4cc(O)cc(O)c4C3=O)c(C)n2CCN(C)C	CHEMBL1090478	-0.343997	-1.30926
	MTOR	COc1ncc(cn1)C2=Nc3c(C)nc(N)nc3N(C(C)C)C2=O	CHEMBL1258791	-0.560533	1.85027
	MTOR	C[C@@H]1CN(C[C@H](C)O1)c2nc(N3CCOC[C@@H]3C)c4ccc(nc4n2)c5cccc(O)c5	CHEMBL3688900	-0.0806472	1.36351
	MTOR	C[C@H]1COCCN1c2nc(N3CCOC[C@@H]3C)c4ccc(nc4n2)c5ccc(C#N)c(F)c5	CHEMBL3688931	0.872403	0.7789
	MTOR	Cc1ccc(c2nc(nc(n2)n3ccnc3C)N4CCOCC4)c5cc[nH]c15	CHEMBL1940142	0.623753	0.914866
	MTOR	Cc1ncnc(N2CCC(CC(C)(C)O)CC2)c1C#Cc3ccc(N)nc3	CHEMBL3670152	-0.862559	1.93334
	MTOR	Cc1ncnc(N2CCN(CC(C)(C)O)CC2)c1C#Cc3ccc(N)nc3	CHEMBL3670216	-0.489332	1.80828
	MTOR	Cn1cc(\C=C\2/Oc3ccc(NC(=O)Nc4cccnc4)cc3C2=O)c5c(ccnc15)N6CCC(CC6)C(=O)N7CCOCC7	CHEMBL1091695	0.702219	0.386601
	MTOR	O=C1CN(CCC2CCOCC2)c3nc(cnc3N1)c4ccc(nc4)c5nc[nH]n5	CHEMBL3586385	-0.0380778	1.44069
	MTOR	Oc1cccc(c1)c2nc(C3=CCOCC3)c4cnn(c5ccccc5)c4n2	CHEMBL601054	-1.04557	1.94473
	MTOR	CCN(CC)C(=O)c1cc(ccc1Cl)c2ncnc(CC)c2C#Cc3ccc(N)nc3	CHEMBL3640972	0.463553	0.767889
	MTOR	CCNC(=O)Nc1ccc(cc1)c2nc3CCN(Cc3c(n2)N4CCOCC4)c5ncccn5	CHEMBL2181650	1.00754	2.36084
	MTOR	CCc1nc(N)ccc1C#Cc2c(C)nccc2c3ccc(C(=O)N4CCN(C)CC4)c(F)c3	CHEMBL3701157	0.928639	-0.242956
	MTOR	CCc1nccc(c2ccc(cc2)S(=O)(=O)C)c1C#Cc3ccc(N)nc3	CHEMBL3701064	0.0954945	3.02198
	MTOR	CCc1ncnc(c2cc(F)c(C(=O)NCCN3CCNCC3)c(F)c2)c1C#Cc4ccc(N)nc4	CHEMBL3639447	1.67109	1.56039
	MTOR	CCc1ncnc(c2ccc(C(=O)N(C)O)c(Cl)c2)c1C#Cc3ccc(N)nc3	CHEMBL3643156	1.62484	2.16699
	MTOR	CCc1ncnc(c2ccc(C(=O)N3CCC(C3)N4CCCC4)c(F)c2)c1C#Cc5ccc(N)nc5	CHEMBL3643208	0.944615	2.94338
	MTOR	CCc1ncnc(c2ccc(C(=O)N3CCC(CC3)N4CCCC4)c(F)c2)c1C#Cc5ccc(N)nc5	CHEMBL3643118	1.01625	2.69721
	MTOR	CCc1ncnc(c2ccc(C(=O)N3CCC(O)(CC3)C(F)(F)F)c(F)c2)c1C#Cc4ccc(N)nc4	CHEMBL3643128	0.998963	2.50147
	MTOR	CCc1ncnc(c2ccc(C(=O)N3CCCN(C)CC3)c(F)c2)c1C#Cc4ccc(N)nc4	CHEMBL3643123	1.20455	2.04486
	MTOR	CCc1ncnc(c2ccc(C(=O)N3CCN(CC3)C4COC4)c(F)c2)c1C#Cc5ccc(N)nc5C	CHEMBL3639448	1.48527	2.57031
	MTOR	CCc1ncnc(c2ccc(C(=O)N3CCN(CC3)c4ccccn4)c(C)c2)c1C#Cc5ccc(N)nc5	CHEMBL3645808	1.21299	2.35769
	MTOR	CN(C)C(=O)c1cccc(c1)c2ncnc(C)c2C#Cc3ccc(N)nc3	CHEMBL3640934	0.897439	1.07579
	MTOR	CNC(=O)c1ccc(cc1)c2ccc3c(nc(nc3n2)N4CCOC[C@@H]4C)N5CCOC[C@@H]5C	CHEMBL3688862	0.343992	2.2505
	MTOR	CON(C)C(=O)c1ccc(cc1Cl)c2ncnc(C)c2C#Cc3ccc(N)nc3	CHEMBL3643206	1.09413	0.855473
	MTOR	COc1ccc(cn1)C2=Cc3c(C)nc(N)nc3N([C@@H]4CC[C@@H](O)CC4)C2=O	CHEMBL3218402	-0.106589	1.52164
	MTOR	C[C@@H](O)C(=O)N1CCN(Cc2sc3c(nc(nc3c2C)c4cnc(N)nc4)N5CCOCC5)CC1	CHEMBL1921986	0.639982	1.91955
	MTOR	C[C@H](O)C(=O)N1CCN(Cc2sc3c(nc(nc3c2C)c4cnc(N)nc4)N5CCOCC5)CC1	CHEMBL1922094	0.775405	2.20072
	MTOR	Cc1cc(C(=O)Nc2cnc3[nH]ccc3c2)c4nc(C)nc(N)c4c1	CHEMBL1668277	-0.985696	0.58405
	MTOR	Cc1nc(NCC#N)nc(n1)n2c(Nc3cccc(O)c3)nc4ccccc24	CHEMBL1762782	-0.0431865	-0.344256
	MTOR	Cc1nc(c2cccnc2Nc3cnc(Cl)c(NS(=O)(=O)C)c3)c4nc[nH]c4n1	CHEMBL3646617	1.0431	0.511146
	MTOR	Cc1nccc(c2ccc(nc2)C(=O)N3CCOCC3)c1C#Cc4ccc(N)nc4	CHEMBL3701118	0.0758515	2.64094
	MTOR	Cc1ncnc(c2ccc(C(=O)N3CCCCO3)c(F)c2)c1C#Cc4ccc(N)nc4	CHEMBL3643200	0.3195	2.12988
	MTOR	Cc1ncnc(c2ccc(cc2)C(=O)N3CCN4CCCCC4C3)c1C#Cc5ccc(N)nc5	CHEMBL3643166	0.137965	2.71712
	MTOR	Cl.CC(C)(C)C(=O)Nc1cnc2ccc(cc2c1Nc3ccc(N4CCNCC4)c(c3)C(F)(F)F)c5cnc6ccccc6c5	CHEMBL3781241	0.360293	0.10259
	MTOR	Cn1cc(\C=C\2/Oc3ccc(NC(=O)Nc4cccnc4)cc3C2=O)c5c(ccnc15)N6CCC(CC6)C(=O)N7CC8CCC(C7)O8	CHEMBL1091696	0.483799	1.05248
	MTOR	Cn1cc(\C=C\2/Oc3cccc(O)c3C2=O)c4c(ccnc14)N5CCC(CN)CC5	CHEMBL1094016	-0.594436	0.818604
	MTOR	FC(F)(F)Cn1ncc2c(nc(nc12)c3ccc(NC(=O)Nc4cccnc4)cc3)N5C[C@H]6C[C@@H]5CO6	CHEMBL575130	1.09376	1.63786
	MTOR	O=C1OC[C@H](Cc2ccccc2)N1c3ccn4ncc(c5ccc(cc5)c6nc[nH]n6)c4n3	CHEMBL3653589	0.923825	2.20152
	MTOR	CCc1ncnc(c2ccc(C(=O)NCC3(C)COC3)c(C)c2)c1C#Cc4ccc(N)nc4	CHEMBL3645812	0.858336	2.46712
	MTOR	CC(C)[C@H]1CN(C[C@@H]2COCCN2)C(=O)N1c3ccn4ncc(c5ccc(cc5)c6nc[nH]n6)c4n3	CHEMBL3653554	1.23243	2.11221
	MTOR	COCCOCCN1C[C@H](C(C)C)N(C1=O)c2ccn3ncc(c4ccc(cc4)c5nc[nH]n5)c3n2	CHEMBL3653550	1.27807	0.198519
	MTOR	O=C1O[C@@H]2CCCC[C@@H]2N1c3ccn4ncc(c5ccc(cc5)c6nc[nH]n6)c4n3	CHEMBL3653604	0.650153	2.16546
	MTOR	O=C1O[C@@H]2CCC[C@@H]2N1c3ccn4ncc(c5ccc(cc5)c6nc[nH]n6)c4n3	CHEMBL3653577	0.458884	2.32744
	MTOR	CC(=O)Nc1ccc(cc1)c2nc(N3CCOCC3)c4cnn(c5ccccc5)c4n2	CHEMBL1098619	0.289767	1.52176
	MTOR	CC(C)NCc1cccc(c1)c2ccc3c(nc(nc3n2)N4CCOC[C@@H]4C)N5CCOC[C@@H]5C	CHEMBL3688996	1.29676	2.29352
	MTOR	CC(C)[C@H]1COC(=O)N1c2ccn3ncc(c4ccc(c(C)c4)c5nc[nH]n5)c3n2	CHEMBL3650233	1.03619	1.15267
	MTOR	CC(C)n1cc(cn1)c2ccc3nc(Nc4ccn(C)n4)c(c5cc(NC(=O)C)nc(C)n5)n3c2	CHEMBL2172478	1.337	1.44299
	MTOR	CCC(C)n1nc(c2ccc(C)c(O)c2)c3c(N)ncnc13	CHEMBL1242109	-0.407434	0.663211
	MTOR	CCC(CC)N1CCN(CC1)C(=O)c2ccc(cc2F)c3ncnc(CC)c3C#Cc4ccc(N)nc4	CHEMBL3643135	-0.115933	1.05315
	MTOR	CCOC(=O)N1CCN(CC1)C(=O)c2ccc(cc2F)c3ncnc(CC)c3C#Cc4ccc(N)nc4	CHEMBL3643121	0.646128	0.967709
	MTOR	CCOC1CCN(CC1)c2ncnc(CC)c2C#Cc3ccc(N)nc3	CHEMBL3670185	1.06145	0.263861
	MTOR	CCc1ncnc(N2CCC(O)(CC2)C3CCCCC3)c1C#Cc4ccc(N)nc4	CHEMBL3670151	0.348778	1.96911
	MTOR	CCc1ncnc(N2CCCC(C2)NC(=O)C)c1C#Cc3ccc(N)nc3	CHEMBL3670159	0.200145	1.68145
	MTOR	CCc1ncnc(N2CCN(CC2)S(=O)(=O)C)c1C#Cc3ccc(N)nc3	CHEMBL3670182	0.0753994	2.67151
	MTOR	CCc1ncnc(c2ccc(C(=O)N(C)CCN3CCCC3=O)c(OC)c2)c1C#Cc4ccc(N)nc4	CHEMBL3643256	1.72679	2.04856
	MTOR	CCc1ncnc(c2ccc(C(=O)N3CCC(CC3)N(C)C)c(F)c2)c1C#Cc4ccc(N)nc4	CHEMBL3643108	1.04339	2.11586
	MTOR	CCc1ncnc(c2ccc(C(=O)N3CCN(CC4CCCCC4)CC3)c(OC)c2)c1C#Cc5ccc(N)nc5	CHEMBL3643258	1.39474	2.189
	MTOR	CCc1ncnc(c2ccc(C(=O)N3CCN(CCN(C)C)CC3)c(F)c2)c1C#Cc4ccc(N)nc4	CHEMBL3643107	1.42503	1.79733
	MTOR	CCc1ncnc(c2ccc(C(=O)NC3CC(C)(C)N(C)C(C)(C)C3)c(F)c2)c1C#Cc4ccc(N)nc4	CHEMBL3643175	1.03342	2.27912
	MTOR	CCc1ncnc(c2ccc(cc2)C(=O)N(C)OC)c1C#Cc3ccc(N)nc3	CHEMBL3643198	0.913163	2.13525
	MTOR	CN1CCN(Cc2cc3nc(nc(N4CC5CCC(C4)O5)c3s2)c6ccc(NC(=O)NC7CC7)cc6)CC1	CHEMBL596426	0.284429	0.936168
	MTOR	CNC(=O)Nc1ccc(cc1)c2cc(ccn2)c3ccnc(Nc4ccc(C)c(c4)S(=O)(=O)N)n3	CHEMBL2158860	1.16572	0.427161
	MTOR	CONC(=O)Nc1ccc(cc1)c2nc(N3CCOCC3)c4cnn(C5CCN(Cc6ccccc6)CC5)c4n2	CHEMBL1095945	2.30365	1.46795
	MTOR	COc1ccc(cn1)C2=CC3C(N=C(N)N=C3C)N([C@@H]4CC[C@H](CC4)OCCO)C2=O	CHEMBL3218579	0.826777	0.76005
	MTOR	COc1ccc(cn1)C2=Cc3c(C)nc(N)nc3N([C@@H]4CC[C@H](CC4)OCCO)C2=O	CHEMBL1234354	0.522721	1.03425
	MTOR	C[C@H]1COCCN1c2nc(N3CCOC[C@@H]3C)c4ccc(nc4n2)c5ccc6C(=O)NCc6c5	CHEMBL3688946	0.213827	1.04066
	MTOR	C[C@H]1COCCN1c2nc(N3CCOC[C@@H]3C)c4ccc(nc4n2)c5cccnc5	CHEMBL3688895	0.917333	1.74008
	MTOR	Cc1nc(N)nc(n1)c2c(Nc3cccc4[nH]ncc34)nc5ccccn25	CHEMBL3618237	0.242498	0.942335
	MTOR	Cc1ncnc(N2CCC(CNC(=O)CC3CCCC3)CC2)c1C#Cc4ccc(N)nc4	CHEMBL3670235	-0.467228	2.19622
	MTOR	OCCN1C(=O)N(C2CCOCC2)c3c1cnc4ccc(nc34)c5cn[nH]c5	CHEMBL3681147	-0.504551	1.8289
	MTOR	Cn1cc(cn1)c2ccc3ncc4NC(=O)N(c5ccc(cc5)C(C)(C)C#N)c4c3n2	CHEMBL3681062	0.804094	2.15031
	MTOR	CC(=O)NCC1CCN(CC1)c2ncnc(C)c2C#Cc3ccc(N)nc3	CHEMBL3670233	0.260491	0.335179
	MTOR	CC(=O)Nc1cc(nc(C)n1)c2c(Nc3ccn(C)n3)nc4ccc(cn24)c5cccnc5C	CHEMBL2172477	0.919491	1.78101
	MTOR	CCNC(=O)Nc1ccc(cc1)c2nc(N3CCOC[C@@H]3C)c4CO[C@@](C)(CCC#N)c4n2	CHEMBL1774370	1.81517	1.66893
	MTOR	CCNC(=O)Nc1ccc(cc1)c2nc(N3CCOC[C@@H]3C)c4CO[C@@](C)(CCOC)c4n2	CHEMBL1774373	1.68276	1.86742
	MTOR	CCNC(=O)Nc1ccc(cc1)c2nc(N3CCOC[C@@H]3CC)c4c(cnn4C)n2	CHEMBL2418349	1.55355	2.55063
	MTOR	CCNC(=O)Nc1ccc(cc1)c2nc3CS(=O)(=O)Cc3c(n2)N4CCOC[C@@H]4C	CHEMBL2063753	0.174325	2.46511
	MTOR	CCOC(Cn1nc(c2ccc3oc(N)nc3c2)c4c(N)ncnc14)OCC	CHEMBL3800481	2.27455	-0.54636
	MTOR	CCOC[C@H]1COC(=O)N1c2ccn3ncc(c4ccc(c(F)c4)c5nc[nH]n5)c3n2	CHEMBL3653632	1.2552	0.909774
	MTOR	CCc1nccc(c2cc(C)nc(C)c2)c1C#Cc3ccc(N)nc3C	CHEMBL3701175	1.47378	1.60904
	MTOR	CCc1ncnc(N2CCC3(CC2)COC3)c1C#Cc4ccc(N)nc4	CHEMBL3670258	-0.44267	2.31589
	MTOR	CCc1ncnc(c2ccc(C(=O)N(C)CCN3CCCC3=O)c(C)c2)c1C#Cc4ccc(N)nc4	CHEMBL3645789	1.63044	2.09502
	MTOR	CCc1ncnc(c2ccc(C(=O)N3CC4(CNC4)C3)c(F)c2)c1C#Cc5ccc(N)nc5	CHEMBL3645940	0.684697	2.94582
	MTOR	CCc1ncnc(c2ccc(C(=O)NC3CCN(C)C3)c(F)c2)c1C#Cc4ccc(N)nc4	CHEMBL3643173	1.15726	2.06922
	MTOR	CN(C)S(=O)(=O)Nc1cc(cnc1Cl)c2cnc3ccc(cn23)c4ccnc(c4)C(F)(F)F	CHEMBL3649436	0.416927	1.44842
	MTOR	CN(C)S(=O)(=O)Nc1cc(cnc1Cl)c2cnc3ccc(cn23)c4ccncc4	CHEMBL3649445	1.06882	0.840199
	MTOR	CNC(=O)Nc1ccc(cc1)c2cc(ccn2)c3ccnc(Nc4cccc(c4)S(=O)(=O)NC)n3	CHEMBL2158859	0.924574	0.0817955
	MTOR	CO[C@@H]1CC[C@H](CC1)N2C(=O)CNc3ncc(nc23)c4ccc(nc4C)c5nc[nH]n5	CHEMBL3586565	0.319165	2.07586
	MTOR	COc1ccc(cc1)S(=O)(=O)Nc2cncc(n2)c3ccc4nc(NC(=O)C)sc4c3	CHEMBL1773600	0.0330722	1.12633
	MTOR	C[C@@H]1CN(C[C@H](C)O1)c2nc(N3CCOC[C@@H]3C)c4ccc(nc4n2)c5ccsc5	CHEMBL3688837	0.542815	1.31335
	MTOR	C[C@H]1COCCN1c2nc(N3CCOC[C@@H]3C)c4ccc(nc4n2)c5ccc(F)c(CN6CC[C@H](O)C6)c5	CHEMBL3689021	1.44836	1.24239
	MTOR	C[C@H]1COCCN1c2nc(N3CCOC[C@@H]3C)c4ccc(nc4n2)c5ccc(N)nc5	CHEMBL3688847	1.664	2.33283
	MTOR	C[C@H]1COCCN1c2nc(N3CCOC[C@@H]3C)c4ccc(nc4n2)c5cccc(CNC6CCOCC6)c5	CHEMBL3688998	1.32666	1.82255
	MTOR	C[C@H]1COCCN1c2nc(nc3c2COC3(C)C)c4ccc(NC5=CC=CC(=O)N5)cc4	CHEMBL1774360	-0.526998	1.28862
	MTOR	Cc1nc(N)nc(n1)c2c(Nc3cc[nH]n3)nc4ccc(cn24)c5ccccc5F	CHEMBL2172638	-0.385768	1.42484
	MTOR	Cc1ncnc(c2ccc(C(=O)N3CCCO3)c(Cl)c2)c1C#Cc4ccc(N)nc4	CHEMBL3643203	0.407902	2.42551
	MTOR	CC[C@H]1COC(=O)N1c2ccn3ncc(c4ccc(cc4)c5nc[nH]n5)c3n2	CHEMBL3653587	1.71978	1.75128
	MTOR	CCN1CCN(CC1)C(=O)c2ccc(cc2OC(F)(F)F)c3ncnc(CC)c3C#Cc4ccc(N)nc4	CHEMBL3645898	0.291009	1.98592
	MTOR	CCNC(=O)Nc1ccc(cc1)c2ccc3ncc4N(C)C(=O)N(C5CCN(CC5)C(=O)OC(C)(C)C)c4c3n2	CHEMBL3681180	0.542479	2.59457
	MTOR	CCc1ncnc(c2ccc(C(=O)N3CCC4(CCN(C)CC4)CC3)c(C)c2)c1C#Cc5ccc(N)nc5	CHEMBL3645775	0.871884	2.67389
	MTOR	CNC(=O)Nc1ccc(cc1)c2nc(N3CC4CCC(C3)O4)c5cnn(CCN(C)C)c5n2	CHEMBL602884	0.53576	2.4859
	MTOR	CNCCN(C)C(=O)c1ccc(NC(=O)Nc2ccc(cc2)c3nc(OC)nc(n3)N4CCOCC4)cc1	CHEMBL1808981	-0.0240967	0.451798
	MTOR	COc1ccc(cc1)c2ccc3ncc4N(C)C(=O)N(C5CCN(CC5)C(=O)C)c4c3n2	CHEMBL3681189	-1.47425	1.68196
	MTOR	Cn1cnc(n1)c2ccc(cc2F)c3cnn4ccc(nc34)N5[C@H](COC5=O)c6ccc(F)cn6	CHEMBL3653653	0.487398	2.33352
	MTOR	CC(C)[C@H]1CN(C[C@H]2CCCN2C(C)C)C(=O)N1c3ccn4ncc(c5ccc(c(F)c5)c6nc[nH]n6)c4n3	CHEMBL3653586	1.041	1.69076
	MTOR	CC(C)[C@H]1COC(=O)N1c2ccn3ncc(c4cc(F)c(c(F)c4)c5nc[nH]n5)c3n2	CHEMBL3653606	1.23783	0.925051
	MTOR	CCNC(=O)Nc1ccc(cc1)c2nc(N3CCOC[C@@H]3C)c4CO[C@](C)(CCC#N)c4n2	CHEMBL1774369	1.7585	1.62707
	MTOR	CCNC(=O)Nc1ccc(cc1)c2nc3C[C@@H]4CC[C@@H](N4C5COC5)c3c(n2)N6CCOC[C@@H]6C	CHEMBL2334756	1.61739	2.29949
	MTOR	CCc1nccc(c2ccc(C(=O)N3CCN(CC4CC4)CC3)c(F)c2)c1C#Cc5ccc(NC)nc5	CHEMBL3701168	0.986271	2.41605
	MTOR	CCc1ncnc(N2CCC(O)CC2)c1C#Cc3ccc(N)nc3	CHEMBL3670186	0.461193	1.19296
	MTOR	CCc1ncnc(N2CCN(CC2)c3cccnc3)c1C#Cc4ccc(N)nc4	CHEMBL3670274	1.38396	1.48097
	MTOR	CCc1ncnc(N2CCN(CC2)c3ncccn3)c1C#Cc4ccc(N)nc4	CHEMBL3670276	1.48301	1.84282
	MTOR	CCc1ncnc(N2CCNC(=O)CC2)c1C#Cc3ccc(N)nc3	CHEMBL3670192	0.564909	1.39723
	MTOR	CCc1ncnc(c2ccc(C(=O)N(C)CCN3CCCC3=O)c(F)c2)c1C#Cc4ccc(N)nc4	CHEMBL3643124	1.68453	2.06568
	MTOR	CCc1ncnc(c2ccc(C(=O)N3CCCN(C)CC3)c(C)c2)c1C#Cc4ccc(N)nc4	CHEMBL3645807	1.15443	2.11845
	MTOR	CCc1ncnc(c2ccc(C(=O)N3CCN(C)CC3)c(OC(F)(F)F)c2)c1C#Cc4ccc(N)nc4	CHEMBL3645897	1.24492	2.26709
	MTOR	CN1C(=O)N([C@@H]2CC[C@H](CC2)C(=O)N)c3c1cnc4ccc(nc34)c5cnn(CCO)c5	CHEMBL3681100	0.421414	1.51039
	MTOR	COc1ccc(cc1CO)c2ccc3c(nc(nc3n2)N4CCC(CC4)C(=O)N)N5CCOC[C@@H]5C	CHEMBL3693470	1.31907	1.54685
	MTOR	COc1ccc(cc1CO)c2ccc3c(nc(nc3n2)N4CCC(CC4)N5CCOCC5)N6CCOC[C@@H]6C	CHEMBL3693477	2.14456	2.09101
	MTOR	COc1ccc(cc1CO)c2ccc3c(nc(nc3n2)N4CCC(CO)CC4)N5CCOC[C@@H]5C	CHEMBL3693472	1.68286	2.02245
	MTOR	C[C@H]1COCCN1c2nc(N3CCOC[C@@H]3C)c4ccc(nc4n2)c5ccc(OC(F)F)c(c5)C(=O)N	CHEMBL3693590	0.522102	0.139168
	MTOR	C[C@H]1COCCN1c2nc(N3CCOC[C@@H]3C)c4ccc(nc4n2)c5cccc(c5)S(=O)(=O)N	CHEMBL3688878	0.442582	0.636265
	MTOR	C[C@H]1COCCN1c2nc(N3CCOC[C@@H]3C)c4ccc(nc4n2)c5cccc(c5)c6nnn[nH]6	CHEMBL3688882	2.73631	2.64225
	MTOR	C[C@H]1COCCN1c2nc(nc3[nH]c(nc23)c4cccc5[nH]ccc45)N6CCOCC6	CHEMBL3667437	0.559069	2.0921
	MTOR	Cc1c(CN2CCN(CC2)C(=O)C(C)(C)N)sc3c(nc(nc13)c4cnc(N)nc4)N5CCOCC5	CHEMBL1922092	-0.854583	1.59695
	MTOR	Cc1c(CN2CCN(CC2)C(=O)C(C)(C)O)sc3c(nc(nc13)c4cnc(N)nc4)N5CCOCC5	CHEMBL1922095	-1.0013	1.558
	MTOR	Cc1nc(ccc1c2cnc3NCC(=O)N(CCC4CCOCC4)c3n2)c5nc[nH]n5	CHEMBL3586387	0.77528	2.01775
	MTOR	Cc1ncnc(c2ccc(F)c(c2)C(=O)N3CCCCC3)c1C#Cc4ccc(N)nc4	CHEMBL3640966	0.477994	2.50276
	MTOR	Cl.NC(=O)c1cnc2ccc(cc2c1Nc3ccc(N4CCNCC4)c(c3)C(F)(F)F)c5cnc6ccccc6c5	CHEMBL3735194	1.29166	0.652181
	MTOR	Cn1cc(\C=C\2/Oc3ccc(NC(=O)Nc4cccnc4)cc3C2=O)c5c(ccnc15)N6CC7CCC(C6)O7	CHEMBL1093685	0.1515	1.56083
	MTOR	Fc1cc(ccc1c2nc[nH]n2)c3cnn4ccc(nc34)N5[C@@H]6[C@@H](Cc7ccccc67)OC5=O	CHEMBL3653645	1.05791	0.52396
	MTOR	O=C(Nc1ccncc1)Nc2ccc(cc2)c3nc(N4CCOCC4)c5ccn(CCN6CCNCC6)c5n3	CHEMBL1092280	0.0930371	1.74911
	MTOR	CCc1ncnc(c2cc(F)c(C(=O)N3CCC(CN)CC3)c(Cl)c2)c1C#Cc4ccc(N)nc4	CHEMBL3645951	1.42134	2.14807
	MTOR	CCc1ncnc(c2ccc(C(=O)N3CCNCC3)c(C)c2)c1C#Cc4ccc(N)nc4	CHEMBL3645805	1.27314	2.07861
	MTOR	COc1ncc(cc1NS(=O)(=O)c2cccc(F)c2)C3=Cc4c(C)nc(N)cc4N(C5CCCC5)C3=O	CHEMBL3112709	-0.568632	1.63665
	MTOR	Cc1nc(N)cc2N(C3CCCC3)C(=O)C(=Cc12)c4cnc5[nH]cnc5c4	CHEMBL3112727	-0.303036	2.36349
	MTOR	CCN1CCN(CC1)C(=O)c2ccc(cc2C(F)(F)F)c3ncnc(CC)c3C#Cc4ccc(N)nc4	CHEMBL3645903	0.243198	2.10874
	MTOR	CCNC1=C(Nc2ccc(cc2)c3nc4CN(CCc4c(n3)N5CCOC[C@@H]5C)c6ncccn6)C(=O)C1=O	CHEMBL2331685	1.35798	0.695416
	MTOR	CCc1ncnc(c2cc(F)c(C(=O)N3CCN(CC3)C4CCC4)c(Cl)c2)c1C#Cc5ccc(N)nc5	CHEMBL3645834	1.336	2.50358
	MTOR	CCc1ncnc(c2ccc(C(=O)N3CCC4(CNC4)C3)c(F)c2)c1C#Cc5ccc(N)nc5	CHEMBL3648864	0.744352	2.93418
	MTOR	CN(C)c1ccc(NC(=O)Nc2ccc(cc2)c3nc(nc(n3)N4C5CCC4COC5)N6CCOCC6)cc1	CHEMBL1258408	0.324625	1.29984
	MTOR	COc1ncc(cc1NS(=O)(=O)c2ccc(F)cc2F)C3=Cc4c(C)nc(N)cc4N(C5CCOCC5)C3=O	CHEMBL3112713	-0.191873	1.61786
	MTOR	COc1ncc(cn1)c2ccc3ncc4N(C)C(=O)N([C@@H]5CC[C@H](CC5)OCCO)c4c3n2	CHEMBL3681091	1.79697	2.13359
	MTOR	FC(F)(F)c1cc(ccc1N2CCNCC2)N3C(=O)C=Cc4cnc5ccc(cc5c34)c6cnc7ccccc7c6	CHEMBL1256449	0.759731	0.100748
	MTOR	CCc1ncnc(c2ccc(C(=O)N3CC4(CNC4)C3)c(Cl)c2)c1C#Cc5ccc(N)nc5	CHEMBL3645941	0.849496	2.95057
	MTOR	CCc1ncnc(c2ccc(C(=O)N3CCC(CC3)C(C)(C)O)c(OC(F)(F)F)c2)c1C#Cc4ccc(N)nc4	CHEMBL3645899	0.977096	2.48322
	MTOR	CN1C(=O)N(C2CCN(CC2)C(=O)C(C)(C)N)c3c1cnc4ccc(nc34)c5cnc6ccccc6c5	CHEMBL3681088	-0.142609	1.38982
	MTOR	COc1ncc(cn1)c2ccc3ncc4N(C)C(=O)N(C5CCN(CC5)C(=O)CN)c4c3n2	CHEMBL3681115	0.161064	2.00835
	MTOR	CC(=O)Nc1ccc(Nc2nc3ccccc3n2c4nc(C)nc(N)n4)cc1	CHEMBL1760155	0.261438	-0.0627615
	MTOR	CC1(C)OCCc2c1sc3c(nc(nc23)c4cnc(N)nc4)N5CCOCC5	CHEMBL2178613	-0.0083676	1.42536
	MTOR	CCNC(=O)Nc1ccc(cc1)c2nc(N3CC4CCC(C3)O4)c5cnn(CCN(C)C)c5n2	CHEMBL585126	1.16015	3.13591
	MTOR	CCNC(=O)Nc1ccc(cc1)c2nc(N3CCOC[C@@H]3C)c4C(=O)OC(C)(C)c4n2	CHEMBL1773085	0.083504	2.35612
	MTOR	CCNC(=O)Nc1ccc(cc1)c2nc(N3CCOC[C@@H]3C)c4COC(C)(C)c4n2	CHEMBL1774353	0.442529	2.18382
	MTOR	CCNC(=O)Nc1ccc(cc1)c2nc3CS(=O)(=O)Cc3c(n2)N4CCOC[C@H]4C	CHEMBL2063752	0.114508	2.45778
	MTOR	CCc1nccc(c2ccc(C(=O)N3CCN(CC3)C(C)C)c(F)c2)c1C#Cc4ccc(NC)nc4	CHEMBL3701169	0.98022	1.97925
	MTOR	CCc1nccc(c2ccc(C(=O)N3CCN(CCOC)CC3)c(F)c2)c1C#Cc4ccc(NC)nc4	CHEMBL3701170	1.28027	1.716
	MTOR	CCc1ncnc(c2ccc(C(=O)N(C)CC3CCN(C)CC3)c(F)c2)c1C#Cc4ccc(N)nc4	CHEMBL3643084	1.69511	1.88542
	MTOR	CCc1ncnc(c2ccc(C(=O)N3CCC(C3)N4CCC(C)CC4)c(F)c2)c1C#Cc5ccc(N)nc5	CHEMBL3643115	0.970712	2.77015
	MTOR	CCc1ncnc(c2ccc(C(=O)N3CCCC(C3)N(C)C)c(C)c2)c1C#Cc4ccc(N)nc4	CHEMBL3645773	1.05817	2.26623
	MTOR	CCc1ncnc(c2ccc(C(=O)N3CCN(C)C(C)(C)C3)c(F)c2)c1C#Cc4ccc(N)nc4	CHEMBL3643132	0.984799	2.24701
	MTOR	CCc1ncnc(c2ccc(C(=O)N3CCNCC3)c(F)c2)c1C#Cc4ccc(N)nc4	CHEMBL3643119	1.34245	2.00995
	MTOR	CCc1ncnc(c2ccc(C(=O)NC3CC(C3)N4CCN(O)CC4)c(F)c2)c1C#Cc5ccc(N)nc5	CHEMBL3643179	1.1669	2.6167
	MTOR	CCc1ncnc(c2ccc(cc2)C(=O)N3CCCCO3)c1C#Cc4ccc(N)nc4	CHEMBL3643196	0.810046	2.25827
	MTOR	CN(C(=O)C1CCN(CC1)c2ccnc3c2c(\C=C\4/Oc5ccc(NC(=O)Nc6cccnc6)cc5C4=O)cn3C)c7cccnc7	CHEMBL1091708	3.04945	-0.525781
	MTOR	CNC(=O)Nc1ccc(cc1)c2nc(N3CCOCC3)c4ncccc4n2	CHEMBL3109140	-0.380086	1.61009
	MTOR	COc1ccc(cc1CNCCO)c2ccc3c(nc(nc3n2)N4CCOC[C@@H]4C)N5CCOC[C@@H]5C	CHEMBL3693383	1.78187	0.651651
	MTOR	COc1ccc(cc1CO)c2ccc3c(nc(nc3n2)N4CCCC4C)N5CCOC[C@@H]5C	CHEMBL3693490	1.75822	2.05971
	MTOR	COc1ccc(cc1CO)c2ccc3c(nc(nc3n2)N4CCNC(=O)C4)N5CCOC[C@@H]5C	CHEMBL3693528	1.25443	1.91854
	MTOR	COc1ccc(cc1CO)c2ccc3c(nc(nc3n2)N4CCOC[C@H]4C)N5CCOC[C@H]5C	CHEMBL3688945	1.5589	1.79401
	MTOR	COc1ccc(cc1CO)c2ccc3c(nc(nc3n2)n4ccnc4C)N5CCOC[C@@H]5C	CHEMBL3693535	1.72455	2.40735
	MTOR	COc1ccc(cn1)C2=Cc3c(C)nc(N)nc3N([C@@H]4CC[C@@H](CC4)OCO)C2=O	CHEMBL2376095	0.230523	1.16678
	MTOR	C[C@H]1COCCN1c2nc(N3CCOC[C@@H]3C)c4ccc(nc4n2)c5ccc(CN6CC[C@H](O)C6)cc5	CHEMBL3688989	1.29795	1.60179
	MTOR	C[C@H]1COCCN1c2nc(N3CCOC[C@@H]3C)c4ccc(nc4n2)c5cccc(c5)C(=O)N	CHEMBL3688869	-0.0393346	0.804369
	MTOR	C[C@H]1COCCN1c2nc(N3CCOC[C@@H]3C)c4ccc(nc4n2)c5ccoc5CO	CHEMBL3693415	0.770533	2.51597
	MTOR	Cc1nc(N)c2cc(CN3CCOCC3)cc(C(=O)Nc4ccn[nH]4)c2n1	CHEMBL1668267	-0.0748814	1.20622
	MTOR	Cc1nc(N)cc(n1)c2c(Nc3cc[nH]n3)nc4cccnn24	CHEMBL2172625	1.4186	1.60741
	MTOR	Cc1ncnc(c2ccc(Cl)c(c2)C(=O)N3CCCCC3)c1C#Cc4ccc(N)nc4	CHEMBL3640967	0.472836	2.60843
	MTOR	Cc1ncnc(c2ccc(F)c(c2)C(=O)N3CCOCC3)c1C#Cc4ccc(N)nc4	CHEMBL3640964	0.394163	2.70689
	MTOR	O=C1OC[C@@H](N1c2ccn3ncc(c4ccc(cc4)c5ncc[nH]5)c3n2)c6ccccn6	CHEMBL3653650	1.06437	1.4553
	MTOR	CCc1ncnc(c2ccc(C(=O)N3CCC(CC3)N4CCOCC4)c(OC)c2)c1C#Cc5ccc(N)nc5	CHEMBL3643238	1.07724	2.67282
	MTOR	CN(C)c1ccc(cn1)c2ccc3ncc4N(C)C(=O)N(C5CCN(CC(F)(F)F)CC5)c4c3n2	CHEMBL3681092	-0.478644	1.442
	MTOR	CN(C)c1ccc(cn1)c2ccc3ncc4N(C)C(=O)N(C5CCOCC5)c4c3n2	CHEMBL3681130	-1.10025	2.0924
	MTOR	COc1ncc(cn1)C2=Cc3c(C)nc(N)nc3N([C@@H]4CC[C@@H](CC4)OCC(=O)N)C2=O	CHEMBL2375961	0.536465	1.52917
	MTOR	Fc1ccc(nc1)[C@@H]2COC(=O)N2c3ccn4ncc(c5ccc(c(F)c5)c6nc[nH]n6)c4n3	CHEMBL3653629	0.429453	1.04547
	MTOR	CC(C)[C@H]1CN(CC2CCN(C)CC2)C(=O)N1c3ccn4ncc(c5ccc(cc5)c6ncc[nH]6)c4n3	CHEMBL3653535	0.882825	2.12531
	MTOR	CC(C)[C@H]1COC(=O)N1c2ccn3ncc(c4ccc(cc4)c5ncn(COP(=O)(O)O)n5)c3n2	CHEMBL3650234	0.973191	2.17533
	MTOR	CCc1ncnc(c2ccc(C(=O)N3CCCC(C3)N(C)C)c(Cl)c2)c1C#Cc4ccc(N)nc4	CHEMBL3643266	1.27128	2.24465
	MTOR	COC(=O)N1CCC(CC1)N2C(=O)N(C)c3cnc4ccc(nc4c23)c5cnc6ccccc6c5	CHEMBL3681069	-0.117907	1.24236
	MTOR	C[C@@]1(COC(=O)N1c2ccn3ncc(c4ccc(cc4)c5nc[nH]n5)c3n2)c6ccccc6	CHEMBL3653614	1.47034	1.57689
	MTOR	Cc1nc(N)cc2N(C3CCCC3)C(=O)C(=Cc12)c4cnc5[nH]ccc5c4	CHEMBL3112725	-0.812018	1.91759
	MTOR	O=C1Nc2cnc3ccc(nc3c2N1C4CCNCC4)c5cnc6ccccc6c5	CHEMBL3681066	-0.683727	1.20873
	MTOR	CCNC(=O)Nc1ccc(cc1)c2nc(N3CCOC[C@@H]3C)c4CO[C@@](C)(CO)c4n2	CHEMBL1774375	1.25405	2.08123
	MTOR	CCNC(=O)Nc1ccc(cc1)c2nc(N3CCOC[C@@H]3C)c4ncn(C)c4n2	CHEMBL2418337	0.892952	2.34465
	MTOR	CCNC(=O)Nc1ccc(cc1)c2nc3CCN(Cc3c(n2)N4CCOC[C@@H]4C)C(=O)OC(C)(C)C	CHEMBL2181530	1.10711	1.93914
	MTOR	CCNC(=O)Nc1ccc(cc1)c2nc3CN(CCc3c(n2)N4CCOCC4)C(=O)OC	CHEMBL2181657	0.485436	1.91084
	MTOR	CCNC(=O)Nc1ccc(cc1)c2nc3CN(CCc3c(n2)N4CCOCC4)C(=O)OC(C)(C)C	CHEMBL2181655	0.853946	2.2361
	MTOR	CCc1ncnc(N2CCS(=O)(=O)CC2)c1C#Cc3ccc(N)nc3	CHEMBL3670191	-0.09764	2.60274
	MTOR	CCc1ncnc(c2ccc(C(=O)N3CCC(CC3)N4CCCC4)c(C)c2)c1C#Cc5ccc(N)nc5	CHEMBL3645804	0.957903	2.74813
	MTOR	CCc1ncnc(c2ccc(C(=O)N3CCN(CC4CCCN(C)C4)CC3)c(F)c2)c1C#Cc5ccc(N)nc5	CHEMBL3643120	1.27177	2.15875
	MTOR	CCc1ncnc(c2ccc(C(=O)N3CCN(Cc4ccccc4)CC3)c(F)c2)c1C#Cc5ccc(N)nc5	CHEMBL3643105	1.57923	1.86214
	MTOR	CCc1ncnc(c2ccc(cc2)C(=O)N3CC(O)CO3)c1C#Cc4ccc(N)nc4	CHEMBL3643197	0.500184	3.02648
	MTOR	CN(C)C(=O)c1cc(ccc1F)c2ccnc(C)c2C#Cc3ccc(N)nc3	CHEMBL3701094	0.340478	-0.0238897
	MTOR	CN1C(=O)N([C@@H]2CC[C@H](CC2)C(=O)N)c3c1cnc4ccc(nc34)c5cnn(C)c5	CHEMBL3681097	0.107251	1.41869
	MTOR	CNC(=O)Nc1ccc(cc1)c2cc(ccn2)c3ccnc(Nc4ccc(Cl)c(c4)S(=O)(=O)N(C)C)n3	CHEMBL2158865	1.28196	0.393939
	MTOR	COC(=O)Nc1ccc(cc1)c2nc(N3CCOCC3)c4cnn(C5CCN(Cc6ccccc6)CC5)c4n2	CHEMBL1098301	1.76017	1.23075
	MTOR	CON(C)C(=O)c1ccc(cc1F)c2ncnc(C)c2C#Cc3ccc(N)nc3	CHEMBL3643202	1.22505	0.848548
	MTOR	CO[C@@H]1CC[C@H](CN2C(=O)CNc3ncc(nc23)c4ccc(nc4)C(C)(C)O)CC1	CHEMBL3586397	-0.390056	1.34502
	MTOR	COc1ccc(cc1CNC2CCOCC2)c3ccc4c(nc(nc4n3)N5CCOC[C@@H]5C)N6CCOC[C@@H]6C	CHEMBL3689027	1.64013	0.809532
	MTOR	COc1ccc(cc1CO)c2ccc3c(nc(nc3n2)N4CC[C@H](O)C4)N5CCOC[C@@H]5C	CHEMBL3693476	1.56464	1.86065
	MTOR	C[C@H]1COCCN1c2nc(N3CCOC[C@@H]3C)c4ccc(nc4n2)c5ccc(F)nc5	CHEMBL3688859	1.39454	2.23099
	MTOR	C[C@H]1COCCN1c2nc(nc3nc(ccc23)c4cccc(CO)c4)c5cccnc5	CHEMBL3693578	1.16408	1.24264
	MTOR	Cc1c(CN2CCN(CC2)C(=O)CN)sc3c(nc(nc13)c4cnc(N)nc4)N5CCOCC5	CHEMBL1922090	-0.542262	1.46563
	MTOR	Cc1nc(N)nc(n1)c2c(Nc3cc[nH]n3)nc4ccccn24	CHEMBL2172637	0.637076	0.837125
	MTOR	Cc1nc(N)nc(n1)c2c(Nc3ccc4ccncc4c3)nc5ccccn25	CHEMBL3618235	0.880469	1.22813
	MTOR	Cc1nc(ccc1c2cnc3NCC(=O)N(CC4CCOCC4)c3n2)c5nc[nH]n5	CHEMBL3586560	0.605305	2.3174
	MTOR	O=C1OC[C@@H](N1c2ccn3ncc(c4ccc(cc4)c5nc[nH]n5)c3n2)c6ccccn6	CHEMBL3653618	1.09695	1.58771
	MTOR	CCc1ncnc(c2ccc(C(=O)N3CCCC(O)C3)c(OC)c2)c1C#Cc4ccc(N)nc4	CHEMBL3643237	1.05473	2.33664
	MTOR	CC(C)[C@H]1CN(C[C@@H](O)CO)C(=O)N1c2ccn3ncc(c4ccc(cc4)c5nc[nH]n5)c3n2	CHEMBL3653562	1.00345	1.4265
	MTOR	CCNc1ccc(cn1)C#Cc2c(CC)ncnc2c3ccc(C(=O)N4CCC5(CC4)CN(C5)C(=O)OC(C)(C)C)c(F)c3	CHEMBL3645937	0.402434	1.37377
	MTOR	CCc1ncnc(c2ccc(C(=O)N3CCC(CC3)C(C)(C)O)c(c2)C(F)(F)F)c1C#Cc4ccc(N)nc4	CHEMBL3645904	0.851207	2.53741
	MTOR	CCc1ncnc(c2ccc(C(=O)N3CCC(CC3)N4CCCCCC4)c(C)c2)c1C#Cc5ccc(N)nc5	CHEMBL3645780	1.25384	2.5409
	MTOR	CCc1ncnc(c2ccc(C(=O)N3CCOC4(CCNCC4)C3)c(F)c2)c1C#Cc5ccc(N)nc5	CHEMBL3648866	1.1038	2.63172
	MTOR	CN1C(=O)N([C@@H]2CC[C@H](CC2)OCCO)c3c1cnc4ccc(nc34)c5ccc(C)nc5	CHEMBL3681094	0.539016	0.954028
	MTOR	Cc1ccnc(c1)[C@H]2COC(=O)N2c3ccn4ncc(c5ccc(cc5)c6nc[nH]n6)c4n3	CHEMBL3653636	1.26879	2.79183
	MTOR	CCc1ncnc(c2ccc(C(=O)N3CCC(CC3)C(C)(C)O)c(OC)c2)c1C#Cc4ccc(N)nc4	CHEMBL3643235	0.914937	2.46032
	MTOR	CNC(=O)Nc1ccc(cc1)c2nc(nc(n2)N3CCOCC3)N4CCOCC4	CHEMBL596994	-0.0524498	1.88959
	MTOR	COc1ccc(cn1)C2=Cc3c(C)nc(N)cc3N([C@@H]4CC[C@H](CC4)OCCO)C2=O	CHEMBL3112721	0.371826	0.750939
	MTOR	OP(=O)(O)OCn1cnc(n1)c2ccc(cc2F)c3cnn4ccc(nc34)N5[C@H](COC5=O)c6ccc(F)cn6	CHEMBL3653651	1.55663	2.11877
	MTOR	CC(C)[C@H]1CN(C[C@H]2CCCN2)C(=O)N1c3ccn4ncc(c5ccc(c(F)c5)c6nc[nH]n6)c4n3	CHEMBL3653585	1.14921	1.76724
	MTOR	CCCN1CCN(CC1)C(=O)c2ccc(cc2OC)c3ccnc(CC)c3C#Cc4ccc(N)nc4	CHEMBL3701180	0.0372624	0.982667
	MTOR	CCNC(=O)Nc1ccc(cc1)c2nc(N3CCOCC3)c4CO[C@@](C)(CC(C)(C)O)c4n2	CHEMBL1774380	1.24235	2.54386
	MTOR	CCNC(=O)Nc1ccc(cc1)c2nc(N3CCOC[C@@H]3CC)c4c(ccn4C)n2	CHEMBL2418347	1.18674	2.09759
	MTOR	CCNC(=O)Nc1ccc(cc1)c2nc3CCN(Cc3c(n2)N4CCOC[C@@H]4C)C(=O)C	CHEMBL2181649	0.283238	1.23272
	MTOR	CCc1cc(ccn1)c2ncnc(CC)c2C#Cc3ccc(N)nc3	CHEMBL3640927	1.68001	0.184363
	MTOR	CCc1nc(N)ccc1C#Cc2c(C)nccc2c3ccc(C(=O)N4CCN(CC4)C5CC5)c(F)c3	CHEMBL3701161	0.902994	0.561292
	MTOR	CCc1nccc(c2ccc(C(=O)N3CCN(C)CC3)c(F)c2)c1C#Cc4ccc(NC)nc4	CHEMBL3701080	1.08132	1.99152
	MTOR	CCc1ncnc(c2ccc(C(=O)N3CCC(CC3)OC)c(C)c2)c1C#Cc4ccc(N)nc4	CHEMBL3645796	0.891218	2.36488
	MTOR	CCc1ncnc(c2ccc(C(=O)N3CCCCO3)c(F)c2)c1C#Cc4ccc(N)nc4	CHEMBL3643192	1.2018	2.15838
	MTOR	CCc1ncnc(c2ccc(C(=O)N3CCN(CC4CC4)CC3)c(C)c2)c1C#Cc5ccc(N)nc5	CHEMBL3645794	0.986368	2.61641
	MTOR	CCc1ncnc(c2ccc(C(=O)N3CC[C@@H](C3)N(C)C)c(C)c2)c1C#Cc4ccc(N)nc4	CHEMBL3645777	1.23644	2.08
	MTOR	CCc1ncnc(c2ccc(C(=O)NC3CC(C3)N4CCCC4)c(F)c2)c1C#Cc5ccc(N)nc5	CHEMBL3643182	1.02693	2.90731
	MTOR	CCc1ncnc(c2ccc(C(=O)NC3CCN(CCOC)CC3)c(F)c2)c1C#Cc4ccc(N)nc4	CHEMBL3639420	1.3979	1.73
	MTOR	CN(C)C1CCN(C1)C(=O)C2CCN(CC2)c3ccnc4c3c(\C=C\5/Oc6ccc(NC(=O)Nc7cccnc7)cc6C5=O)cn4C	CHEMBL1091701	1.51471	1.3311
	MTOR	CN(C)CCNCCn1ccc2c(nc(nc12)c3ccc(NC(=O)Nc4ccncc4)cc3)N5CCOCC5	CHEMBL1090574	1.29691	0.801455
	MTOR	CN(Cc1cccnc1)C(=O)C2CCN(CC2)c3ccnc4c3c(\C=C\5/Oc6ccc(NC(=O)Nc7cccnc7)cc6C5=O)cn4C	CHEMBL1091704	1.84303	0.944322
	MTOR	CNC(=O)Nc1ccc(Nc2nc3ccccc3n2c4nc(C)nc(N)n4)cc1	CHEMBL1760154	0.786904	0.0101429
	MTOR	COC(=O)Nc1ccc(cc1)c2nc(N3CC4CCC(C3)O4)c5sccc5n2	CHEMBL605915	0.89284	1.75388
	MTOR	COc1ccc(cc1)S(=O)(=O)Nc2cncc(c2)c3ccc4nc(NC(=O)C)sc4c3	CHEMBL1773599	0.0677489	0.850403
	MTOR	COc1ccc2c(c1)c(\C=C\3/Oc4cc(O)cc(O)c4C3=O)c(C)n2CCN5CCN(C)CC5	CHEMBL1090153	-0.694298	-0.861948
	MTOR	COc1ncc(cc1F)C2=Cc3c(C)nc(N)nc3N([C@@H]4CC[C@H](CC4)OCC(=O)N)C2=O	CHEMBL2375957	-0.0472695	1.56866
	MTOR	C[C@@H]1CN(C[C@H](C)O1)c2ncnc(C)c2C#Cc3ccc(N)nc3	CHEMBL3670148	0.962809	2.47893
	MTOR	C[C@H]1COCCN1c2nc(N3CCOC[C@@H]3C)c4ccc(nc4n2)c5ccc(CO)cc5	CHEMBL3688834	0.871282	1.32112
	MTOR	Cc1ccnc(c1)[C@H]2COC(=O)N2c3ccn4ncc(c5ccc(c(F)c5)c6nc[nH]n6)c4n3	CHEMBL3653635	1.21693	2.46491
	MTOR	Cc1nc(N)nc2N([C@@H]3CC[C@@H](CC3)OCO)C(=O)C(=Cc12)c4cnc5ccccc5c4	CHEMBL2375969	-0.581069	1.00195
	MTOR	CCc1ncnc(c2cc(Cl)c(C(=O)N3CCC4(CC3)CN(C)C4)c(Cl)c2)c1C#Cc5ccc(N)nc5	CHEMBL3648875	0.93415	2.8717
	MTOR	CCc1ncnc(c2cc(F)c(C(=O)N3CCC4(CC3)CNC4)c(F)c2)c1C#Cc5ccc(N)nc5	CHEMBL3645835	0.910135	2.6386
	MTOR	CCc1ncnc(c2ccc(C(=O)N3CCC(C3)N4CCC(C)CC4)c(C)c2)c1C#Cc5ccc(N)nc5	CHEMBL3645774	0.917059	2.81666
	MTOR	CCc1ncnc(c2ccc(C(=O)N3CCC4(CC3)CNC4)c(F)c2)c1C#Cc5ccc(N)nc5	CHEMBL3645939	0.753125	2.81246
	MTOR	CN(C)C(=O)C1CCN(CC1)c2ccnc3c2c(\C=C\4/Oc5ccc(NC(=O)Nc6cccnc6)cc5C4=O)cn3C	CHEMBL1091693	1.47214	1.01293
	MTOR	COc1ccc(cn1)c2ccc3ncc4N(C)C(=O)N(C5CCN(CC5)C(=O)CN(C)C)c4c3n2	CHEMBL3681081	0.093617	1.89945
	MTOR	Cc1nc(N)nc2N(N3CCCC3)C(=O)C(=Cc12)c4cn[nH]c4	CHEMBL2057734	-0.910468	2.30253
	MTOR	CCc1ncnc(c2ccc(C(=O)N3CCC(CC3)N4CCN(C)CC4)c(OC)c2)c1C#Cc5ccc(N)nc5	CHEMBL3643236	1.09608	2.41005
	MTOR	COc1cccc(c1)c2ccc3ncc4N(C)C(=O)N(C5CCN(CC5)C(=O)C)c4c3n2	CHEMBL3681191	-1.41972	1.81828
	MTOR	COc1cccc(c1)c2ccc3ncc4N(C)C(=O)N(C5CCN(CC5)C(=O)CO)c4c3n2	CHEMBL3639800	-0.766766	1.99232
	MTOR	CC(=O)Nc1cccc(c1)c2ccc3nc(Nc4cc[nH]n4)c(c5nc(C)nc(N)n5)n3c2	CHEMBL2172487	0.517131	0.738216
	MTOR	CCC(C)N1CCN(CC1)C(=O)c2ccc(cc2F)c3ncnc(CC)c3C#Cc4ccc(N)nc4	CHEMBL3643134	0.293954	0.978568
	MTOR	CCNC(=O)Nc1ccc(cc1)c2nc(N3CCOC[C@@H]3C)c4CO[C@@](C)(CC5CC5)c4n2	CHEMBL1774362	0.901125	2.58655
	MTOR	CCNC(=O)Nc1ccc(cc1)c2nc(nc(n2)N3CCOCC3)N4CCOCC4	CHEMBL596790	0.46507	2.56291
	MTOR	CCNC(=O)Nc1ccc(cc1)c2nc3CCCOc3c(n2)N4CCOCC4	CHEMBL1774350	-0.0038116	1.41805
	MTOR	CCNC(=O)Nc1ccc(cc1)c2nc3CN(Cc3c(n2)N4CCOCC4)C(=O)OC(C)(C)C	CHEMBL2181662	0.928277	2.39455
	MTOR	CCOC(=O)N1CCN(CC#Cc2ccnc3ccc(cc23)c4cnc(OC)c(NS(=O)(=O)c5ccc(F)cc5F)c4)CC1	CHEMBL3765587	0.71576	-1.1349
	MTOR	CCc1nccc(c2ccc(C(=O)N3CCCN(C)CC3)c(F)c2)c1C#Cc4ccc(N)nc4	CHEMBL3701128	1.01066	2.16405
	MTOR	CCc1nccc(c2ccc(C(=O)N3CCN(C(C)C)C(C)C3)c(F)c2)c1C#Cc4ccc(N)nc4	CHEMBL3701144	0.789208	2.1008
	MTOR	CCc1nccc(c2ccc(C(=O)N3CCN(CC3)C(C)(C)C)c(F)c2)c1C#Cc4ccc(NC)nc4	CHEMBL3701167	0.900415	2.01333
	MTOR	CCc1nccc(c2ccnc(C)c2)c1C#Cc3ccc(N)nc3	CHEMBL3701069	1.16758	1.14348
	MTOR	CCc1ncnc(N2CCC(CC2)OC)c1C#Cc3ccc(N)nc3	CHEMBL3670183	0.245073	1.25646
	MTOR	CCc1ncnc(N2CCC(CO)CC2)c1C#Cc3ccc(N)nc3	CHEMBL3670184	0.440459	1.17465
	MTOR	CCc1ncnc(N2CCC(O)C(C)C2)c1C#Cc3ccc(N)nc3	CHEMBL3639690	0.226839	1.57046
	MTOR	CCc1ncnc(c2cc(F)c(C(=O)N3CCC4(CC3)CN(C)C4)c(Cl)c2)c1C#Cc5ccc(N)nc5	CHEMBL3648877	0.963392	2.60639
	MTOR	CCc1ncnc(c2ccc(C(=O)N3CCN(CC3)c4ccccc4)c(F)c2)c1C#Cc5ccc(N)nc5	CHEMBL3643106	1.12891	2.02083
	MTOR	CCc1ncnc(c2ccc(C(=O)N3CCN(CC3)c4ccncc4)c(Cl)c2)c1C#Cc5ccc(N)nc5	CHEMBL3643158	1.41275	2.3654
	MTOR	CCc1ncnc(c2ccc(C(=O)NC3CC(C3)N4CCCCC4)c(F)c2)c1C#Cc5ccc(N)nc5	CHEMBL3643180	1.15736	2.81065
	MTOR	CCc1ncnc(c2ccc(cc2)C(=O)N3CCCO3)c1C#Cc4ccc(N)nc4	CHEMBL3643195	0.619144	2.50638
	MTOR	CN(Cc1cc2nc(nc(N3CCOCC3)c2s1)c4cnc(N)nc4)S(=O)(=O)C	CHEMBL1090598	0.348134	0.0909201
	MTOR	CN1C(=O)N([C@@H]2CC[C@H](CC2)OCCO)c3c1cnc4ccc(nc34)c5cnc6ccccc6c5	CHEMBL3681090	0.219871	0.510475
	MTOR	CN1CCC2(CCN(CC2)c3ncnc(C)c3C#Cc4ccc(N)nc4)C1=O	CHEMBL3670212	0.790295	-0.316588
	MTOR	CN1CCN(CC1)C(=O)c2cccc(c2)c3cc4nc(nc(N5CCOCC5)c4s3)c6cnc(N)nc6	CHEMBL1090239	1.13286	3.29359
	MTOR	COC(C)(C)c1cc2nc(nc(N3CCOCC3)c2s1)c4cnc(N)nc4	CHEMBL2178606	1.40665	2.08862
	MTOR	COCCCN(C)C(=O)c1ccc(cn1)c2ccnc(C)c2C#Cc3ccc(N)nc3	CHEMBL3701106	0.720009	0.495133
	MTOR	CO[C@@H]1CC[C@H](CC1)N2C(=O)CNc3ncc(nc23)c4ccc(nc4)C(C)(C)O	CHEMBL3586404	-1.05938	2.45394
	MTOR	CO[C@@H]1C[C@H](C[C@@H](C)[C@@H]2C[C@H](O)[C@H](C)\C=C(/C)\[C@@H](O)[C@@H](OC)[C@@H](O)[C@H](C)C[C@H](C)\C=C\C=C\C=C(/C)\[C@H](C[C@@H]3CC[C@@H](C)[C@@](O)(O3)C(=O)C(=O)N4CCCC[C@H]4C(=O)O2)c5c[nH]c6c(C)cccc56)CC[C@H]1O	CHEMBL525042	-0.691093	1.1901
	MTOR	COc1ccc(cc1CO)c2ccc3c(nc(NCC(F)F)nc3n2)N4CCOC[C@@H]4C	CHEMBL3693522	1.32287	1.1822
	MTOR	COc1ccc(cc1CO)c2ccc3c(nc(nc3n2)N4CC[C@@H](O)C4)N5CCOC[C@@H]5C	CHEMBL2336332	1.62239	1.87287
	MTOR	COc1ccc2[nH]c(c(\C=C\3/Oc4cc(O)cc(O)c4C3=O)c2c1)c5ccccc5	CHEMBL1090115	0.109894	-2.24071
	MTOR	Cc1ncnc(N2CCC3(CC2)OCCO3)c1C#Cc4ccc(N)nc4	CHEMBL3670165	-1.25354	2.13107
	MTOR	Cc1ncnc(N2CCN(CC2)C3CC3)c1C#Cc4ccc(N)nc4	CHEMBL3670144	-0.4603	2.11842
	MTOR	Cc1ncnc(c2ccc(C(=O)N3CCCO3)c(F)c2)c1C#Cc4ccc(N)nc4	CHEMBL3643199	0.20771	2.41568
	MTOR	Fc1cc(ccc1c2nc[nH]n2)c3cnn4ccc(nc34)N5C(COC5=O)c6ccccc6N7CCNCC7	CHEMBL3653616	0.60103	-0.317007
	MTOR	Nc1nc2cc(ccc2[nH]1)c3cnc4NC(=O)N(CC5CCOCC5)c4n3	CHEMBL1946263	-1.2396	3.29841
	MTOR	Nc1ncnc2c1c(nn2C3CCCC3)c4cnc5[nH]ccc5c4	CHEMBL1081312	-0.496381	1.9321
	MTOR	Oc1cccc(c1)c2nc(N3CCOCC3)c4cnn(C5CCN(Cc6cccnc6)CC5)c4n2	CHEMBL550286	0.632638	1.90074
	MTOR	CC(C)OC(=O)N1CCC(CC1)N2C(=O)N(C)c3cnc4ccc(nc4c23)c5cnc6ccccc6c5	CHEMBL3681075	-0.56268	1.08485
	MTOR	CC(C)[C@H]1CN(CCN2CC[C@@H](F)C2)C(=O)N1c3ccn4ncc(c5ccc(cc5)c6nc[nH]n6)c4n3	CHEMBL3653543	1.47831	1.91001
	MTOR	CCc1ncnc(c2cc(Cl)c(C(=O)N3CC4(CN(C)C4)C3)c(Cl)c2)c1C#Cc5ccc(N)nc5	CHEMBL3648873	0.812927	2.87534
	MTOR	CCc1ncnc(c2ccc(C(=O)N3CC4(CN(C)C4)C3)c(F)c2)c1C#Cc5ccc(N)nc5	CHEMBL3645953	0.618529	2.79946
	MTOR	CCc1ncnc(c2ccc(C(=O)N3CCC4(CC3)CC(C4)NC(=O)OC(C)(C)C)c(F)c2)c1C#Cc5ccc(N)nc5	CHEMBL3645985	0.930565	2.72127
	MTOR	CCNC(=O)Nc1ccc(cc1)c2nc(N3CCOC[C@@H]3C)c4nc(n(CCO)c4n2)C(C)(C)O	CHEMBL2418353	0.816868	2.664
	MTOR	CCNC(=O)Nc1ccc(cc1)c2nc3CN(CCc3c(n2)N4CCOC[C@@H]4C)C(C)C	CHEMBL2331678	1.10961	1.75198
	MTOR	CCc1ncnc(c2ccc(C(=O)N3CCC4(C3)CN(C4)C(=O)OC(C)(C)C)c(F)c2)c1C#Cc5ccc(N)nc5	CHEMBL3645989	0.684831	2.88586
	MTOR	CCc1ncnc(c2ccc(C(=O)N3CCN(CC3)C(=O)C)c(C)c2)c1C#Cc4ccc(N)nc4	CHEMBL3645786	0.908497	2.36007
	MTOR	CCc1ncnc(c2ccc(C(=O)N3CCN(CC3)c4ccncc4)c(C)c2)c1C#Cc5ccc(N)nc5	CHEMBL3645809	1.30796	2.40898
	MTOR	CN(C)c1ccc(cn1)c2ccc3ncc4N(C)C(=O)N(C5CCN(C)CC5)c4c3n2	CHEMBL3681133	-1.08567	1.51468
	MTOR	CN1C(=O)N(C2CCN(CC(F)(F)F)CC2)c3c1cnc4ccc(nc34)c5cnc6ccccc6c5	CHEMBL3681084	-0.0124454	1.15942
	MTOR	CNC(=O)Nc1ccc2O\C(=C/c3cn(C)c4nccc(N5CC6CCC(C5)O6)c34)\C(=O)c2c1	CHEMBL1093069	-0.876513	-0.353971
	MTOR	CO[C@H]1C[C@@H]2CC[C@@H](C)[C@@](O)(O2)C(=O)C(=O)N3CCCC[C@H]3C(=O)N[C@H](CCc4ccccc4)C(=O)NCC(=O)N(C)CC(=O)O[C@H]1C	CHEMBL371029	-0.025282	-0.965946
	MTOR	COc1ccc(cc1CO)c2ccc3c(nc(nc3n2)N(CCO)CCO)N4CCOC[C@@H]4C	CHEMBL3693532	1.67456	1.29447
	MTOR	C[C@H](CO)N1C(=O)N(C)c2cnc3ccc(nc3c12)c4cnc5ccccc5c4	CHEMBL3681158	-0.419407	2.03456
	MTOR	Nc1ccc(cn1)c2nc(N3CCOCC3)c4cnn(c5ccccc5)c4n2	CHEMBL1095618	-0.0295207	1.30036
	MTOR	O=C1N[C@@H]2CCCC[C@@H]2N1c3ccn4ncc(c5ccc(cc5)c6ncc[nH]6)c4n3	CHEMBL3653531	0.227423	1.89977
	MTOR	CC(C)[C@H]1CN(C)C(=O)N1c2ccn3ncc(c4ccc(cc4)c5nc[nH]n5)c3n2	CHEMBL3653540	0.819804	1.81126
	MTOR	CCNc1ccc(cn1)C#Cc2c(CC)ncnc2c3ccc(C(=O)N4CC5(CN(C5)C(=O)OC(C)(C)C)C4)c(F)c3	CHEMBL3645938	0.230134	1.36521
	MTOR	CCc1ncnc(c2ccc(C(=O)N3CCN4CCC[C@H]4C3)c(OC(F)(F)F)c2)c1C#Cc5ccc(N)nc5	CHEMBL3645895	1.05526	2.46423
	MTOR	CN(Cc1ccncc1)C(=O)C2CCN(CC2)c3ccnc4c3c(\C=C\5/Oc6ccc(NC(=O)Nc7cccnc7)cc6C5=O)cn4C	CHEMBL1091705	2.09988	0.926866
	MTOR	COc1ccc(cc1CO)c2ccc3c(nc(nc3n2)N4CCOC[C@@H]4C)N5CCOC[C@H]5C	CHEMBL3693561	1.61336	1.80413
	MTOR	Cc1ccc(nc1)[C@H]2COC(=O)N2c3ccn4ncc(c5ccc(c(F)c5)c6nc[nH]n6)c4n3	CHEMBL3653628	0.883389	1.87266
	MTOR	Fc1ccc(NC(=O)Nc2ccc(cc2)c3nc(nc(n3)N4CCOCC4)N5CCOCC5)c(F)c1	CHEMBL597815	0.96822	0.102288
	MTOR	CNCc1cccc(c1)c2ccc3c(nc(nc3n2)N4CCOC[C@@H]4C)N5CCOC[C@@H]5C	CHEMBL3688997	0.616832	1.40541
	MTOR	COc1ncc(cc1F)c2ccc3ncc4NC(=O)N(c5ccc(cc5)C(C)(C)C#N)c4c3n2	CHEMBL3681058	1.57798	1.78613
	MTOR	C[C@H]1COCCN1c2nc(N3CCOC[C@@H]3C)c4ccc(nc4n2)c5cccc(c5)C(=O)O	CHEMBL3688873	-0.21197	1.38215
	MTOR	Cc1nc(N)nc2N([C@@H]3CC[C@H](CC3)OCC(=O)N)C(=O)C(=Cc12)c4cnc5ccccc5c4	CHEMBL2375953	-0.605601	0.849317
	MTOR	C(N1CCC(CC1)n2ncc3c(nc(nc23)c4ccc5[nH]ccc5c4)N6CCOCC6)c7cccnc7	CHEMBL583194	1.97417	0.341517
	MTOR	CC(=O)Nc1cc(nc(C)n1)c2c(Nc3cc[nH]n3)nc4ccccn24	CHEMBL2172475	0.194089	-1.05955
	MTOR	CC(C)N1C(=O)C(=Nc2c(C)nc(N)nc12)c3cn[nH]c3	CHEMBL1234917	0.481986	0.86646
	MTOR	CCN1CCN(CC1)C(=O)c2ccc(cc2F)c3ccnc(CC)c3C#Cc4ccc(NC)nc4	CHEMBL3701084	0.139345	0.981932
	MTOR	CCN1CCN(CC1C)C(=O)c2ccc(cc2F)c3ccnc(CC)c3C#Cc4ccc(N)nc4	CHEMBL3701145	0.181825	0.965707
	MTOR	CCc1cc(ccn1)c2ccnc(CC)c2C#Cc3ccc(N)nc3	CHEMBL3701072	1.18155	-0.0465432
	MTOR	CCc1nccc(c2ccc(C(=O)N3CC(C)N(CCOC)C(C)C3)c(F)c2)c1C#Cc4ccc(N)nc4	CHEMBL3701143	1.01326	2.1398
	MTOR	CCc1nccc(c2ccc(C(=O)N3CCN(C)C(C)(C)C3)c(F)c2)c1C#Cc4ccc(N)nc4	CHEMBL3701146	0.708842	2.30934
	MTOR	CCc1nccc(c2ccc(C(=O)N3C[C@@H]4CC3CN4C)c(F)c2)c1C#Cc5ccc(N)nc5	CHEMBL3701148	0.881519	2.69682
	MTOR	CCc1ncnc(N2CCC(CC(C)(C)O)CC2)c1C#Cc3ccc(N)nc3	CHEMBL3670153	-0.0100855	1.83641
	MTOR	CCc1ncnc(N2CCC(CC2)C(F)(F)F)c1C#Cc3ccc(N)nc3	CHEMBL3670180	-0.0956306	1.90903
	MTOR	CCc1ncnc(N2CCC(CC2)OC)c1C#Cc3ccc(NC)nc3	CHEMBL3670223	0.500858	0.63899
	MTOR	CCc1ncnc(c2ccc(C(=O)N3CCC4(CC3)CN(CCO4)C(=O)OC(C)(C)C)c(F)c2)c1C#Cc5ccc(N)nc5	CHEMBL3645987	0.925282	2.71483
	MTOR	CCc1ncnc(c2ccc(C(=O)N3CCCO3)c(OC)c2)c1C#Cc4ccc(N)nc4	CHEMBL3643241	1.06647	2.35721
	MTOR	CCc1ncnc(c2ccc(C(=O)N3CCN(C)CC3)c(c2)C(F)(F)F)c1C#Cc4ccc(N)nc4	CHEMBL3645901	1.11391	2.3621
	MTOR	CCc1ncnc(c2ccc(C(=O)N3CCN(CC3)OC)c(F)c2)c1C#Cc4ccc(N)nc4	CHEMBL3643114	1.20039	2.15142
	MTOR	CCc1ncnc(c2ccc(C(=O)N3CCN(CC3)S(=O)(=O)CC)c(F)c2)c1C#Cc4ccc(N)nc4C	CHEMBL3640994	1.42735	2.13656
	MTOR	CCc1ncnc(c2ccc(C(=O)N3CCN(Cc4ccccc4)CC3)c(F)c2)c1C#Cc5ccc(N)nc5C	CHEMBL3640998	2.12962	1.91264
	MTOR	CCc1ncnc(c2ccc(C(=O)N3CCOC(C)(C)C3)c(F)c2)c1C#Cc4ccc(N)nc4	CHEMBL3643125	0.975476	2.5545
	MTOR	CCc1ncnc(c2ccc(C(=O)N3CC[C@H](C3)N(C)C)c(F)c2)c1C#Cc4ccc(NC)nc4	CHEMBL3645853	1.33081	1.74506
	MTOR	CCc1ncnc(c2ccc(C(=O)N3CC[C@H](O)C3)c(C)c2)c1C#Cc4ccc(N)nc4	CHEMBL3645801	1.09686	2.2821
	MTOR	CN(C)C(=O)c1ccc(cn1)c2ccnc(C)c2C#Cc3ccc(N)nc3	CHEMBL3701108	0.756747	0.914629
	MTOR	CN(C)c1ccc(cn1)c2ccc3ncc4N(C)C(=O)N([C@@H]5CC[C@H](CC5)OCCO)c4c3n2	CHEMBL3639799	0.996008	1.60003
	MTOR	COC1(COC1)c2sc3c(nc(nc3c2C)c4cnc(N)nc4)N5CCOCC5	CHEMBL2178608	0.905446	1.04035
	MTOR	COc1ccc(cc1CO)c2ccc3c(nc(nc3n2)N4CCOC[C@@H]4C)N5CCOC[C@@H]5C	CHEMBL1801204	1.63162	1.79559
	MTOR	COc1ccc2c(c1)c(\C=C\3/Oc4cc(O)cc(O)c4C3=O)c(C)n2CCN5CCOCC5	CHEMBL1089823	-0.252281	-0.612224
	MTOR	COc1ncc(cn1)c2ccc3ncc4N(C)C(=O)N(C5CCN(CC5)C(=O)CN(C)C)c4c3n2	CHEMBL3681114	0.226147	1.9789
	MTOR	C[C@@H]1COCCN1c2nc(N3CCOC[C@H]3C)c4nc([nH]c4n2)c5cccc6[nH]ccc56	CHEMBL3639662	1.74577	1.24472
	MTOR	Cc1nc(N)nc(n1)n2c(Nc3cccc(O)c3)nc4ccccc24	CHEMBL1762788	0.299349	-0.423632
	MTOR	Cc1ncnc(N2CCC(CCO)CC2)c1C#Cc3ccc(N)nc3	CHEMBL3670169	-0.301493	1.04799
	MTOR	Cc1ncnc(c2ccc(C(=O)N3CC(O)CO3)c(Cl)c2)c1C#Cc4ccc(N)nc4	CHEMBL3643205	0.340526	2.71703
	MTOR	Cn1cc(\C=C\2/Oc3ccc(NC(=O)Nc4cccnc4)cc3C2=O)c5c(ccnc15)N6CCC(CC6)C(=O)NCc7cccnc7	CHEMBL1091703	2.12456	0.310172
	MTOR	O=C1Nc2ncc(nc2N1CC3CCCCC3)c4ccc(cc4)c5nc[nH]n5	CHEMBL1945952	-0.836025	2.03872
	MTOR	O=C1Nc2ncc(nc2N1CC3CCCCC3)c4ccc(cc4)c5ncc[nH]5	CHEMBL1945954	-0.834072	1.13083
	MTOR	CCc1ncnc(c2ccc(C(=O)N3CCC4(CC3)OCCCO4)c(Cl)c2)c1C#Cc5ccc(N)nc5	CHEMBL3643229	1.05332	2.97385
	MTOR	CN1CCN(CC1)c2ccc(NC(=O)Nc3ccc(cc3)c4nc(nc(n4)N5C6CCC5COC6)N7CCSCC7)cc2	CHEMBL1091347	1.11532	1.41327
	MTOR	COc1ccc(cc1CO)c2ccc3c(nc(nc3n2)c4cc(cc(c4)[N+](=O)[O-])C(=O)O)N5CCOC[C@@H]5C	CHEMBL3693567	1.88619	1.21448
	MTOR	COc1ccc(cn1)C2=Cc3c(C)nc(N)nc3N([C@@H]4CC[C@H](CC4)OCC(=O)O)C2=O	CHEMBL2376096	-0.123303	1.11767
	MTOR	COc1ncc(cn1)C2=Cc3c(C)nc(N)nc3N([C@@H]4CC[C@H](CC4)OCC(=O)N)C2=O	CHEMBL2375956	0.477893	1.49942
	MTOR	CCc1ncnc(c2cc(F)c(C(=O)N3CCN(CC#C)CC3)c(F)c2)c1C#Cc4ccc(N)nc4	CHEMBL3645846	1.35515	1.67122
	MTOR	CCc1ncnc(c2ccc(C(=O)N3CCN(CCN)CC3)c(Cl)c2)c1C#Cc4ccc(N)nc4	CHEMBL3645950	1.49942	1.84817
	MTOR	COc1ccc(cn1)c2ccc3ncc4NC(=O)N(Cc5ccccc5)c4c3n2	CHEMBL3681077	-0.071728	0.807071
	MTOR	COc1cccc(c1)c2ccc3ncc4N(C)C(=O)N(C5CCN(CC5)C(=O)[C@H](C)O)c4c3n2	CHEMBL3681190	0.0607752	1.74939
	MTOR	COc1ncc(cc1NS(=O)(=O)c2ccc(Cl)s2)C3=Cc4c(C)nc(N)cc4N(C5CCCC5)C3=O	CHEMBL3112711	0.0262293	1.96307
	MTOR	COc1ncc(cc1NS(=O)(=O)c2ccc(F)cc2F)C3=Cc4c(C)nc(N)cc4N([C@@H]5CC[C@H](CC5)OCCO)C3=O	CHEMBL3112730	1.12067	0.87785
	MTOR	CC(C)[C@H]1CN(CCCO)C(=O)N1c2ccn3ncc(c4ccc(cc4)c5nc[nH]n5)c3n2	CHEMBL3653541	0.948505	1.15768
	MTOR	CN(C)c1ccc(cn1)c2ccc3ncc4N(C)C(=O)N(C5CCNCC5)c4c3n2	CHEMBL3681119	-0.908264	1.46932
	MTOR	CN(Cc1ccccn1)C(=O)C2CCN(CC2)c3ccnc4c3c(\C=C\5/Oc6ccc(NC(=O)Nc7cccnc7)cc6C5=O)cn4C	CHEMBL1091706	1.72414	1.09965
	MTOR	C[C@H]1COCCN1c2nc(N3CCOC[C@@H]3C)c4ccc(nc4n2)c5ccc(cc5)C(=O)N	CHEMBL3688866	0.0875522	0.969877
	MTOR	CC(C)[C@H]1CNC(=O)N1c2ccn3ncc(c4ccc(cc4)c5ncc[nH]5)c3n2	CHEMBL3653527	0.864152	1.37243
	MTOR	CCN1CCC(CC1)N2C(=O)N(C)c3cnc4ccc(nc4c23)c5cnc6ccccc6c5	CHEMBL3681067	-0.0102512	1.66416
	MTOR	COC1CCN(C1)C(=O)C2CCN(CC2)c3ccnc4c3c(\C=C\5/Oc6ccc(NC(=O)Nc7cccnc7)cc6C5=O)cn4C	CHEMBL1091702	1.96515	0.933231
	MTOR	COCCN1CCC(CC1)N2C(=O)N(C)c3cnc4ccc(nc4c23)c5ccc(nc5)N(C)C	CHEMBL3681132	0.384804	1.30792
	MTOR	COc1nc(nc(n1)c2ccc(NC(=O)Nc3ccc(cc3)C(=O)NCCN4CCCCC4)cc2)N5CCOCC5	CHEMBL1808978	1.86242	-0.405746
	MTOR	Cn1cc(\C=C\2/Oc3ccc(NC(=O)Nc4cccnc4)cc3C2=O)c5c(ccnc15)N6CCC(CC6)C(=O)N7CCCC7	CHEMBL1091699	0.603277	0.168863
	MTOR	C1CN(CCO1)c2nc(N3CCOCC3)c4nc([nH]c4n2)c5cccc6[nH]ccc56	CHEMBL3667440	-0.202324	0.141312
	MTOR	CC(C)[C@H]1CN(CCN2CCNC(=O)C2)C(=O)N1c3ccn4ncc(c5ccc(cc5)c6nc[nH]n6)c4n3	CHEMBL3653549	1.26749	2.41248
	MTOR	CC(C)n1nc(c2cc3cc(O)ccc3[nH]2)c4c(N)ncnc14	CHEMBL1241674	-0.417307	0.304806
	MTOR	CCC(=O)N1CCC(CC1)N2C(=O)N(C)c3cnc4ccc(nc4c23)c5cnc6ccccc6c5	CHEMBL3681068	-0.29827	0.810435
	MTOR	CCCCN1CCN(CC1)C(=O)c2ccc(cc2)c3ncnc(C)c3C#Cc4ccc(N)nc4	CHEMBL3643165	0.49004	1.84253
	MTOR	CCNC(=O)Nc1ccc(cc1)c2nc(N3CCOC[C@@H]3C)c4CO[C@](C)(CCOC)c4n2	CHEMBL1774374	1.61791	1.82781
	MTOR	CCNC(=O)Nc1ccc(cc1)c2nc(N3CCOC[C@@H]3C)c4c(cnn4C)n2	CHEMBL2418348	1.42664	2.62158
	MTOR	CCNC(=O)Nc1ccc(cc1)c2nc(N3CCOC[C@@H]3C)c4ncn(CC)c4n2	CHEMBL2418340	1.19258	2.12699
	MTOR	CCNC(=O)Nc1ccc(cc1)c2nc(N3CCOC[C@@H]3CC)c4c(n2)c(C)nn4C	CHEMBL2418350	2.06765	3.32336
	MTOR	CCNC(=O)Nc1ccc(cc1)c2nc3CCS(=O)(=O)Cc3c(n2)N4CCOC[C@@H]4C	CHEMBL2063756	0.235387	2.21458
	MTOR	CCc1ncnc(N2CCC3(CCN(C)C3=O)CC2)c1C#Cc4ccc(N)nc4	CHEMBL3670214	-0.236739	2.56144
	MTOR	CCc1ncnc(c2cc(C)nc(C)c2)c1C#Cc3ccc(N)nc3	CHEMBL3640928	0.76207	1.61158
	MTOR	CCc1ncnc(c2ccc(C(=O)N3CCC(C3)N4CCOCC4)c(F)c2)c1C#Cc5ccc(N)nc5	CHEMBL3643207	0.987254	2.96017
	MTOR	CCc1ncnc(c2ccc(C(=O)N3CCC(O)(CC3)c4ccccc4)c(F)c2)c1C#Cc5ccc(N)nc5	CHEMBL3643131	0.982502	2.2258
	MTOR	CCc1ncnc(c2ccc(C(=O)N3CCC4(CC3)CNC4)c(Cl)c2)c1C#Cc5ccc(N)nc5	CHEMBL3645922	0.931205	2.82105
	MTOR	CCc1ncnc(c2ccc(C(=O)N3CCN(C)C(C)C3)c(F)c2)c1C#Cc4ccc(N)nc4	CHEMBL3643133	1.02995	2.17567
	MTOR	CCc1ncnc(c2ccc(C(=O)N3CCN(C)CC3)c(F)c2)c1C#Cc4ccc(N)nc4C	CHEMBL3640996	1.57993	2.00005
	MTOR	CCc1ncnc(c2ccc(C(=O)N3CCN(CC3)\C(=N/C)\NC#N)c(F)c2)c1C#Cc4ccc(N)nc4	CHEMBL3643122	1.62304	1.76965
	MTOR	CCc1ncnc(c2ccc(C(=O)N3CCN(CCN(C)C)CC3)c(OC)c2)c1C#Cc4ccc(N)nc4	CHEMBL3643070	1.47016	1.80748
	MTOR	CCc1ncnc(c2ccc(C(=O)N3CCN4CCCCC4C3)c(F)c2)c1C#Cc5ccc(N)nc5C	CHEMBL3640993	1.68552	2.69234
	MTOR	CCc1ncnc(c2ccc(C(=O)N3CCNCC3)c(Cl)c2)c1C#Cc4ccc(N)nc4	CHEMBL3643155	1.50401	2.05484
	MTOR	CCc1ncnc(c2ccc(C(=O)N3CCOCC3)c(F)c2)c1C#Cc4ccc(N)nc4C	CHEMBL3640995	1.56559	2.40552
	MTOR	CCc1ncnc(c2ccc(C(=O)N3CC[C@H](C3)N(C)C)c(F)c2)c1C#Cc4ccc(N)nc4	CHEMBL3643209	1.23626	2.01851
	MTOR	CCc1ncnc(c2ccc(C(=O)NC)c(F)c2)c1C#Cc3ccc(N)nc3	CHEMBL3640980	1.18004	1.58543
	MTOR	CCc1ncnc(c2ccc(C(=O)NC3CC(C3)N4CCC(CC4)N5CCCC5)c(F)c2)c1C#Cc6ccc(N)nc6	CHEMBL3643181	1.87538	2.86962
	MTOR	CN(C)CC(=O)N1CCC(CC1)N2C(=O)N(C)c3cnc4ccc(nc4c23)c5ccc(nc5)N(C)C	CHEMBL3681087	0.0778363	1.44514
	MTOR	CN(C)CCn1ccc2c(nc(nc12)c3ccc(NC(=O)Nc4ccc(F)cc4)cc3)N5CCOCC5	CHEMBL1091158	1.40769	0.110546
	MTOR	Cc1nc(ccc1c2cnc3NCC(=O)N([C@@H]4CC[C@H](O)CC4)c3n2)c5nc[nH]n5	CHEMBL3586566	1.16965	2.11331
	MTOR	Cc1nccc(c2ccc(cc2)C(=O)N3CCN(CC3)C4CC4)c1C#Cc5ccc(N)nc5	CHEMBL3701065	-0.0360754	2.44939
	MTOR	Cc1ncnc(c2ccc(C(=O)N3CC(O)CO3)c(F)c2)c1C#Cc4ccc(N)nc4	CHEMBL3643201	0.149466	2.76046
	MTOR	Cc1ncnc(c2ccc(cc2)S(=O)(=O)C)c1C#Cc3ccc(N)nc3	CHEMBL3640932	-0.701598	2.88907
	MTOR	O=C1CN(CCC2CCOCC2)c3nc(cnc3N1)c4ccc(cc4)c5nc[nH]n5	CHEMBL2348864	-0.0668244	1.22155
	MTOR	CCc1ncnc(c2ccc(C(=O)N3CCN4CCCCC4C3)c(C)c2)c1C#Cc5ccc(N)nc5	CHEMBL3645779	1.12165	2.75336
	MTOR	CN1C(=O)N(C2CCN(CC2)C(=O)C)c3c1cnc4ccc(nc34)c5cnn(C)c5	CHEMBL3681139	-0.261875	2.01822
	MTOR	CNC(=O)Nc1ccc(cc1)c2cc(ccn2)c3ccnc(Nc4ccc(Cl)c(c4)S(=O)(=O)NC)n3	CHEMBL2158864	1.23174	0.0137264
	MTOR	COc1ccc(cn1)c2ccc3ncc4N(C)C(=O)N(C5CCOCC5)c4c3n2	CHEMBL3681083	-0.669677	2.8808
	MTOR	COc1nc(nc(n1)c2ccc(NC(=O)Nc3ccc(cc3)C(=O)N(C)CCN(C)C)cc2)N4CCOCC4	CHEMBL1808979	1.81384	-0.68936
	MTOR	Cc1nc(N)nc2N([C@@H]3CC[C@H](CC3)OCO)C(=O)C(=Cc12)c4cnc5ccccc5c4	CHEMBL2375965	-0.645746	1.00014
	MTOR	Fc1cc(ccc1c2nc[nH]n2)c3cnn4ccc(nc34)N5[C@@H](Cc6ccccc6)COC5=O	CHEMBL3653591	1.14532	0.341848
	MTOR	CC(C)[C@H]1CN(C[C@H](O)CO)C(=O)N1c2ccn3ncc(c4ccc(cc4)c5nc[nH]n5)c3n2	CHEMBL3653561	0.95849	1.40709
	MTOR	CCc1ncnc(c2cc(F)c(C(=O)N3CCN(CC(F)F)CC3)c(F)c2)c1C#Cc4ccc(NC)nc4	CHEMBL3645889	1.41695	1.64761
	MTOR	CCc1ncnc(c2cc(F)c(C(=O)N3CCN(CC3)C(C)(C)C)c(F)c2)c1C#Cc4ccc(N)nc4	CHEMBL3643221	1.15489	2.00514
	MTOR	CN1C(=O)N(C2CCN(CC(=O)N)CC2)c3c1cnc4ccc(nc34)c5cnn(C)c5	CHEMBL3681137	0.0371609	1.76638
	MTOR	CC(C)C[C@H]1COC(=O)N1c2ccn3ncc(c4ccc(cc4)c5nc[nH]n5)c3n2	CHEMBL3653580	1.42744	1.21843
	MTOR	CC(C)[C@H]1CN(CCN2CCOCC2)C(=O)N1c3ccn4ncc(c5ccc(cc5)c6nc[nH]n6)c4n3	CHEMBL3653547	1.26149	2.17303
	MTOR	CCNC(=O)Nc1ccc(cc1)c2nc3C[C@@H]4CC[C@@H](N4C(=O)C)c3c(n2)N5CCOC[C@@H]5C	CHEMBL2334759	1.39148	2.01764
	MTOR	CO[C@@H](C)[C@H]1COC(=O)N1c2ccn3ncc(c4ccc(c(F)c4)c5nc[nH]n5)c3n2	CHEMBL3653634	0.880973	1.29199
	MTOR	COc1cccc(n1)[C@H]2COC(=O)N2c3ccn4ncc(c5ccc(cc5)c6nc[nH]n6)c4n3	CHEMBL3653638	2.0597	1.17953
	MTOR	C[C@H]1COCCN1c2nc(N3CCOC[C@@H]3C)c4ccc(nc4n2)c5ccnc(NC(=O)C)c5	CHEMBL3688932	0.500835	1.12322
	MTOR	Cc1nc(N)nc2N([C@@H]3CC[C@@H](CC3)OCO)C(=O)C(=Cc12)c4cn[nH]c4	CHEMBL2376092	-0.343319	1.24838
	MTOR	Cn1cc(\C=C\2/Oc3ccc(NC(=O)Nc4cccnc4)cc3C2=O)c5c(ccnc15)N6CC7CCC6CO7	CHEMBL1090709	0.320543	1.70799
	MTOR	Fc1cc(ccc1c2nc[nH]n2)c3cnn4ccc(nc34)N5C(COC5=O)c6ccccn6	CHEMBL3653582	-0.759598	1.13213
	MTOR	CCc1ncnc(c2ccc(C(=O)N3CCN(CC3)C4CCS(=O)(=O)C4)c(OC)c2)c1C#Cc5ccc(N)nc5	CHEMBL3643245	0.878974	2.53824
	MTOR	CN1C(=O)N(C2CCN(CC2)C(=O)C(C)(C)O)c3c1cnc4ccc(nc34)c5cnc6ccccc6c5	CHEMBL3681086	-0.289051	1.31202
	MTOR	CN1C(=O)N([C@@H]2CC[C@@H](O)CC2)c3c1cnc4ccc(nc34)c5cnn(C)c5	CHEMBL3681105	0.219484	1.22424
	MTOR	O=C(Nc1ccccc1)Nc2ccc(cc2)c3nc(C4=CCOCC4)c5sccc5n3	CHEMBL589622	-0.314726	1.14269
	MTOR	CCc1ncnc(c2ccc(C(=O)N3CCC4(CC3)CN(C)C4)c(F)c2)c1C#Cc5ccc(N)nc5	CHEMBL3648879	0.642366	2.80328
	MTOR	CCc1ncnc(c2ccc(C(=O)N3CCC4(CCN(CC4)C(=O)OC(C)(C)C)C3)c(F)c2)c1C#Cc5ccc(N)nc5	CHEMBL3648867	0.883832	2.64144
	MTOR	COCCN1C(=O)N(C)c2cnc3ccc(nc3c12)c4ccc(OC)nc4	CHEMBL3681185	0.632455	1.03556
	MTOR	C[C@H]1COCCN1c2nc(N3CCOC[C@@H]3C)c4ccc(nc4n2)c5cccc(CNCC6CC6)c5	CHEMBL3688999	1.04759	1.63942
	MTOR	CC(=O)Nc1ccc(cc1)c2nc(N3CCOCC3)c4cnn(C5CCN(Cc6cccnc6)CC5)c4n2	CHEMBL561844	0.987692	1.8744
	MTOR	CCNC(=O)Nc1ccc(cc1)c2nc(N3CCOC[C@@H]3C)c4CO[C@@](C)(CCN(C)C)c4n2	CHEMBL1774371	1.29547	1.71036
	MTOR	CCNC(=O)Nc1ccc(cc1)c2nc(N3CCOC[C@@H]3C)c4nc(n(C)c4n2)C(C)(C)O	CHEMBL2418354	0.509353	2.75026
	MTOR	CCNC(=O)Nc1ccc(cc1)c2nc3CS(=O)(=O)Cc3c(n2)N4C[C@H]5CC[C@@H](C4)O5	CHEMBL2063760	-0.832862	2.65528
	MTOR	CCc1nccc(c2ccc(C(=O)NCCOC)c(F)c2)c1C#Cc3ccc(N)nc3	CHEMBL3701126	1.3761	1.27918
	MTOR	CCc1ncnc(N2CCC(C)(O)CC2)c1C#Cc3ccc(N)nc3	CHEMBL3670162	0.183181	1.73348
	MTOR	CCc1ncnc(N2CCC(CC2)C(C)(C)O)c1C#Cc3ccc(N)nc3	CHEMBL3670150	-0.107976	1.89797
	MTOR	CCc1ncnc(N2CCC(O)(CC2)c3ccccc3)c1C#Cc4ccc(N)nc4	CHEMBL3670155	0.75968	1.20054
	MTOR	CCc1ncnc(N2CCN(CC(C)(C)O)CC2)c1C#Cc3ccc(N)nc3	CHEMBL3670218	0.513298	1.97965
	MTOR	CCc1ncnc(c2ccc(C(=O)N(C)OC)c(F)c2)c1C#Cc3ccc(N)nc3	CHEMBL3643194	1.5129	2.00801
	MTOR	CCc1ncnc(c2ccc(C(=O)N3CC(O)CO3)c(F)c2)c1C#Cc4ccc(N)nc4	CHEMBL3643193	1.07988	2.83819
	MTOR	CCc1ncnc(c2ccc(C(=O)N3CCC(CC3)C4CCN(C)CC4)c(Cl)c2)c1C#Cc5ccc(N)nc5	CHEMBL3643143	1.24777	2.46608
	MTOR	CCc1ncnc(c2ccc(C(=O)N3CCC(O)(CC3)C(C)C)c(F)c2)c1C#Cc4ccc(N)nc4	CHEMBL3643129	0.967345	2.38216
	MTOR	CCc1ncnc(c2ccc(C(=O)N3CCC(O)CC3)c(C)c2)c1C#Cc4ccc(N)nc4	CHEMBL3645810	0.943783	2.42695
	MTOR	CCc1ncnc(c2ccc(C(=O)N3CCN(CC(=O)N(C)C)CC3)c(F)c2)c1C#Cc4ccc(N)nc4	CHEMBL3643093	1.39903	1.91318
	MTOR	CCc1ncnc(c2ccc(C(=O)N3CCN(CC3)C4CCS(=O)(=O)C4)c(F)c2)c1C#Cc5ccc(N)nc5C	CHEMBL3640992	1.21331	2.31917
	MTOR	CCc1ncnc(c2ccc(C(=O)N3CCN(CC3)c4ccccn4)c(F)c2)c1C#Cc5ccc(N)nc5	CHEMBL3643100	1.20111	2.26204
	MTOR	CCc1ncnc(c2ccc(C(=O)N3CCN(CC3)c4ccncc4)c(F)c2)c1C#Cc5ccc(N)nc5	CHEMBL3643101	1.30452	2.30959
	MTOR	CCc1ncnc(c2ccc(C(=O)N3CCN(CCN(C)C)CC3)c(F)c2)c1C#Cc4ccc(N)nc4C	CHEMBL3641000	1.77906	1.64056
	MTOR	CCc1ncnc(c2ccc(C(=O)N3CCN4CCCCC4C3)c(F)c2)c1C#Cc5ccc(N)nc5	CHEMBL3643095	1.17849	2.69587
	MTOR	CCc1ncnc(c2ccc(C(=O)NC3CCN(C3)C4CCN(C)CC4)c(F)c2)c1C#Cc5ccc(N)nc5	CHEMBL3643183	1.28497	2.37372
	MTOR	CCc1ncnc(c2ccc(C(=O)NCC3(C)COC3)c(Cl)c2)c1C#Cc4ccc(N)nc4	CHEMBL3643161	1.10103	2.4442
	MTOR	CN(C)CCn1ccc2c(nc(nc12)c3ccc(NC(=O)Nc4ccccn4)cc3)N5CCOCC5	CHEMBL1092546	1.08977	0.7244
	MTOR	CN1CCN(CC1)C(=O)c2ccc(cc2)c3ccnc(C)c3C#Cc4ccc(N)nc4	CHEMBL3701068	-0.146405	1.50334
	MTOR	CN1CCN(CC1)C(=O)c2ccc(cc2F)c3ccnc(C)c3C#Cc4ccc(N)nc4	CHEMBL3701056	-0.236333	1.26004
	MTOR	CNc1ccc(cn1)C#Cc2c(C)nccc2c3ccc(cc3)S(=O)(=O)C	CHEMBL3701055	-0.993999	-0.175266
	MTOR	COc1ccc2c(c1)c(\C=C\3/Oc4cc(O)cc(O)c4C3=O)c(C)n2CCN5CCN(CCCO)CC5	CHEMBL1090505	0.226719	-0.742157
	MTOR	C[C@H](CO)N1C(=O)N(C)c2cnc3ccc(nc3c12)c4cnc(N)nc4	CHEMBL3681159	0.667073	3.39813
	MTOR	C[C@H]1COCCN1c2nc(N3CCOC[C@@H]3C)c4ccc(nc4n2)c5ccc(F)c(c5)C(=O)O	CHEMBL3688855	0.167306	0.951852
	MTOR	C[C@H]1COCCN1c2nc(N3CCOC[C@@H]3C)c4nc([nH]c4n2)c5ccc6cc[nH]c6c5	CHEMBL3667429	1.82404	0.8952
	MTOR	Cc1nccc(c2ccc(cc2)C(=O)N3CCOCC3)c1C#Cc4ccc(N)nc4	CHEMBL3701067	-0.0693287	2.37951
	MTOR	Cc1ncnc(n1)n2c(Nc3cccc(O)c3)nc4ccccc24	CHEMBL2165051	0.0839573	-0.620464
	MTOR	O=C(Nc1ccncc1)Nc2ccc(cc2)c3nc(N4CCOCC4)c5ccn(CCN6CCCC6)c5n3	CHEMBL1089428	0.0319599	2.07801
	MTOR	CCNC(=O)Nc1ccc(cc1)c2nc(N3CCOC[C@@H]3C)c4CO[C@](C)(CO)c4n2	CHEMBL1774377	1.18518	2.04398
	MTOR	CCNC(=O)Nc1ccc(cc1)c2nc3CCN(Cc3c(n2)N4CCOC[C@@H]4C)S(=O)(=O)C	CHEMBL2181648	0.135457	1.16672
	MTOR	CCc1ncnc(c2cc(F)c(C(=O)N3CCN(CCN)CC3)c(Cl)c2)c1C#Cc4ccc(N)nc4	CHEMBL3645952	1.56031	1.77179
	MTOR	CCc1ncnc(c2ccc(C(=O)N3CCN(CC3)C4CCCC4)c(OC)c2)c1C#Cc5ccc(N)nc5	CHEMBL3643259	1.2574	2.55973
	MTOR	CCc1ncnc(c2ccc(C(=O)N3CCN(Cc4ccccc4)CC3)c(C)c2)c1C#Cc5ccc(N)nc5	CHEMBL3645793	1.58421	1.97084
	MTOR	CCc1ncnc(c2ccc(C(=O)NCC3CCNCC3)c(F)c2)c1C#Cc4ccc(N)nc4	CHEMBL3645842	1.48608	1.51596
	MTOR	COc1ccc(cn1)C2=Nc3c(C)nc(N)nc3N([C@@H]4CC[C@@H](O)CC4)C2=O	CHEMBL1257177	0.230297	1.36278
	MTOR	Clc1ccc(NC(=O)Nc2ccc(cc2)c3nc(nc(n3)N4CCOCC4)N5CCOCC5)cc1	CHEMBL604303	0.807898	1.16375
	MTOR	FC(F)(F)c1cc(ccc1N2CCN(CC2)C(=O)C3CC3)N4C(=O)C=Cc5cnc6ccc(cc6c45)c7cnc8ccccc8c7	CHEMBL1256456	0.0758646	-0.482606
	MTOR	CC(=O)Nc1cn2cc(ccc2n1)c3cnc(Cl)c(NS(=O)(=O)c4ccc(F)cc4)c3	CHEMBL1822057	0.0560747	-0.0705304
	MTOR	CC(C)N(C)c1nc(nc(n1)c2ccc(NC(=O)Nc3ccc(cc3)N4CCN(C)CC4)cc2)N5C6CCC5COC6	CHEMBL1091346	1.03616	1.99836
	MTOR	CC(C)[C@H]1COC(=O)N1c2ccn3ncc(c4ccc(cc4)c5nnc(N)s5)c3n2	CHEMBL3650236	1.21627	1.22504
	MTOR	CCc1ncnc(c2ccc(C(=O)N3CC(O)CO3)c(OC)c2)c1C#Cc4ccc(N)nc4	CHEMBL3643240	1.08704	2.74169
	MTOR	CCc1ncnc(c2ccc(C(=O)N3CCC(C)(O)CC3)c(C)c2)c1C#Cc4ccc(N)nc4	CHEMBL3645800	0.910371	2.52562
	MTOR	COCC1(C)COC(=O)N1c2ccn3ncc(c4ccc(c(F)c4)c5nc[nH]n5)c3n2	CHEMBL3653633	1.16984	0.509516
	MTOR	C[C@H](CO)N1C(=O)N(C)c2cnc3ccc(nc3c12)c4cccc5[nH]ccc45	CHEMBL3681161	0.0105638	1.31387
	MTOR	O=C1NC(=CC=C1)Nc2ccc(cc2)c3nc4CN(CCc4c(n3)N5CCOCC5)c6ncccn6	CHEMBL2331686	0.541098	2.25406
	MTOR	CC(C)[C@H]1COC(=O)N1c2ccn3ncc(c4ccc(cc4)c5oc(N)nn5)c3n2	CHEMBL3650235	1.19729	1.34519
	MTOR	CCC[C@H]1COC(=O)N1c2ccn3ncc(c4ccc(cc4)c5nc[nH]n5)c3n2	CHEMBL3653588	1.69616	1.03158
	MTOR	CCNC(=O)Nc1ccc(cc1)c2nc3CN(CCc3c(n2)N4CCOCC4)C(=O)c5ccccc5	CHEMBL2181658	0.141781	1.15389
	MTOR	CCNC(=O)Nc1ccc(cc1)c2nc3C[C@@H]4CC[C@@H](N4CC)c3c(n2)N5CCOC[C@@H]5C	CHEMBL2334755	1.52588	1.90357
	MTOR	CCNC(=O)Nc1ccc(cc1)c2nc3[C@@H]4CC[C@H](Cc3c(n2)N5CCOC[C@@H]5C)N4C	CHEMBL2334762	0.985351	1.78805
	MTOR	CCc1ncnc(c2ccc(C(=O)N(C)OC)c(OC)c2)c1C#Cc3ccc(N)nc3	CHEMBL3643251	1.5368	1.9038
	MTOR	CCc1ncnc(c2ccc(C(=O)N3CCC4(CC3)CNCCO4)c(F)c2)c1C#Cc5ccc(N)nc5	CHEMBL3645988	0.956773	2.67351
	MTOR	CN1C(=O)N(C2CCC(CC2)C(=O)OCc3ccccc3)c4c1cnc5ccc(nc45)c6cnc7ccccc7c6	CHEMBL3681065	0.0881826	-0.31928
	MTOR	COc1ccc(cc1F)c2ccc3c(nc(nc3n2)N4C[C@@H](C)O[C@@H](C)C4)N5CCOC[C@@H]5C	CHEMBL3688903	1.88703	2.07284
	MTOR	COc1ncc(cn1)c2ccc3ncc4N(C)C(=O)N(C5CCOCC5)c4c3n2	CHEMBL3681127	-0.426897	2.60101
	MTOR	COc1ncc(cn1)c2ccc3ncc4N(C)C(=O)N([C@@H]5CC[C@@H](O)CC5)c4c3n2	CHEMBL3681104	0.976417	2.2934
	MTOR	Cc1ccc(F)c(n1)[C@H]2COC(=O)N2c3ccn4ncc(c5ccc(c(F)c5)c6nc[nH]n6)c4n3	CHEMBL3653648	2.60228	1.64912
	MTOR	Cc1csc(n1)[C@H]2COC(=O)N2c3ccn4ncc(c5ccc(c(F)c5)c6nc[nH]n6)c4n3	CHEMBL3653597	1.2921	1.20734
	MTOR	Cc1nc(cs1)[C@H]2COC(=O)N2c3ccn4ncc(c5ccc(c(F)c5)c6nc[nH]n6)c4n3	CHEMBL3653602	1.46096	1.9062
	MTOR	CCNC(=O)Nc1ccc(cc1)c2nc(N3CCOC[C@@H]3C)c4CO[C@@](C)(CC(C)(C)O)c4n2	CHEMBL1774379	1.41151	2.2319
	MTOR	CCc1ncnc(c2ccc(C(=O)N3CCOCC3)c(OC)c2)c1C#Cc4ccc(N)nc4	CHEMBL3643239	1.11588	2.43599
	MTOR	COc1ccc(cc1CO)c2ccc3c(nc(nc3n2)N(C)CCO)N4CCOC[C@@H]4C	CHEMBL3693539	1.4253	1.37608
	MTOR	C[C@H](N)C(=O)N1CCN(Cc2sc3c(nc(nc3c2C)c4cnc(N)nc4)N5CCOCC5)CC1	CHEMBL1922091	0.862684	1.99271
	MTOR	Cc1ccc(NC(=O)Nc2ccc(cc2)c3nc(nc(n3)N4CCOCC4)N5CCOCC5)cc1	CHEMBL597814	0.868849	1.75094
	MTOR	Nc1oc(nn1)c2ccc(cc2F)c3cnn4ccc(nc34)N5[C@H](COC5=O)c6ccc(F)cn6	CHEMBL3653654	0.800889	3.73049
	MTOR	CCc1ncnc(c2ccc(C(=O)N3CCC(CC3)OC)c(Cl)c2)c1C#Cc4ccc(N)nc4	CHEMBL3643146	1.11969	2.32811
	MTOR	CC(C)N1C(=O)C(=Nc2c(C)nc(N)nc12)c3ccn[nH]3	CHEMBL1258567	0.38082	0.589732
	MTOR	CC(C)[C@H]1COC(=O)N1c2ccn3ncc(c4ccc(cc4)c5nnc(C)[nH]5)c3n2	CHEMBL3650237	1.15761	1.63785
	MTOR	CCNC(=O)Nc1ccc(cc1)c2nc3COCc3c(n2)N4CCOCC4	CHEMBL1774352	-0.410765	1.76401
	MTOR	CCc1nccc(c2ccc(C(=O)N3CCN(C)C(C)C3)c(F)c2)c1C#Cc4ccc(N)nc4	CHEMBL3701147	0.779645	2.27297
	MTOR	CCc1nccc(c2ccc(C(=O)N3CCN(C)CC3)c(OC)c2)c1C#Cc4ccc(N)nc4	CHEMBL3701081	0.991145	2.23142
	MTOR	CCc1ncnc(c2ccc(C(=O)N3CC4(CN(C)C4)C3)c(Cl)c2)c1C#Cc5ccc(N)nc5	CHEMBL3648874	0.790189	2.80847
	MTOR	CCc1ncnc(c2ccc(C(=O)N3CCC(C)(O)CC3)c(Cl)c2)c1C#Cc4ccc(N)nc4	CHEMBL3643147	1.15034	2.4926
	MTOR	CCc1ncnc(c2ccc(C(=O)N3CCC(CC3)N4CCCCC4)c(Cl)c2)c1C#Cc5ccc(N)nc5	CHEMBL3639421	1.32519	2.60341
	MTOR	CCc1ncnc(c2ccc(C(=O)N3CCC(CCO)CC3)c(F)c2)c1C#Cc4ccc(N)nc4	CHEMBL3643111	1.07602	2.0612
	MTOR	CCc1ncnc(c2ccc(C(=O)N3CCCC(O)C3)c(F)c2)c1C#Cc4ccc(N)nc4	CHEMBL3643116	1.0414	2.38093
	MTOR	CCc1ncnc(c2ccc(C(=O)N3CCN(CC3)C(=O)C)c(F)c2)c1C#Cc4ccc(N)nc4	CHEMBL3643098	0.982883	2.30283
	MTOR	CCc1ncnc(c2ccc(C(=O)N3CCN(CC3)C(C)C)c(F)c2)c1C#Cc4ccc(N)nc4	CHEMBL3643127	1.09808	2.13152
	MTOR	CCc1ncnc(c2ccc(C(=O)N3CCN(CC3)C4CCCC4)c(F)c2)c1C#Cc5ccc(N)nc5	CHEMBL3643104	1.22628	2.57021
	MTOR	CCc1ncnc(c2ccc(C(=O)N3CCN(CCOC)CC3)c(F)c2)c1C#Cc4ccc(N)nc4	CHEMBL3643103	1.32416	1.874
	MTOR	CCc1ncnc(c2ccc(C(=O)NCCN3CCOCC3)c(C)c2)c1C#Cc4ccc(N)nc4	CHEMBL3645788	1.33652	1.92586
	MTOR	CCn1ncc2c(nc(nc12)c3ccc(NC(=O)Nc4ccc(cc4)N5CCCC5)cc3)N6CC7CCC(C6)O7	CHEMBL585397	1.50873	1.63157
	MTOR	CN(C)C(=O)c1cc(ccc1F)c2ncnc(C)c2C#Cc3ccc(N)nc3	CHEMBL3640933	0.623431	0.336878
	MTOR	CN(C)c1ccc(cn1)c2ccc3ncc4N(C)C(=O)N(C5CCN(CC5)C(=O)C(C)(C)O)c4c3n2	CHEMBL3681135	-0.443429	1.8029
	MTOR	CNc1nc2cc(ccc2[nH]1)c3cnc4NC(=O)N(CC5CCOCC5)c4n3	CHEMBL1946265	-0.642838	1.48066
	MTOR	COCCN(C)C(=O)c1cc(ccc1Cl)c2ccnc(C)c2C#Cc3ccc(N)nc3	CHEMBL3701096	1.03705	0.0535745
	MTOR	COCCN(C)C(=O)c1cc(ccc1F)c2ccnc(C)c2C#Cc3ccc(N)nc3	CHEMBL3701101	1.02576	-0.0082744
	MTOR	COc1ccc(cc1)S(=O)(=O)Nc2cc(cnc2C)c3ccc4nc(NC(=O)C)sc4c3	CHEMBL1773603	0.386595	0.772853
	MTOR	C[C@@H]1COCCN1c2nc(nc3[nH]c(nc23)c4cccc5[nH]ccc45)N6CCOCC6	CHEMBL3667434	0.5011	2.10671
	MTOR	C[C@H]1COCCN1c2nc(N3CCOC[C@@H]3C)c4ccc(nc4n2)c5ccncc5	CHEMBL3688868	0.943538	1.48256
	MTOR	C[C@H]1COCCN1c2nc(nc3c2COC3(C)C)c4ccc(NC(=O)Nc5cnn(C)c5)cc4	CHEMBL1774358	0.701898	1.90511
	MTOR	Cc1nc(N)nc(n1)c2c(Nc3cc[nH]n3)nc4ccc(cn24)c5ccncc5	CHEMBL2172640	0.929495	1.2392
	MTOR	Cc1nc(Nc2cnccn2)cc(n1)c3c(Nc4cc[nH]n4)nc5cccnn35	CHEMBL2172630	2.1845	1.38986
	MTOR	Cc1ncnc(N2CCC3(CC2)OCCCO3)c1C#Cc4ccc(N)nc4	CHEMBL3670198	-1.12829	1.86355
	MTOR	Oc1cccc(c1)c2nc(N3CCOCC3)c4cnn(C5CCN(CC5)C(=O)c6cccnc6)c4n2	CHEMBL575501	-0.199562	1.66961
	MTOR	CCc1ncnc(c2cc(F)c(C(=O)N3CCN(C)C[C@H]3C)c(F)c2)c1C#Cc4ccc(N)nc4	CHEMBL3648880	1.32259	1.706
	MTOR	CCc1ncnc(c2ccc(C(=O)N3CCC4(CC3)CC(N)C4)c(F)c2)c1C#Cc5ccc(N)nc5	CHEMBL3645986	0.721498	2.92283
	MTOR	CCc1ncnc(c2ccc(C(=O)N3CC[S+]([O-])CC3)c(C)c2)c1C#Cc4ccc(N)nc4	CHEMBL3645799	1.02008	2.13704
	MTOR	COc1ncc(cn1)c2ccc3ncc4N(C)C(=O)N([C@@H]5CC[C@H](CC5)C(=O)N)c4c3n2	CHEMBL3681096	0.430992	1.89326
	MTOR	CC(C)[C@H]1CN(CC2CCNCC2)C(=O)N1c3ccn4ncc(c5ccc(c(F)c5)c6nc[nH]n6)c4n3	CHEMBL3653565	1.18909	1.80718
	MTOR	CCc1ncnc(c2cc(F)c(C(=O)N3CC[C@H](C3)N(C)C)c(F)c2)c1C#Cc4ccc(NC)nc4	CHEMBL3645881	1.42743	1.60584
	MTOR	CO[C@@H]1C[C@H](C[C@@H](C)C2CC(=O)[C@H](C)\C=C(/C)\[C@@H](O)[C@@H](OC)C(=O)[C@H](C)C[C@H](C)\C=C\C=C\C=C(/C)\[C@H](C[C@@H]3CC[C@@H](C)[C@@](O)(O3)C(=O)C(=O)N4CCCC[C@H]4C(=O)O2)OC)CC[C@H]1OC(=O)N(C)OC	CHEMBL269553	1.08396	-0.0861369
	MTOR	COc1ccc(cc1CO)c2ccc3c(nc(N[C@H](C)C(=O)N)nc3n2)N4CCOC[C@@H]4C	CHEMBL3693537	1.62907	0.704698
	MTOR	COc1ccc(cc1CO)c2ccc3c(nc(nc3n2)N4CCOCC4)N5CCOC[C@@H]5C	CHEMBL3688838	1.54958	2.35548
	MTOR	C[C@H]1COCCN1c2cc(CS(=O)(=O)C)nc(n2)c3ccc(NC(=O)NCCO)cc3	CHEMBL3410548	-0.461066	0.643533
	MTOR	Fc1cc(ccc1c2nc[nH]n2)c3cnn4ccc(nc34)N5[C@H]6CCCC[C@H]6OC5=O	CHEMBL3653605	1.17764	0.49926
	MTOR	CCc1ncnc(c2ccc(C(=O)N3CCN(C)C[C@H]3C)c(Cl)c2)c1C#Cc4ccc(N)nc4	CHEMBL3648883	1.33183	1.87529
	MTOR	CN(C)CCNC(=O)Nc1ccc2O\C(=C/c3cn(C)c4nccc(N5CC6CCC(C5)O6)c34)\C(=O)c2c1	CHEMBL1092110	-1.00674	0.121443
	MTOR	CN1CCC(CC1)N2C(=O)N(C)c3cnc4ccc(nc4c23)c5cnc6[nH]ncc6c5	CHEMBL3681179	0.460268	1.68506
	MTOR	COc1nc(nc(n1)c2ccc(NC(=O)Nc3ccc(cc3)C(=O)NCCN(C)C)cc2)N4CCOCC4	CHEMBL1808980	1.84368	-0.902155
	MTOR	C[C@H]1COCCN1c2nc(N3CCOC[C@@H]3C)c4ccc(nc4n2)c5cccc(CO)c5	CHEMBL3688836	0.537033	1.27929
	MTOR	CCNC(=O)Nc1ccc(cc1)c2nc3CN(CCc3c(n2)N4CCOCC4)c5ncccn5	CHEMBL2181661	0.992727	2.3365
	MTOR	CCc1ncnc(c2cc(F)c(C(=O)N3CC4(CN(C)C4)C3)c(Cl)c2)c1C#Cc5ccc(N)nc5	CHEMBL3645955	0.868449	2.56815
	MTOR	CCc1ncnc(c2ccc(C(=O)N3CCN(C)C[C@@H]3C)c(F)c2)c1C#Cc4ccc(N)nc4	CHEMBL3648888	1.24266	1.82764
	MTOR	CCc1ncnc(c2ccc(C(=O)N3CCN4CCCC[C@H]4C3)c(F)c2)c1C#Cc5ccc(N)nc5	CHEMBL3645819	1.17782	2.24252
	MTOR	CNC(=O)Nc1ccc(cc1)c2nc(N3C[C@@H]4C[C@H]3CO4)c5cnn(CC(F)(F)F)c5n2	CHEMBL566087	0.757757	2.18038
	MTOR	CC(=O)N1CCN(CC1)c2ccc(cc2C(F)(F)F)N3C(=O)C=Cc4cnc5ccc(cc5c34)c6cnc7ccccc7c6	CHEMBL1256469	0.665303	0.76603
	MTOR	CC(C)Nc1nc(nc(n1)c2ccc(NC(=O)Nc3ccc(cc3)N4CCN(C)CC4)cc2)N5C6CCC5COC6	CHEMBL1091345	1.1857	1.34539
	MTOR	CCc1ncnc(c2ccc(C(=O)N3CCN(CC3)C4CCOCC4)c(F)c2)c1C#Cc5ccc(NC)nc5	CHEMBL3645852	1.36379	2.29118
	MTOR	CCc1ncnc(c2ccc(C(=O)N3CCN(CC4CC4)CC3)c(Cl)c2)c1C#Cc5ccc(N)nc5	CHEMBL3643141	1.2173	2.56925
	MTOR	COc1ncc(cc1NS(=O)(=O)c2ccc(F)cc2F)c3ccc4nccc(C#CCN5CCN(CC5)S(=O)(=O)C)c4c3	CHEMBL3763244	0.0796213	-0.248817
	MTOR	Cn1cc(\C=C\2/Oc3ccc(NC(=O)Nc4cccnc4)cc3C2=O)c5c(ccnc15)N6CCC(CC6)C(=O)N7C8CCC7COC8	CHEMBL1091697	0.664237	0.732904
	MTOR	CCc1ncnc(c2cc(Cl)c(C(=O)N3CC[C@H](C3)N(C)C)c(Cl)c2)c1C#Cc4ccc(N)nc4	CHEMBL3645868	1.36959	2.17975
	MTOR	CCc1ncnc(c2cc(F)c(C(=O)N3CCC4(CC3)CN(C)C4)c(F)c2)c1C#Cc5ccc(N)nc5	CHEMBL3648876	0.799348	2.58819
	MTOR	CN1C2CCC1CC(C2)Oc3nc(nc(n3)c4ccc(NC(=O)Nc5ccc(cc5)C(=O)N)cc4)N6CCOCC6	CHEMBL1808992	0.462114	0.350846
	MTOR	COCCN1C[C@H](C(C)C)N(C1=O)c2ccn3ncc(c4ccc(cc4)c5ncc[nH]5)c3n2	CHEMBL3653530	1.29742	0.702818
	MTOR	COc1ccc(cc1CO)c2ccc3c(nc(nc3n2)N4CCNC(=O)C4C)N5CCOC[C@@H]5C	CHEMBL3693536	1.40655	1.70667
	MTOR	COc1ccc2[nH]c(c(\C=C/3\Oc4ccc(NC(=O)Nc5cccnc5)cc4C3=O)c2c1)c6c(C)nn(C)c6C	CHEMBL1082986	2.5461	-0.0504463
	MTOR	C[C@H]1COCCN1c2nc(N3CCOC[C@@H]3C)c4ccc(nc4n2)c5cccc(c5)C(=O)N6CC[C@@H](O)C6	CHEMBL3688964	1.1272	1.38389
	MTOR	Fc1ccc(cc1)S(=O)(=O)Nc2cc(cnc2Cl)c3ccc4ncc(NCCN5CCOCC5)nc4c3	CHEMBL1914736	0.575796	1.43613
	MTOR	CC(C)[C@H]1CN(CCN2CC3CCC(C2)O3)C(=O)N1c4ccn5ncc(c6ccc(cc6)c7nc[nH]n7)c5n4	CHEMBL3653548	0.747925	2.56805
	MTOR	CCNC(=O)Nc1ccc(cc1)c2nc3CN(Cc3c(n2)N4CCOCC4)C(=O)NCC	CHEMBL2181528	-0.264072	1.2223
	MTOR	CCc1ncnc(c2ccc(C(=O)N3CCC(CC3)C(C)(C)O)c(F)c2)c1C#Cc4ccc(NC)nc4	CHEMBL3645850	0.993297	2.18315
	MTOR	CCc1ncnc(c2ccc(C(=O)N3CCC4(CC3)OCCCO4)c(C)c2)c1C#Cc5ccc(N)nc5	CHEMBL3645795	0.82847	3.0301
	MTOR	CCc1ncnc(c2ccc(C(=O)N3CC[C@@H](C3)N(C)C)c(Cl)c2)c1C#Cc4ccc(NC)nc4	CHEMBL3645863	1.49666	1.80425
	MTOR	Cc1ccc(cn1)C2=Nc3c(C)nc(N)nc3N([C@@H]4CC[C@H](CC4)OCCO)C2=O	CHEMBL1258910	0.678704	0.223548
	MTOR	CC(C)C1(O)CCN(CC1)c2ncnc(C)c2C#Cc3ccc(N)nc3	CHEMBL3670203	0.763472	0.0223081
	MTOR	CCC1(O)CCN(CC1)c2ncnc(C)c2C#Cc3ccc(N)nc3	CHEMBL3670175	0.976207	0.33752
	MTOR	CCN1CCN(CC1)C2CCN(CC2)C(=O)c3ccc(cc3F)c4ncnc(CC)c4C#Cc5ccc(N)nc5	CHEMBL3643086	0.585714	1.49924
	MTOR	CCNC(=O)Nc1ccc(cc1)c2nc(N3CCOC[C@@H]3C)c4CO[C@](C)(CC5CC5)c4n2	CHEMBL1774361	0.841555	2.55915
	MTOR	CCNC(=O)Nc1ccc(cc1)c2nc3CCS(=O)(=O)Cc3c(n2)N4C[C@H]5CC[C@@H](C4)O5	CHEMBL2063759	-0.776004	2.4105
	MTOR	CCc1nccc(c2ccc(C(=O)N3CCN(C)CC3)c(F)c2)c1C#Cc4ccc(N)nc4C	CHEMBL3701151	1.49905	2.11582
	MTOR	CCc1nccc(c2ccc(C(=O)N3CCN(CC3)C(C)(C)C)c(F)c2)c1C#Cc4ccc(N)nc4	CHEMBL3701104	0.7722	2.25575
	MTOR	CCc1nccc(c2ccc(C(=O)N3CCN(CC3)C4CCOCC4)c(F)c2)c1C#Cc5ccc(NC)nc5	CHEMBL3701089	1.22125	2.44187
	MTOR	CCc1nccc(c2ccc(C(=O)NC)c(Cl)c2)c1C#Cc3ccc(N)nc3	CHEMBL3701070	1.267	1.76004
	MTOR	CCc1nccc(c2ccc(cc2)S(=O)(=O)C)c1C#Cc3ccc(N)nc3C	CHEMBL3701138	0.882616	2.56574
	MTOR	CCc1ncnc(N2CCC(C)(CC2)OC)c1C#Cc3ccc(N)nc3	CHEMBL3670197	0.0201032	1.62639
	MTOR	CCc1ncnc(N2CCC(CCO)CC2)c1C#Cc3ccc(N)nc3	CHEMBL3670157	0.494194	0.799795
	MTOR	CCc1ncnc(N2CCC3(CC2)CC(=O)NC(=O)C3)c1C#Cc4ccc(N)nc4	CHEMBL3670219	-0.499213	2.49128
	MTOR	CCc1ncnc(c2ccc(C(=O)N(C)CCC3(O)CCCC3)c(F)c2)c1C#Cc4ccc(N)nc4	CHEMBL3643088	1.66323	2.04962
	MTOR	CCc1ncnc(c2ccc(C(=O)N3CCC(CC3)N4CCCCC4)c(F)c2)c1C#Cc5ccc(N)nc5	CHEMBL3643079	1.15249	2.60631
	MTOR	CCc1ncnc(c2ccc(C(=O)N3CCCO3)c(F)c2)c1C#Cc4ccc(N)nc4	CHEMBL3643191	1.07228	2.41762
	MTOR	CCc1ncnc(c2ccc(C(=O)N3CCCOCC3)c(Cl)c2)c1C#Cc4ccc(N)nc4	CHEMBL3643160	1.37883	2.18686
	MTOR	CCc1ncnc(c2ccc(C(=O)N3CCC[C@@H]3CO)c(F)c2)c1C#Cc4ccc(N)nc4	CHEMBL3643136	1.20088	1.87849
	MTOR	CCc1ncnc(c2ccc(C(=O)N3CCN(CC3)C(C)(C)O)c(Cl)c2)c1C#Cc4ccc(N)nc4	CHEMBL3643142	1.23726	2.36679
	MTOR	CCc1ncnc(c2ccc(C(=O)N3CCN(CC3)S(=O)(=O)CC)c(F)c2)c1C#Cc4ccc(N)nc4	CHEMBL3643097	1.08906	2.37176
	MTOR	CCc1ncnc(c2ccc(C(=O)N3CCN(CC3)c4ccccc4)c(Cl)c2)c1C#Cc5ccc(N)nc5	CHEMBL3641013	1.23766	2.09213
	MTOR	CCc1ncnc(c2ccc(C(=O)N3CCN(CC4CC4)CC3)c(F)c2)c1C#Cc5ccc(N)nc5	CHEMBL3643113	1.04308	2.54605
	MTOR	CCc1ncnc(c2ccc(C(=O)N3CCN(CC4CCCO4)CC3)c(F)c2)c1C#Cc5ccc(N)nc5C	CHEMBL3640991	1.65363	2.23585
	MTOR	CCc1ncnc(c2ccc(C(=O)N3CCN(CCN(C)C)CC3)c(Cl)c2)c1C#Cc4ccc(N)nc4C	CHEMBL3641001	1.94406	1.70436
	MTOR	CCc1ncnc(c2ccc(C(=O)N3C[C@@H]4CCN([C@@H]4C3)C(=O)OC(C)(C)C)c(F)c2)c1C#Cc5ccc(N)nc5	CHEMBL3648871	1.19836	2.30566
	MTOR	CCc1ncnc(c2ccc(C(=O)NC)c(Cl)c2)c1C#Cc3ccc(N)nc3	CHEMBL3640936	1.3101	1.63744
	MTOR	CCc1ncnc(c2ccc(C(=O)NC3CCS(=O)(=O)C3)c(F)c2)c1C#Cc4ccc(N)nc4	CHEMBL3643185	0.783683	2.53472
	MTOR	CCc1ncnc(c2ccc(C(=O)NCCN3CCCC3=O)c(F)c2)c1C#Cc4ccc(N)nc4	CHEMBL3643184	1.34485	1.89992
	MTOR	CN(C)C(=O)c1cc(ccc1Cl)c2ccnc(C)c2C#Cc3ccc(N)nc3	CHEMBL3701097	0.215786	0.0956858
	MTOR	CN(C)C(=O)c1ccc(cc1)c2ncnc(C)c2C#Cc3ccc(N)nc3	CHEMBL3640930	0.657115	0.996362
	MTOR	COC(=O)Nc1ccc(cc1)c2nc(N3CCOCC3)c4cnn(C5CCN(CC5)C(=O)OC)c4n2	CHEMBL561708	0.955492	1.76558
	MTOR	COCCN1CCN(CC1)C(=O)c2ccc(cc2F)c3ccnc(C)c3C#Cc4ccc(N)nc4C	CHEMBL3701164	0.899394	0.682611
	MTOR	CO[C@@H]1C[C@H](C[C@@H](C)[C@@H]2CC(=O)[C@H](C)\C=C(/C)\[C@@H](O)[C@@H](OC)C(=O)[C@H](C)C[C@H](C)\C=C\C=C\C=C(/C)\[C@H](C[C@@H]3CC[C@@H](C)[C@@](O)(O3)C(=O)C(=O)N4CCCC[C@H]4C(=O)O2)c5cccc6c(C)c[nH]c56)CC[C@H]1O	CHEMBL503885	-0.539412	1.40771
	MTOR	COc1ccc(cn1)C2=Cc3c(C)nc(N)nc3N(C(C)C)C2=O	CHEMBL1258458	-1.95777	1.70928
	MTOR	COc1ncc(cn1)C2=Cc3c(C)nc(N)nc3N([C@@H]4CC[C@H](CC4)OCO)C2=O	CHEMBL2375365	0.916483	1.60919
	MTOR	CS(=O)(=O)c1cccc(c1)c2cc3nc(nc(N4CCOCC4)c3s2)c5cnc(N)nc5	CHEMBL1090601	0.629105	2.94363
	MTOR	C[C@H]1COCCN1c2nc(N3CCOC[C@@H]3C)c4ccc(nc4n2)c5ccc(C)cc5	CHEMBL3688833	0.640922	1.21398
	MTOR	C[C@H]1COCCN1c2nc(N3CCOC[C@@H]3C)c4ccc(nc4n2)c5cocc5	CHEMBL3688896	1.11487	1.43571
	MTOR	C[C@H]1COCCN1c2nc(N3CCOC[C@@H]3C)c4nc([nH]c4n2)c5cccc6[nH]ccc56	CHEMBL3667436	1.86387	1.20011
	MTOR	Cc1cc(ccc1c2cnc3NCC(=O)N(CCC4CCOCC4)c3n2)c5nc[nH]n5	CHEMBL3586384	0.939247	0.603994
	MTOR	Cc1ccc(cn1)C2=Nc3c(C)nc(N)nc3N(C4CCOCC4)C2=O	CHEMBL1257178	-1.13787	1.28142
	MTOR	Cc1nc(N)c2cccc(C(=O)Nc3cnc4[nH]ccc4c3)c2n1	CHEMBL1668275	0.0216986	1.6649
	MTOR	Cc1nc(N)ccc1C#Cc2c(C)nccc2c3ccc(C(=O)N4CCN(CC4)C(C)(C)C)c(F)c3	CHEMBL3701165	0.65666	0.270918
	MTOR	Cc1nc(N)ccc1C#Cc2c(C)nccc2c3ccc(cc3)S(=O)(=O)C	CHEMBL3701136	-0.618585	-0.469438
	MTOR	Cc1nc(N)nc(n1)c2c(Nc3cc[nH]n3)nc4ccc(cn24)c5cncn5C	CHEMBL2172488	1.99813	3.25557
	MTOR	Cc1nc(N)nc(n1)n2c(Nc3cc(O)cc(O)c3)nc4ccccc24	CHEMBL1762790	0.202654	-0.312279
	MTOR	Cc1nccc(c2ccc(C(=O)N3CCN(CC3)C4CCCC4)c(F)c2)c1C#Cc5ccc(N)nc5	CHEMBL3701058	0.19842	1.80874
	MTOR	Clc1cc(ccc1c2nc[nH]n2)c3cnn4ccc(nc34)N5C(COC5=O)c6ccccn6	CHEMBL3653620	0.141223	1.93481
	MTOR	Fc1ccc(cc1)S(=O)(=O)Nc2cc(cnc2Cl)c3ccc4ncc(nc4c3)N5CCOCC5	CHEMBL1914743	-0.304202	1.20805
	MTOR	Nc1oc2ccc(cc2n1)c3nn(CC4CCCO4)c5ncnc(N)c35	CHEMBL3797834	0.339155	2.03867
	MTOR	O=C1Nc2ncc(nc2N1CC3CCOCC3)c4ccc(cc4)c5ncc[nH]5	CHEMBL1945955	-0.791733	1.1889
	MTOR	OCc1ccc(NC(=O)Nc2ccc(cc2)c3nc(N4CCOCC4)c5ncccc5n3)cc1	CHEMBL3109142	0.652109	0.219363
	MTOR	CC(C)C(=O)N1CCC(CC1)N2C(=O)N(C)c3cnc4ccc(nc4c23)c5cnc6ccccc6c5	CHEMBL3681072	-0.617092	1.11583
	MTOR	CCc1ncnc(c2ccc(C(=O)N3CCC4(CC3)CN(C)C4)c(Cl)c2)c1C#Cc5ccc(N)nc5	CHEMBL3648878	0.824606	2.81724
	MTOR	CCc1ncnc(c2ccc(C(=O)N3CCN(Cc4ccccc4)CC3)c(OC)c2)c1C#Cc5ccc(N)nc5	CHEMBL3643260	1.63577	1.88071
	MTOR	CN1CCC(CC1)N2C(=O)N(C)c3cnc4ccc(nc4c23)c5cnc6ccccc6c5	CHEMBL3681076	-0.407379	1.35085
	MTOR	CNC(=O)N1CCC(CC1)N2C(=O)N(C)c3cnc4ccc(nc4c23)c5cnc6ccccc6c5	CHEMBL3681070	-0.841392	1.35216
	MTOR	C[C@H]1COCCN1c2nc(N3CCOC[C@@H]3C)c4ccc(nc4n2)c5ccc6C(=O)NCCNc6c5	CHEMBL3693589	1.04088	0.84196
	MTOR	Fc1ccc(cc1)[C@H]2COC(=O)N2c3ccn4ncc(c5ccc(cc5)c6cc[nH]n6)c4n3	CHEMBL3653646	0.574297	1.11465
	MTOR	CC(C)NC(=O)Nc1ccc(cc1)c2nc(N3CCOCC3)c4cnn(C5CCN(Cc6ccccc6)CC5)c4n2	CHEMBL1097894	1.31919	2.05882
	MTOR	CC(C)[C@H]1COC(=O)N1c2ccn3ncc(c4ccc(cc4)c5nc[nH]n5)c3n2	CHEMBL3650231	0.929162	1.4352
	MTOR	CCNC(=O)Nc1ccc(cc1)c2nc3CN(CCc3c(n2)N4CCOC[C@@H]4C)C5CCCC5	CHEMBL2331558	0.688208	1.9181
	MTOR	CCc1ncnc(c2ccc(C(=O)N(C)C3CCS(=O)(=O)C3)c(OC)c2)c1C#Cc4ccc(N)nc4	CHEMBL3643252	1.16785	2.37531
	MTOR	CCc1ncnc(c2ccc(C(=O)N3CCC(CC3)N4CCN(C)CC4)c(C)c2)c1C#Cc5ccc(N)nc5	CHEMBL3643279	1.00647	2.47184
	MTOR	CN1C(=O)N(C2CCN(CC2)C(=O)C)c3c1cnc4ccc(nc34)c5cccc(c5)n6cccn6	CHEMBL3681169	0.135455	1.7193
	MTOR	CO[C@@H]1C[C@H](C[C@@H](C)[C@@H]2CC(=O)[C@H](C)\C=C(/C)\[C@@H](O)[C@@H](OC)C(=O)[C@H](C)C[C@H](C)\C=C\C=C\C=C(/C)\[C@H](C[C@@H]3CC[C@@H](C)[C@@](O)(O3)C(=O)C(=O)N4CCCC[C@H]4C(=O)O2)OC)CC[C@@H]1n5ncnn5	CHEMBL439319	1.71788	2.74848
	MTOR	C[C@H]1COCCN1c2nc(nc3c2COC3(C)C)c4ccc(NC(=O)NCCO)cc4	CHEMBL1774355	0.145616	1.08105
	MTOR	C[C@H]1COCCN1c2nc(nc3nc(ccc23)c4cccc(NS(=O)(=O)C)c4)N5CCOCC5	CHEMBL3688947	-0.191856	1.43848
	MTOR	CC(C)[C@H]1CNC(=O)N1c2ccn3ncc(c4ccc(cc4)c5nc[nH]n5)c3n2	CHEMBL3653539	1.0623	1.50727
	MTOR	CCNC(=O)Nc1ccc(cc1)c2nc(N3CCOCC3)c4CO[C@](C)(CC(C)(C)O)c4n2	CHEMBL1774382	1.17443	2.52564
	MTOR	CCc1ncnc(c2cc(F)c(C(=O)N(C)C3CCN(C)CC3)c(F)c2)c1C#Cc4ccc(N)nc4	CHEMBL3645849	1.58764	1.78802
	MTOR	CCc1ncnc(c2cc(F)c(C(=O)N3CCC(C)(O)CC3)c(F)c2)c1C#Cc4ccc(NC)nc4	CHEMBL3645890	1.23839	2.00932
	MTOR	CCc1ncnc(c2ccc(C(=O)N3CCN(C)CC3)c(F)c2)c1C#Cc4ccc(NC)nc4	CHEMBL3645855	1.26665	1.81763
	MTOR	CCc1ncnc(c2ccc(C(=O)N3CCN(CC(F)F)CC3)c(Cl)c2)c1C#Cc4ccc(NC)nc4	CHEMBL3645860	1.50292	1.86236
	MTOR	CN(C)c1ccc(cn1)c2ccc3ncc4N(C)C(=O)N(c5ccc(cc5)C(C)(C)C#N)c4c3n2	CHEMBL3681057	0.731704	1.49894
	MTOR	CN1C(=O)N(C2CCN(CC2)C(=O)C)c3c1cnc4ccc(nc34)c5ccnc6[nH]ncc56	CHEMBL3681171	1.09358	1.4301
	MTOR	CN1CCN(Cc2cc3nc(nc(N4CC5CCC(C4)O5)c3s2)c6ccc(NC(=O)Nc7cccnc7)cc6)CC1	CHEMBL594606	1.09473	0.437458
	MTOR	COc1ccc(cc1CO)c2ccc3c(nc(nc3n2)N(CCO)C(C)C)N4CCOC[C@@H]4C	CHEMBL3693540	1.38488	1.3065
	MTOR	COc1ccc(cn1)c2ccc3ncc4N(C)C(=O)N([C@@H]5CC[C@H](CC5)OCCO)c4c3n2	CHEMBL2331658	1.67606	2.0171
	MTOR	C[C@H]1COCCN1c2nc(N3CCOC[C@@H]3C)c4ccc(nc4n2)c5cccc(c5)C(=O)NCCF	CHEMBL3688962	-0.587659	0.161869
	MTOR	CCn1cc(\C=C\2/Oc3cccc(O)c3C2=O)c4c(ccnc14)c5ccc(cc5)C(=O)N6CCN(CCO)CC6	CHEMBL1088745	1.12506	0.824685
	MTOR	COC(=O)N1CCC(CC1)n2ncc3c(nc(nc23)c4ccc(N)cc4)N5CCOCC5	CHEMBL1095626	0.0044565	0.940706
	MTOR	COC(=O)Nc1ccc(cc1)c2nc(N3CCOCC3)c4cnn(C5CCN(Cc6cccnc6)CC5)c4n2	CHEMBL561103	2.19214	1.52806
	MTOR	C[C@@H]1CN(C[C@H](C)O1)c2nc(N3CCOC[C@@H]3C)c4ccc(nc4n2)c5ccc(CO)cc5	CHEMBL3688899	0.434078	1.18467
	MTOR	Cc1nc(n[nH]1)c2ccc(cc2)c3cnn4ccc(nc34)N5[C@H](COC5=O)c6ccc(F)cc6	CHEMBL3653603	0.761287	1.64385
	MTOR	CCCCN1CCN(CC1)C(=O)c2ccc(cc2OC)c3ncnc(CC)c3C#Cc4ccc(N)nc4	CHEMBL3643234	0.407353	1.30981
	MTOR	CCc1ncnc(c2ccc(C(=O)N3CCC(CC3)C(C)(C)O)c(Cl)c2)c1C#Cc4ccc(N)nc4	CHEMBL3643230	1.06034	2.48412
	MTOR	CCc1ncnc(c2ccc(C(=O)N3CCC4(CCN(C)C4)C3)c(C)c2)c1C#Cc5ccc(N)nc5	CHEMBL3645790	0.633295	2.78459
	MTOR	CCc1ncnc(c2ccc(C(=O)N3C[C@@H]4CN(C[C@@H]4C3)C(=O)OC(C)(C)C)c(F)c2)c1C#Cc5ccc(N)nc5	CHEMBL3648869	1.13998	2.39525
	MTOR	COc1ccc(cn1)c2ccc3ncc4N(C)C(=O)N(c5ccc(cc5)C(C)(C)C#N)c4c3n2	CHEMBL2331657	1.41669	2.08615
	MTOR	COc1ncc(cn1)C2=Cc3c(C)nc(N)nc3N([C@@H]4CC[C@@H](CC4)OCO)C2=O	CHEMBL2376093	0.980128	1.6461
	MTOR	COc1ncc(cn1)c2ccc3ncc4N(C)C(=O)N(C5CCN(C)CC5)c4c3n2	CHEMBL3681113	-0.328936	2.01465
	MTOR	C[C@H](CO)N1C(=O)N(C)c2cnc3ccc(nc3c12)c4c[nH]c5nncc5c4	CHEMBL3681162	0.771493	2.33571
	MTOR	Cc1nc(N)nc2N([C@@H]3CC[C@@H](CC3)OCC(=O)N)C(=O)C(=Cc12)c4cn[nH]c4	CHEMBL2375962	-0.308416	1.03713
	MTOR	Fc1cc(ccc1c2nc[nH]n2)c3cnn4ccc(nc34)N5[C@H](COC5=O)C6CC6	CHEMBL3653593	-0.541794	0.566074
	MTOR	Nc1oc(nn1)c2ccc(cc2)c3cnn4ccc(nc34)N5[C@H](COC5=O)c6ccc(F)cc6	CHEMBL3653649	0.658789	2.58041
	MTOR	CCNC(=O)Nc1ccc(cc1)c2nc(N3CCOCC3)c4CO[C@@](C)(CO)c4n2	CHEMBL1774376	1.0472	2.50181
	MTOR	CCNC(=O)Nc1ccc(cc1)c2nc3CN(CCc3c(n2)N4CCOC[C@@H]4C)c5oc(C)nn5	CHEMBL2181527	1.6587	2.9725
	MTOR	CCc1ncnc(c2cc(F)c(C(=O)N3CCC(CO)CC3)c(F)c2)c1C#Cc4ccc(NC)nc4	CHEMBL3645892	1.26626	1.93402
	MTOR	CCc1ncnc(c2cc(F)c(C(=O)N3CCN(C)C[C@@H]3C)c(Cl)c2)c1C#Cc4ccc(N)nc4	CHEMBL3648881	1.47579	1.78923
	MTOR	CCc1ncnc(c2ccc(C(=O)N(C)CCN3CCCC3=O)c(Cl)c2)c1C#Cc4ccc(N)nc4	CHEMBL3643275	1.85154	2.07341
	MTOR	CCc1ncnc(c2ccc(C(=O)N3CCN(CCCS(=O)(=O)C)CC3)c(F)c2)c1C#Cc4ccc(N)nc4	CHEMBL3645921	1.22836	2.07765
	MTOR	CN(C)c1ccc(cn1)c2ccc3ncc4N(C)C(=O)N(C5CCN(CC5)C(=O)C(C)(C)C)c4c3n2	CHEMBL3681131	-0.637009	1.56592
	MTOR	C[C@H]1COCCN1c2nc(N3CCOC[C@@H]3C)c4ccc(nc4n2)c5ccc(O)cc5	CHEMBL3688832	0.748916	1.55753
	MTOR	Fc1cc(ccc1c2nc[nH]n2)c3cnn4ccc(nc34)N5[C@H](COC5=O)C6CCOCC6	CHEMBL3653594	0.276323	1.05164
	MTOR	CCC(=O)N1CCN(CC1)c2ccc(cc2C(F)(F)F)N3C(=O)C=Cc4cnc5ccc(cc5c34)c6cnc7ccccc7c6	CHEMBL1256459	0.451682	0.23684
	MTOR	CCOC(=O)N1CCC(CC1)N2C(=O)N(C)c3cnc4ccc(nc4c23)c5cnc6ccccc6c5	CHEMBL3681074	-0.128561	1.34459
	MTOR	CCc1ncnc(c2ccc(C(=O)N3CCN(CC3)C4COC4)c(Cl)c2)c1C#Cc5ccc(N)nc5	CHEMBL3645944	1.20095	2.7172
	MTOR	CN(C)c1ccc(cn1)c2ccc3ncc4NC(=O)N(c5ccc(cc5)C(C)(C)C#N)c4c3n2	CHEMBL3681056	0.864852	1.34529
	MTOR	C[C@H]1COCCN1c2nc(N3CCOC[C@@H]3C)c4ccc(nc4n2)c5cccc(NS(=O)(=O)CCO)c5	CHEMBL3693445	0.855996	1.38862
	MTOR	FC(F)(F)c1cc(ccc1C2CCN(CC2)C(=O)CN3CCOCC3)N4C(=O)C=Cc5cnc6ccc(cc6c45)c7cnc8ccccc8c7	CHEMBL1256462	-0.316975	0.0504946
	MTOR	CCNC(=O)Nc1ccc(cc1)c2nc3CN(CCc3c(n2)N4CCOC[C@@H]4C)S(=O)(=O)C	CHEMBL2331679	0.0886527	1.1589
	MTOR	CCNC(=O)Nc1ccc(cc1)c2nc3C[C@@H]4CC[C@@H](N4C)c3c(n2)N5CCOC[C@@H]5C	CHEMBL2334753	1.47442	1.98142
	MTOR	CCNC(=O)Nc1ccc(cc1)c2nc3C[C@H]4CC[C@H](N4C)c3c(n2)N5CCOC[C@@H]5C	CHEMBL2334754	1.36028	1.97239
	MTOR	CCc1ncnc(c2ccc(C(=O)N3CCCOCC3)c(C)c2)c1C#Cc4ccc(N)nc4	CHEMBL3645811	1.15066	2.22036
	MTOR	COc1ccc2[nH]c(c(\C=C/3\Oc4ccc(NC(=O)Nc5ccc(cc5)C(=O)N6CCOCC6)cc4C3=O)c2c1)c7c(C)nn(C)c7C	CHEMBL1082617	1.97191	-0.682488
	MTOR	O=C1OC[C@@H](N1c2ccn3ncc(c4ccc(cc4)c5nc[nH]n5)c3n2)c6ccccc6	CHEMBL3653576	1.09644	0.886516
	MTOR	CCNC(=O)N1CCC(CC1)N2C(=O)N(C)c3cnc4ccc(nc4c23)c5cnc6ccccc6c5	CHEMBL3681071	-0.266583	1.66008
	MTOR	CN1C(=O)N(C2CCN(CC2)C(=O)CO)c3c1cnc4ccc(nc34)c5cnc6[nH]ncc6c5	CHEMBL3681178	0.863885	1.19188
	MTOR	CCCCN1CCN(CC1)C(=O)c2ccc(cc2F)c3ncnc(CC)c3C#Cc4ccc(N)nc4	CHEMBL3643091	0.474118	1.5266
	MTOR	CCNC(=O)Nc1ccc(cc1)c2nc(N3CCOC[C@@H]3CC)c4c(ncn4C)n2	CHEMBL2418344	1.44848	2.48867
	MTOR	CCc1nccc(c2ccc(C(=O)N3CCN(CC3)C4CC4)c(F)c2)c1C#Cc5ccc(N)nc5	CHEMBL3701086	0.793197	2.83876
	MTOR	CCc1nccc(c2ccc(C(=O)N3CCN(CC3)C4CCCC4)c(F)c2)c1C#Cc5ccc(N)nc5	CHEMBL3701099	1.05362	2.68915
	MTOR	CCc1nccc(c2ccc(C(=O)N3CCN(CC3)C4COC4)c(F)c2)c1C#Cc5ccc(N)nc5	CHEMBL3701155	0.858528	2.85591
	MTOR	CCc1nccc(c2ccc(C(=O)N3CCN4CCCCC4C3)c(F)c2)c1C#Cc5ccc(N)nc5	CHEMBL3701141	1.03839	2.83737
	MTOR	CCc1nccc(c2ccc(C(=O)N3CCNCC3)c(F)c2)c1C#Cc4ccc(N)nc4	CHEMBL3701077	1.2211	2.19174
	MTOR	CCc1nccc(c2ccc(C(=O)NC)c(Cl)c2)c1C#Cc3ccc(N)nc3C	CHEMBL3701139	1.91592	1.59612
	MTOR	CCc1ncnc(N2CCC(O)(CC)CC2)c1C#Cc3ccc(N)nc3	CHEMBL3670173	0.365206	1.23907
	MTOR	CCc1ncnc(N2CCC3(CC2)OCCCO3)c1C#Cc4ccc(N)nc4	CHEMBL3670199	-0.192051	1.94994
	MTOR	CCc1ncnc(N2CCC3(CC2)OCCO3)c1C#Cc4ccc(N)nc4	CHEMBL3670161	-0.344746	2.19498
	MTOR	CCc1ncnc(c2ccc(C(=O)N(C)CC(C)(C)O)c(F)c2)c1C#Cc3ccc(N)nc3	CHEMBL3643089	1.39412	2.00379
	MTOR	CCc1ncnc(c2ccc(C(=O)N(C)O)c(F)c2)c1C#Cc3ccc(N)nc3	CHEMBL3643077	1.48543	2.22665
	MTOR	CCc1ncnc(c2ccc(C(=O)N3CCC(O)(CC)CC3)c(F)c2)c1C#Cc4ccc(N)nc4	CHEMBL3643130	1.00087	2.22928
	MTOR	CCc1ncnc(c2ccc(C(=O)N3CCCCC3)c(F)c2)c1C#Cc4ccc(N)nc4C	CHEMBL3640985	1.67283	2.27114
	MTOR	CCc1ncnc(c2ccc(C(=O)N3CCN(CC(F)(F)F)CC3)c(OC)c2)c1C#Cc4ccc(N)nc4	CHEMBL3643064	1.3282	2.15919
	MTOR	CCc1ncnc(c2ccc(C(=O)N3CCN(CC3)C(=O)C)c(F)c2)c1C#Cc4ccc(N)nc4C	CHEMBL3643090	1.35877	2.12237
	MTOR	CCc1ncnc(c2ccc(C(=O)N3CCN(CC3)C4CC4)c(F)c2)c1C#Cc5ccc(N)nc5C	CHEMBL3640988	1.46101	2.56636
	MTOR	CCc1ncnc(c2ccc(C(=O)N3CCN(CC3)C4CCCC4)c(Cl)c2)c1C#Cc5ccc(N)nc5	CHEMBL3641012	1.39479	2.57177
	MTOR	CCc1ncnc(c2ccc(C(=O)N3CCN(CC3)C4CCS(=O)(=O)C4)c(F)c2)c1C#Cc5ccc(N)nc5	CHEMBL3643094	0.801361	2.55934
	MTOR	CCc1ncnc(c2ccc(C(=O)N3CCN(CC4CCCO4)CC3)c(F)c2)c1C#Cc5ccc(N)nc5	CHEMBL3643096	1.24107	2.34053
	MTOR	CCc1ncnc(c2ccc(C(=O)N3CCN(CCO)CC3)c(F)c2)c1C#Cc4ccc(N)nc4	CHEMBL3643099	1.29158	1.99396
	MTOR	CCc1ncnc(c2ccc(C(=O)N3CC[C@@H](O)C3)c(Cl)c2)c1C#Cc4ccc(N)nc4	CHEMBL3643149	1.33655	2.28257
	MTOR	CCc1ncnc(c2ccc(C(=O)NCCN3CCOCC3)c(F)c2)c1C#Cc4ccc(N)nc4	CHEMBL3643190	1.39131	1.86845
	MTOR	CCc1ncnc(c2ccc(Cl)c(c2)C(=O)N(C)C)c1C#Cc3ccc(N)nc3	CHEMBL3640970	0.9669	2.04059
	MTOR	CN1CCN(CC1)C(=O)c2cccc(c2)c3sc4c(nc(nc4c3C)c5cnc(N)nc5)N6CCOCC6	CHEMBL1093267	0.0916475	1.6636
	MTOR	COc1ccc2c(c1)c(\C=C\3/Oc4cc(O)cc(O)c4C3=O)c(C)n2C	CHEMBL1089653	-0.204701	-1.01507
	MTOR	Cc1c(sc2c(nc(nc12)c3cnc(N)nc3)N4CCOCC4)c5cccc(c5)S(=O)(=O)C	CHEMBL1091977	-0.0110516	-0.876176
	MTOR	Cc1cc(ccc1c2cnc3NC(=O)CN(CCC4CCOCC4)c3n2)c5nc[nH]n5	CHEMBL3586383	0.951466	0.764292
	MTOR	Cc1cc(ccn1)c2ccc3nc(Nc4cc[nH]n4)c(c5nc(C)nc(N)n5)n3c2	CHEMBL2172484	1.88026	0.539017
	MTOR	Cc1cc(ncc1F)[C@H]2COC(=O)N2c3ccn4ncc(c5ccc(cc5)c6nc[nH]n6)c4n3	CHEMBL3653642	2.05482	2.20513
	MTOR	Cc1ccc(cn1)C#Cc2c(C)nccc2c3ccc(Cl)c(c3)C(=O)N4CCOCC4	CHEMBL3701093	-0.261181	-0.665677
	MTOR	Cc1nc(N)ccc1C#Cc2c(C)nccc2c3ccc(C(=O)N4CCN(CC4)C5CCOCC5)c(F)c3	CHEMBL3701163	0.985774	1.0254
	MTOR	Cc1nccc(c2ccc(C(=O)N3CCCC3)c(Cl)c2)c1C#Cc4ccc(N)nc4	CHEMBL3701059	0.132063	1.97665
	MTOR	Cc1nccc(c2ccc(C(=O)N3CCN(CC3)C4CCCC4)c(Cl)c2)c1C#Cc5ccc(N)nc5	CHEMBL3701061	0.401724	1.79214
	MTOR	Cc1ncnc(c2ccc(Cl)c(c2)C(=O)N3CCOCC3)c1C#Cc4ccc(N)nc4	CHEMBL3640965	0.352176	2.80574
	MTOR	Cc1ncnc(c2ccc(cc2)C(=O)N3CCN(CC3)C4CCCC4)c1C#Cc5ccc(N)nc5	CHEMBL3643170	0.274093	2.63733
	MTOR	Cc1ncnc(c2ccc(cc2)C(=O)N3CCN(CC3)C4CCS(=O)(=O)C4)c1C#Cc5ccc(N)nc5	CHEMBL3643167	-0.42803	2.54468
	MTOR	Cc1ncnc(c2ccc(cc2)C(=O)N3CCN(CC3)c4ccccc4)c1C#Cc5ccc(N)nc5	CHEMBL3643163	0.269085	2.13028
	MTOR	O=C(N1CCC(CC1)n2ncc3c(nc(nc23)c4ccc5[nH]ccc5c4)N6CCOCC6)c7cccnc7	CHEMBL576768	0.828307	0.9856
	MTOR	O=C1CNc2ncc(nc2N1CCC3CCOCC3)c4ccc(cc4)c5nc[nH]n5	CHEMBL3586382	0.1173	1.47565
	MTOR	Oc1cccc(c1)c2nc(N3CCOCC3)c4cnn(C5CCN(CC5)C(=O)c6ccccc6)c4n2	CHEMBL575710	-0.778357	1.28328
	MTOR	CCc1ncnc(c2cc(Cl)c(C(=O)N3CCN(CC3)C=O)c(Cl)c2)c1C#Cc4ccc(N)nc4	CHEMBL3645876	1.26312	2.36624
	MTOR	Fc1ccc(NC(=O)Nc2ccc(cc2)c3nc(nc(n3)N4CCOCC4)N5CCOCC5)cc1	CHEMBL599246	0.609728	0.600471
	MTOR	Fc1ccc(cc1)S(=O)(=O)Nc2cc(cnc2Cl)c3ccc4nccc(N5CCN(Cc6ccncc6)CC5)c4c3	CHEMBL1914724	1.34101	1.26491
	MTOR	Fc1ccc(cc1)S(=O)(=O)Nc2cc(cnc2Cl)c3ccc4nccc(N5CCOCC5)c4c3	CHEMBL1738719	0.0615326	1.05889
	MTOR	O=C(Nc1ccccc1)Nc2ccc(cc2)c3nc(nc(n3)N4CCOCC4)N5CCOCC5	CHEMBL604908	-1.03374	1.78133
	MTOR	CCN(CC)CCCNCc1cc(ccc1OC)c2ccc3c(nc(nc3n2)N4CCOC[C@@H]4C)N5CCOC[C@@H]5C	CHEMBL3689032	1.58013	0.85998
	MTOR	CCNC(=O)Nc1ccc(cc1)c2nc3CN(CCc3c(n2)N4CCOC[C@@H]4C)C5COC5	CHEMBL2331680	0.517161	2.32092
	MTOR	CCc1ncnc(c2cc(Cl)c(C(=O)N3CCN(C)CC3)c(Cl)c2)c1C#Cc4ccc(N)nc4	CHEMBL3645869	1.3035	2.31676
	MTOR	CCc1ncnc(c2cc(F)c(C(=O)N3CC4(CN(C)C4)C3)c(F)c2)c1C#Cc5ccc(N)nc5	CHEMBL3645954	0.71402	2.55068
	MTOR	CCc1ncnc(c2cc(F)c(C(=O)N3CCN(CC3)C4COC4)c(Cl)c2)c1C#Cc5ccc(N)nc5	CHEMBL3645948	1.27182	2.53785
	MTOR	CCc1ncnc(c2cc(F)c(C(=O)NCCN3CCOCC3)c(F)c2)c1C#Cc4ccc(N)nc4	CHEMBL3643226	1.53507	1.88587
	MTOR	CCc1ncnc(c2ccc(C(=O)NCCN3CCOCC3)c(Cl)c2)c1C#Cc4ccc(N)nc4	CHEMBL3643274	1.55402	1.89936
	MTOR	CN1C(=O)N(C2CCN(CC2)C(=O)CN)c3c1cnc4ccc(nc34)c5ccc(C)nc5	CHEMBL3681111	0.409702	1.79041
	MTOR	CN1C(=O)N([C@@H]2CC[C@@H](O)CC2)c3c1cnc4ccc(nc34)c5cnc6ccccc6c5	CHEMBL3681089	0.310935	0.735275
	MTOR	COc1ccc2[nH]c(c(\C=C/3\Oc4ccc(NC(=O)Nc5ccc(cc5)C(=O)N6CCN(C)CC6)cc4C3=O)c2c1)c7c(C)nn(C)c7C	CHEMBL1082618	1.92003	-0.869162
	MTOR	CCNC(=O)Nc1ccc(cc1)c2nc3CN(Cc3c(n2)N4CCOCC4)S(=O)(=O)C	CHEMBL2181665	-0.0321308	1.71016
	MTOR	CN1CCN(Cc2cc3nc(nc(N4CC5CCC(C4)O5)c3s2)c6ccc(NC(=O)Nc7ccncc7)cc6)CC1	CHEMBL594173	1.08523	0.483675
	MTOR	COc1ncc(cn1)c2ccc3ncc4N(C)C(=O)N(C5CCN(CC5)C(=O)C)c4c3n2	CHEMBL3681117	-0.61287	2.10166
	MTOR	Cn1nnc2c(nc(nc12)c3ccc(NC(=O)Nc4cccs4)cc3)N5CCOCC5	CHEMBL589600	0.849007	0.344548
	MTOR	CCc1ncnc(c2ccc(C(=O)N3CCC(CC3)C(C)(C)O)c(C)c2)c1C#Cc4ccc(N)nc4	CHEMBL3643277	0.84629	2.51689
	MTOR	CN(C)CCC(=O)N1CCN(CC1)c2ccc(cc2C(F)(F)F)N3C(=O)C=Cc4cnc5ccc(cc5c34)c6cnc7ccccc7c6	CHEMBL1256457	0.53704	0.140438
	MTOR	CN1C(=O)N(C2CCNCC2)c3c1cnc4ccc(nc34)c5cnc(N)nc5	CHEMBL3681153	0.569007	2.19562
	MTOR	C[C@H]1COCCN1c2nc(nc3c2COC3(C)C)c4ccc(NC(=O)NC[C@@H](O)CO)cc4	CHEMBL1774359	1.31603	1.21625
	MTOR	CCN1CCN(CC1)C(=O)c2c(F)cc(cc2F)c3ncnc(CC)c3C#Cc4ccc(NC)nc4	CHEMBL3645883	1.04122	1.28817
	MTOR	CCOC(=O)N1CCN(CC1)C(=O)c2ccc(cc2Cl)c3ncnc(CC)c3C#Cc4ccc(N)nc4	CHEMBL3643273	0.73481	0.877169
	MTOR	CN(C)c1ccc(cn1)c2ccc3ncc4N(C)C(=O)N(C5CCN(CCO)CC5)c4c3n2	CHEMBL3681124	-0.217762	1.69952
	MTOR	CCNC(=O)Nc1ccc(cc1)c2nc3CN(CCc3c(n2)N4CCOC[C@@H]4C)c5nc(C)ns5	CHEMBL2181526	1.90513	3.17823
	MTOR	CCc1ncnc(c2cc(F)c(C(=O)N3CCC(CC3)C(C)(C)O)c(F)c2)c1C#Cc4ccc(NC)nc4	CHEMBL3645886	1.17264	2.00073
	MTOR	CCc1ncnc(c2ccc(C(=O)N3CCC(CC3)N4CCCCC4)c(C)c2)c1C#Cc5ccc(N)nc5	CHEMBL3645787	1.09957	2.65535
	MTOR	[H][C@@](C)(C[C@]1([H])CC[C@@]([H])(O)[C@@]([H])(C1)OC)[C@]1([H])CC(=O)[C@]([H])(C)\C=C(C)\[C@@]([H])(O)[C@@]([H])(OC)C(=O)[C@]([H])(C)C[C@]([H])(C)\C=C\C=C\C=C(C)\[C@]([H])(C[C@]2([H])CC[C@@]([H])(C)[C@@](O)(O2)C(=O)C(=O)N2CCCC[C@@]2([H])C(=O)O1)OC	sirolimus	0.73625	-3.81776
	MTOR	C[C@H]1COCCN1c2nc(N3CCOC[C@@H]3C)c4ccc(nc4n2)c5ccc6CC(=O)Nc6c5	CHEMBL3688941	0.56382	0.945474
	MTOR	Cn1cc(\C=C\2/Oc3cccc(O)c3C2=O)c4c(ccnc14)c5ccccc5	CHEMBL1090043	-1.83867	-0.399357
	MTOR	Fc1ccc(nc1)[C@H]2COC(=O)N2c3ccn4ncc(c5ccc(c(F)c5)c6nc[nH]n6)c4n3	CHEMBL3653617	0.359602	1.03837
	MTOR	O=C(Nc1ccc(cc1)c2nc(nc(n2)N3C4CCC3COC4)N5CCOCC5)Nc6ccc(nc6)c7cccnc7	CHEMBL1255816	1.41123	2.49535
	MTOR	O=C1OC[C@H](C2CCCCC2)N1c3ccn4ncc(c5ccc(cc5)c6nc[nH]n6)c4n3	CHEMBL3653573	0.559808	2.83971
	MTOR	CCc1ncnc(c2cc(F)c(C(=O)NC)c(F)c2)c1C#Cc3ccc(N)nc3	CHEMBL3643225	1.25264	1.62434
	MTOR	CCc1ncnc(c2ccc(C(=O)N3CCC(CC3)C(C)(C)O)c(Cl)c2)c1C#Cc4ccc(NC)nc4	CHEMBL3645857	1.15285	2.18093
	MTOR	CCc1ncnc(c2ccc(C(=O)N3CCC(CC3)N4CCOCC4)c(C)c2)c1C#Cc5ccc(N)nc5	CHEMBL3645769	0.998397	2.74639
	MTOR	CCc1ncnc(c2ccc(C(=O)N3CCC[C@H]3CO)c(F)c2)c1C#Cc4ccc(N)nc4	CHEMBL3643140	1.15447	1.85386
	MTOR	CCc1ncnc(c2ccc(C(=O)N3CCN(C)C[C@H]3C)c(F)c2)c1C#Cc4ccc(N)nc4	CHEMBL3648887	1.20297	1.80583
	MTOR	CCc1ncnc(c2ccc(C(=O)N3CC[C@H](C3)N(C)C)c(Cl)c2)c1C#Cc4ccc(N)nc4	CHEMBL3643269	1.36961	2.06408
	MTOR	CCc1ncnc(c2ccc(C(=O)NC3CCCN(C)C3)c(C)c2)c1C#Cc4ccc(N)nc4	CHEMBL3645798	1.16687	2.04995
	MTOR	CN(C)CC(=O)N1CCC(CC1)N2C(=O)N(C)c3cnc4ccc(nc4c23)c5cnc6ccccc6c5	CHEMBL3681073	-0.79635	1.28156
	MTOR	COc1ccc(cc1)c2ccc3ncc4N(C)C(=O)N(C5CCN(CC5)C(=O)CO)c4c3n2	CHEMBL3681188	-0.834407	1.87916
	MTOR	Cc1cccc(n1)[C@H]2COC(=O)N2c3ccn4ncc(c5ccc(c(F)c5)c6nc[nH]n6)c4n3	CHEMBL3653599	1.81674	0.68336
	MTOR	CCNC(=O)Nc1ccc(cc1)c2nc(C3=CCOCC3)c4sccc4n2	CHEMBL600447	0.205915	1.74012
	MTOR	CCc1ncnc(c2cc(Cl)c(C(=O)N3CCC(C)(O)CC3)c(Cl)c2)c1C#Cc4ccc(N)nc4	CHEMBL3645875	1.23672	2.58389
	MTOR	CN1C(=O)N([C@@H]2CC[C@@H](O)CC2)c3c1cnc4ccc(nc34)c5ccc(C)nc5	CHEMBL3681110	0.612906	1.18021
	MTOR	CO[C@@H]1C[C@H](C[C@@H](C)[C@@H]2CC(=O)[C@H](C)\C=C(/C)\[C@@H](O)[C@@H](OC)C(=O)[C@H](C)C[C@H](C)\C=C\C=C\C=C(/C)\[C@H](C[C@@H]3CC[C@@H](C)[C@@](O)(O3)C(=O)C(=O)N4CCCC[C@H]4C(=O)O2)OC)CC[C@@H]1n5cnnn5	CHEMBL219410	1.65607	2.9262
	MTOR	COc1ccc(cn1)c2ccc3ncc4N(C)C(=O)N(C5CCN(CC(=O)N)CC5)c4c3n2	CHEMBL3681082	-0.177883	1.98571
	MTOR	N[C@@H]1CC[C@H](CC1)N2C(=O)Nc3cnc4ccc(nc4c23)c5cnc6ccccc6c5	CHEMBL3681120	-0.741699	3.20455
	MTOR	O=C(Nc1ccc(cc1)C#N)Nc2ccc(cc2)c3nc(nc(n3)N4C5CCC4COC5)N6CCOCC6	CHEMBL1257716	-1.07631	2.1221
	MTOR	CCc1ncnc(c2ccc(C(=O)N3CCC(CC3)N(C)C)c(C)c2)c1C#Cc4ccc(N)nc4	CHEMBL3645781	0.983628	2.17158
	MTOR	CCNC(=O)Nc1ccc(cc1)c2nc3CN(CCc3c(n2)N4CCOC[C@@H]4C)c5ncc(F)cn5	CHEMBL2331688	1.26741	2.20617
	MTOR	CCc1ncnc(c2cc(F)c(C(=O)N3CCN(CC3)C=O)c(F)c2)c1C#Cc4ccc(NC)nc4	CHEMBL3645891	1.30518	1.79245
	MTOR	CCc1ncnc(c2ccc(C(=O)N3CCCC(O)C3)c(Cl)c2)c1C#Cc4ccc(N)nc4	CHEMBL3643150	1.21863	2.37821
	MTOR	CCc1ncnc(c2ccc(C(=O)N3CCN(CC3)c4ccccc4)c(C)c2)c1C#Cc5ccc(N)nc5	CHEMBL3645813	1.13704	2.1247
	MTOR	[H][C@]12O[C@](O)([C@H](C)C[C@@H]1OC)C(=O)C(=O)N1CCCC[C@@]1([H])C(=O)O[C@@H]([C@@H](C)[C@@H](O)CC(=O)[C@H](CC=C)\C=C(C)\C[C@H](C)C[C@@H]2OC)C(\C)=C\[C@@H]1CC[C@@H](O)[C@@H](C1)OC	tacrolimus	2.75618	-3.38116
	MTOR	COc1ccc(cc1C(=O)N)c2ccc3c(nc(nc3n2)N4CCOC[C@@H]4C)N5CCOC[C@@H]5C	CHEMBL2336320	0.856629	1.92019
	MTOR	CCc1ncnc(c2cc(F)c(C(=O)N3CCN(CC3)C4COC4)c(F)c2)c1C#Cc5ccc(N)nc5	CHEMBL3645946	1.12488	2.52319
	MTOR	CCc1ncnc(c2ccc(C(=O)N3CCC(CC3)N4CCOCC4)c(F)c2)c1C#Cc5ccc(NC)nc5	CHEMBL3645851	1.16823	2.39645
	MTOR	CN1CCN(CC1)C(=O)C2CCN(CC2)c3ccnc4c3c(\C=C\5/Oc6cccc(O)c6C5=O)cn4C	CHEMBL1092486	0.218466	1.30526
	MTOR	CNCCOc1nc(N2CCOC[C@@H]2C)c3ccc(nc3n1)c4ccc(OC)c(CO)c4	CHEMBL3693549	-0.424452	-0.490792
	MTOR	CC(=O)Nc1cc(nc(C)n1)c2c(Nc3cc[nH]n3)nc4cccnn24	CHEMBL2172629	0.553108	-0.236875
	MTOR	CC(C)n1nc(c2ccc(O)c(F)c2)c3c(N)ncnc13	CHEMBL1241945	0.157054	0.587615
	MTOR	CCN1CCN(CC1)C(=O)c2ccc(cc2OC)c3ncnc(CC)c3C#Cc4ccc(N)nc4	CHEMBL3643063	0.0990291	1.42664
	MTOR	CCNC(=O)Nc1ccc(cc1)c2nc(N3CCOCC3)c4sc(cc4n2)C(C)(C)O	CHEMBL1774349	0.473764	2.63969
	MTOR	CCNC(=O)Nc1ccc(cc1)c2nc3CN(Cc3c(n2)N4CCOCC4)c5ncccn5	CHEMBL2181664	0.993634	2.60779
	MTOR	CCc1nccc(c2ccc(C(=O)N(C)CCOC)c(F)c2)c1C#Cc3ccc(N)nc3	CHEMBL3701090	1.61281	1.47759
	MTOR	CCc1nccc(c2ccc(C(=O)N3CCC(CC3)OC)c(F)c2)c1C#Cc4ccc(N)nc4	CHEMBL3701129	0.750655	2.36004
	MTOR	CCc1nccc(c2ccc(C(=O)N3CCN4CCCC4C3)c(F)c2)c1C#Cc5ccc(N)nc5	CHEMBL3701142	0.883487	2.992
	MTOR	CCc1nccc(c2ccc(C(=O)N3CCNC(=O)C3)c(OC)c2)c1C#Cc4ccc(N)nc4	CHEMBL3701181	0.92573	2.423
	MTOR	CCc1nccc(c2ccc(C(=O)N3CCOCC3)c(F)c2)c1C#Cc4ccc(N)nc4	CHEMBL3701076	0.986556	2.62739
	MTOR	CCc1ncnc(c2ccc(C(=O)N(C)CCCOC)c(Cl)c2)c1C#Cc3ccc(N)nc3	CHEMBL3641004	1.90432	1.23638
	MTOR	CCc1ncnc(c2ccc(C(=O)N(C)CCCOC)c(F)c2)c1C#Cc3ccc(N)nc3	CHEMBL3640976	1.76147	1.21445
	MTOR	CCc1ncnc(c2ccc(C(=O)N3CCC(CC3)N4CCN(C)CC4)c(F)c2)c1C#Cc5ccc(N)nc5	CHEMBL3643072	1.05786	2.41089
	MTOR	CCc1ncnc(c2ccc(C(=O)N3CCN(CC(F)(F)F)CC3)c(F)c2)c1C#Cc4ccc(N)nc4	CHEMBL3643078	1.2872	2.19008
	MTOR	CCc1ncnc(c2ccc(C(=O)N3CCN(CC(F)F)CC3)c(F)c2)c1C#Cc4ccc(N)nc4C	CHEMBL3640987	1.62596	1.91995
	MTOR	CCc1ncnc(c2ccc(C(=O)N3CCN(CC3)C(C)(C)C)c(OC)c2)c1C#Cc4ccc(N)nc4	CHEMBL3641022	1.09235	2.19025
	MTOR	CCc1ncnc(c2ccc(C(=O)N3CCN(CC3)C4CC4)c(F)c2)c1C#Cc5ccc(N)nc5	CHEMBL3643126	0.987948	2.69217
	MTOR	CCc1ncnc(c2ccc(C(=O)N3CCN(CC3)C4CCOCC4)c(F)c2)c1C#Cc5ccc(N)nc5	CHEMBL3643092	1.25701	2.57597
	MTOR	CCc1ncnc(c2ccc(C(=O)N3CCN(CC3)C4CCOCC4)c(F)c2)c1C#Cc5ccc(N)nc5C	CHEMBL3640990	1.67206	2.45453
	MTOR	CCc1ncnc(c2ccc(C(=O)N3CCN(CC3)c4ccccn4)c(Cl)c2)c1C#Cc5ccc(N)nc5	CHEMBL3641011	1.31384	2.31363
	MTOR	CCc1ncnc(c2ccc(C(=O)N3CCN(CCO)CC3)c(OC)c2)c1C#Cc4ccc(N)nc4	CHEMBL3643067	1.31112	1.97757
	MTOR	CCc1ncnc(c2ccc(C(=O)N3CCN(O)CC3)c(Cl)c2)c1C#Cc4ccc(N)nc4	CHEMBL3643159	1.43288	2.24325
	MTOR	CCc1ncnc(c2ccc(C(=O)N3CCOCC3)c(F)c2)c1C#Cc4ccc(N)nc4	CHEMBL3643212	1.11333	2.49247
	MTOR	CCc1ncnc(c2ccc(C(=O)N3CC[S+]([O-])CC3)c(Cl)c2)c1C#Cc4ccc(N)nc4	CHEMBL3643145	1.22616	2.12187
	MTOR	CCc1ncnc(c2ccc(C(=O)N3CC[S+]([O-])CC3)c(F)c2)c1C#Cc4ccc(N)nc4	CHEMBL3643112	1.06263	2.1061
	MTOR	CCc1ncnc(c2ccc(C(=O)NC3CC(C3)N4CCN(C)CC4)c(F)c2)c1C#Cc5ccc(N)nc5	CHEMBL3643172	1.09608	2.56272
	MTOR	CCc1ncnc(c2ccc(C(=O)NCCOC)c(Cl)c2)c1C#Cc3ccc(N)nc3	CHEMBL3641007	1.46378	1.30201
	MTOR	CCn1nnc2c(nc(nc12)c3ccc(NC(=O)Nc4ccc(cc4)C(=O)N5CCN(C)CC5)cc3)N6CCOCC6	CHEMBL589258	2.08461	0.811459
	MTOR	CCn1nnc2c(nc(nc12)c3ccc(NC(=O)Nc4cccs4)cc3)N5CCOCC5	CHEMBL590084	1.77674	0.637644
	MTOR	CN(C)C(=O)c1ccc(cc1)c2ccnc(C)c2C#Cc3ccc(N)nc3	CHEMBL3701066	0.15095	0.70742
	MTOR	CN(C)CCn1ccc2c(nc(nc12)c3ccc(NC(=O)Nc4cccnc4)cc3)N5CCOCC5	CHEMBL1092547	1.27083	0.722897
	MTOR	CN(CCCO)C(=O)c1cc(ccc1F)c2ccnc(C)c2C#Cc3ccc(N)nc3	CHEMBL3701112	0.322256	-0.306024
	MTOR	CN(CCO)C(=O)c1cc(ccc1F)c2ccnc(C)c2C#Cc3ccc(N)nc3	CHEMBL3701111	0.529848	0.0619872
	MTOR	CN1CCC(CC1)NC(=O)c2ccc(cc2)c3ccc(cc3C(F)(F)F)N4C(=O)C=Cc5cnc6ccc(cc6c45)c7cnc8ccccc8c7	CHEMBL1795875	0.789847	-1.03185
	MTOR	CN1CCN(CC1)C(=O)c2ccc(NC(=O)Nc3ccc(cc3)c4nc(OC5COC5)nc(n4)N6CCOCC6)cc2	CHEMBL1808984	0.354825	1.5574
	MTOR	CN1CCN(CC1)C(=O)c2ccc(cc2F)c3ccnc(C)c3C#Cc4ccc(N)nc4C	CHEMBL3701162	0.295312	1.49714
	MTOR	CNC(=O)N1CCC(CC1)N2C(=O)N(C)c3cnc4ccc(nc4c23)c5ccc(nc5)N(C)C	CHEMBL3681122	-0.253256	1.5947
	MTOR	CNC(=O)c1ccc(cc1Cl)c2ncnc(C)c2C#Cc3ccc(N)nc3	CHEMBL3640929	-0.472035	0.84155
	MTOR	COCCN1CCN(CC1)C(=O)c2ccc(cc2)c3ncnc(C)c3C#Cc4ccc(N)nc4	CHEMBL3643164	0.621129	0.920586
	MTOR	CO[C@@H]1CC[C@H](CN2C(=O)CNc3ncc(nc23)c4ccc(nc4C)c5nc[nH]n5)CC1	CHEMBL3586561	0.490059	1.45681
	MTOR	COc1ccc(cc1CO)c2ccc3c(nc(nc3n2)N4C[C@@H](C)O[C@@H](C)C4)N5CCOCC5	CHEMBL1078983	0.648727	2.35779
	MTOR	COc1ccc(cc1O)c2nn(C(C)C)c3ncnc(N)c23	CHEMBL1242114	0.183494	1.10394
	MTOR	COc1ccc2[nH]c(C)c(\C=C\3/Oc4cc(O)cc(O)c4C3=O)c2c1	CHEMBL1088835	-1.11826	-2.46738
	MTOR	COc1cnnc(Nc2cc(nc(C)n2)c3c(Nc4cc[nH]n4)nc5cccnn35)c1	CHEMBL2172635	2.59632	-0.229405
	MTOR	COc1ncc(cc1NS(=O)(=O)c2ccc(F)cc2F)c3cc4c(ccnc4cn3)c5ccncc5	CHEMBL3577910	1.13579	0.67498
	MTOR	C[C@H]1COCCN1c2nc(nc3c2COC3(C)C)c4ccc(NC(=O)NC5COC5)cc4	CHEMBL1774357	-0.697104	1.40991
	MTOR	Cc1cc(C(=O)Nc2ccn[nH]2)c3nc(C)nc(N)c3c1	CHEMBL1668266	-1.22573	0.438402
	MTOR	Cc1cc(on1)c2ccc3nc(Nc4cc[nH]n4)c(c5nc(C)nc(N)n5)n3c2	CHEMBL2172490	0.240594	0.533207
	MTOR	Cc1nc(N)nc(n1)c2c(Nc3cc[nH]n3)nc4ccc(cn24)c5cccnc5	CHEMBL2172636	0.89438	1.44357
	MTOR	Cc1nc(N)nc(n1)c2c(Nc3cc[nH]n3)nc4ccc(cn24)c5cccnc5C	CHEMBL2172480	1.53793	2.35396
	MTOR	Cc1nc(N)nc(n1)c2c(Nc3cc[nH]n3)nc4ccc(cn24)c5cncnc5C	CHEMBL2172486	2.11444	3.05041
	MTOR	Cc1nccc(c2ccc(C(=O)N3CCOCC3)c(Cl)c2)c1C#Cc4ccc(N)nc4	CHEMBL3701062	0.256684	1.9272
	MTOR	Cc1ncnc(N2CCC(O)(CC2)C(F)(F)F)c1C#Cc3ccc(N)nc3	CHEMBL3670171	-0.947487	2.01486
	MTOR	Cc1ncnc(c2ccc(cc2)C(=O)N3CCN(CC3)C4CCOCC4)c1C#Cc5ccc(N)nc5	CHEMBL3643168	0.349596	2.66423
	MTOR	Cc1ncnc(c2ccc(cc2)C(=O)N3CCN(CCO)CC3)c1C#Cc4ccc(N)nc4	CHEMBL3643169	0.192356	2.15219
	MTOR	O=C(Nc1ccc(cc1)c2nc(N3CCOCC3)c4nnn(C5CC5)c4n2)Nc6cccs6	CHEMBL601073	-0.397934	1.69978
	MTOR	O=CCn1ccc2c(nc(nc12)c3ccc(NC(=O)Nc4ccncc4)cc3)N5CCOCC5	CHEMBL1091130	-0.0503112	0.418758
	MTOR	CCc1ncnc(c2ccc(C(=O)N3CCN4CCCC[C@H]4C3)c(Cl)c2)c1C#Cc5ccc(N)nc5	CHEMBL3645818	1.31091	2.28314
	MTOR	Cn1nnc2c(nc(nc12)c3ccc(NC(=O)Nc4cccnc4)cc3)N5CCOCC5	CHEMBL589599	0.875759	0.440392
	MTOR	CCc1ncnc(c2cc(F)c(C(=O)N3CCN(C)C(=O)C3)c(F)c2)c1C#Cc4ccc(NC)nc4	CHEMBL3645880	1.0847	1.87826
	MTOR	CCc1ncnc(c2ccc(C(=O)N(C)OC)c(C)c2)c1C#Cc3ccc(N)nc3	CHEMBL3645782	1.42072	1.99568
	MTOR	CCc1ncnc(c2ccc(C(=O)N3CCN(C)CC3)c(Cl)c2)c1C#Cc4ccc(NC)nc4	CHEMBL3645864	1.4253	1.86697
	MTOR	CCc1ncnc(c2ccc(C(=O)N3CC[C@@H](C3)N(C)C)c(Cl)c2)c1C#Cc4ccc(N)nc4	CHEMBL3643268	1.41107	2.0701
	MTOR	C[C@H]1COCCN1c2nc(nc3CN(CCc23)c4ncccn4)c5ccc(NC6=NN(C)C(=O)N6)cc5	CHEMBL2331684	-0.216499	0.823681
	MTOR	CC(C)[C@H]1COC(=O)N1c2ccn3ncc(c4ccc(c(Cl)c4)c5nc[nH]n5)c3n2	CHEMBL3653569	1.1083	1.15172
	MTOR	CCc1ncnc(c2cc(F)c(C(=O)N3CCN(C)CC3)c(F)c2)c1C#Cc4ccc(NC)nc4	CHEMBL3645882	1.34355	1.71337
	MTOR	CCc1ncnc(c2ccc(C(=O)N3CCC(CC3)N4CCN(C)CC4)c(F)c2)c1C#Cc5ccc(NC)nc5	CHEMBL3645856	1.1706	2.13745
	MTOR	CCc1ncnc(c2ccc(C(=O)N3CCC(O)CC3)c(Cl)c2)c1C#Cc4ccc(N)nc4	CHEMBL3643232	1.18604	2.38791
	MTOR	CCc1ncnc(c2ccc(C(=O)N3CCN(C)C[C@@H]3C)c(Cl)c2)c1C#Cc4ccc(N)nc4	CHEMBL3648884	1.3705	1.89542
	MTOR	CCc1ncnc(c2ccc(C(=O)N3CCOCC3)c(C)c2)c1C#Cc4ccc(N)nc4	CHEMBL3645770	1.04544	2.53652
	MTOR	CNC(=O)Nc1ccc(cc1)c2nc(N3CC4CCC(C3)O4)c5cnn(CCO)c5n2	CHEMBL602682	0.636511	2.81595
	MTOR	CCc1ncnc(c2ccc(C(=O)N3CCN(CC3)C4COC4)c(F)c2)c1C#Cc5ccc(N)nc5	CHEMBL3645942	1.04077	2.71001
	MTOR	CN1CCN(CC1)c2ccnc3c2c(\C=C\4/Oc5cccc(O)c5C4=O)cn3C	CHEMBL1090383	0.0889523	1.31574
	MTOR	CC(C)[C@H]1CN(C[C@H](O)CO)C(=O)N1c2ccn3ncc(c4ccc(cc4)c5ncc[nH]5)c3n2	CHEMBL3653533	0.787335	1.33554
	MTOR	CCCCNC(=O)c1ccc(NC(=O)Nc2ccc(cc2)c3nc(N4CCOCC4)c5nnn(CC)c5n3)cc1	CHEMBL589412	0.62921	2.71357
	MTOR	CCNC(=O)Nc1ccc(cc1)c2nc3CN(CCc3c(n2)N4CCOC[C@@H]4C)c5cc(C)ncn5	CHEMBL2331676	1.69505	2.5192
	MTOR	CCOC(=O)N1CCN(CC1)C(=O)c2ccc(cc2C)c3ncnc(CC)c3C#Cc4ccc(N)nc4	CHEMBL3645785	0.69587	0.866272
	MTOR	CCc1ncnc(c2ccc(C(=O)N3CCCC(O)C3)c(C)c2)c1C#Cc4ccc(N)nc4	CHEMBL3643280	0.979754	2.40952
	MTOR	CCc1ncnc(c2ccc(C(=O)N3CCN(CC3)C(C)C)c(c2)C(F)(F)F)c1C#Cc4ccc(N)nc4	CHEMBL3645902	1.03823	2.32136
	MTOR	CCc1ncnc(c2ccc(C(=O)N3CCN(CC3)C(C)COC)c(F)c2)c1C#Cc4ccc(N)nc4	CHEMBL3645957	1.25429	2.06064
	MTOR	CCc1ncnc(c2ccc(C(=O)N3CCN(CCCS(=O)(=O)C)CC3)c(Cl)c2)c1C#Cc4ccc(N)nc4	CHEMBL3645928	1.41444	2.13682
	MTOR	CN(C)CCn1ncc2c(nc(nc12)c3ccc(NC(=O)Nc4cccnc4)cc3)N5CC6CCC(C5)O6	CHEMBL565808	1.71403	1.79814
	MTOR	COc1cccc(n1)[C@H]2COC(=O)N2c3ccn4ncc(c5ccc(c(F)c5)c6nc[nH]n6)c4n3	CHEMBL3653637	1.99568	0.86441
	MTOR	C[C@H]1COCCN1c2nc(N3CCOC[C@@H]3C)c4ccc(nc4n2)c5ccc(cc5)C#N	CHEMBL3688886	0.657303	0.972224
	MTOR	FCCNC(=O)Nc1ccc(cc1)c2nc3CN(CCc3c(n2)N4CCOCC4)c5ncccn5	CHEMBL2331682	0.885862	1.02572
	MTOR	Fc1ccc(nc1)[C@H]2COC(=O)N2c3ccn4ncc(c5ccc(cc5)c6nc[nH]n6)c4n3	CHEMBL3653626	0.453927	1.45103
	MTOR	NC(=O)Nc1ccc(cc1)c2nc(N3CCOCC3)c4cnn(C5CCN(Cc6ccccc6)CC5)c4n2	CHEMBL1098305	1.01334	2.04616
	MTOR	CCc1ncnc(c2ccc(C(=O)N(C)C3CCS(=O)(=O)C3)c(Cl)c2)c1C#Cc4ccc(N)nc4	CHEMBL3643271	1.27923	2.48018
	MTOR	COc1ccc(cn1)c2ccc3ncc4N(C)C(=O)N(C5CCN(CC5)C(=O)C)c4c3n2	CHEMBL2331661	-0.837404	2.20375
	MTOR	C[C@H](O)C(=O)N1CCC(CC1)N2C(=O)N(C)c3cnc4ccc(nc4c23)c5cccc6[nH]ncc56	CHEMBL2331669	0.462493	2.78425
	MTOR	CCNC(=O)Nc1ccc(cc1)c2nc(N3CCOCC3)c4CO[C@@](C)(CCO)c4n2	CHEMBL1774364	1.36337	2.38855
	MTOR	CCNC(=O)Nc1ccc(cc1)c2nc3C[C@@H]4CC[C@@H](N4S(=O)(=O)C)c3c(n2)N5CCOC[C@@H]5C	CHEMBL2334758	1.38417	1.98664
	MTOR	CCn1nnc2c(nc(nc12)c3ccc(NC(=O)Nc4ccc(cc4)C(=O)OC)cc3)N5CCOCC5	CHEMBL592063	1.59112	0.737034
	MTOR	COc1ccc(cc1CO)c2ccc3c(nc(nc3n2)N4CCNCC4)N5CCOC[C@@H]5C	CHEMBL3693523	1.74635	1.88601
	MTOR	C[C@H]1COCCN1c2nc(N3CCOC[C@@H]3C)c4ccc(nc4n2)c5ccc6CNC(=O)c6c5	CHEMBL3688936	0.529583	0.567078
	MTOR	Fc1cc(ccc1c2nc[nH]n2)c3cnn4ccc(nc34)N5[C@H](COC5=O)c6ccc(cn6)C(F)(F)F	CHEMBL3653624	1.28252	-0.262253
	MTOR	O=C(NC1CC1)Nc2ccc(cc2)c3nc(N4CCOCC4)c5cnn(C6CCN(Cc7ccccc7)CC6)c5n3	CHEMBL1097895	-0.245672	2.48473
	MTOR	CC(C)[C@H]1CN(CCO)C(=O)N1c2ccn3ncc(c4ccc(cc4)c5nc[nH]n5)c3n2	CHEMBL3653538	0.841053	1.44976
	MTOR	CCc1ncnc(c2cc(F)c(C(=O)N(C)C)c(F)c2)c1C#Cc3ccc(N)nc3	CHEMBL3643223	1.38982	1.73895
	MTOR	CCc1ncnc(c2cc(F)c(C(=O)N3CCN4CCC[C@H]4C3)c(F)c2)c1C#Cc5ccc(NC)nc5	CHEMBL3645879	1.19291	2.08865
	MTOR	CCc1ncnc(c2ccc(C(=O)N3CCN(CC#C)CC3)c(F)c2)c1C#Cc4ccc(N)nc4	CHEMBL3645839	1.27733	1.73305
	MTOR	COC(=O)c1ccc(NC(=O)Nc2ccc(cc2)c3nc(nc(n3)N4CCOCC4)N5CCOCC5)cc1	CHEMBL599259	0.212975	0.241525
	MTOR	COCC(=O)N1CCC(CC1)N2C(=O)N(C)c3cnc4ccc(nc4c23)c5cnc(OC)nc5	CHEMBL3681098	0.695008	1.98825
	MTOR	COc1cc(F)c2[nH]c(c(\C=C/3\Oc4ccc(NC(=O)Nc5ccc(cc5)C(=O)N6CCOCC6)cc4C3=O)c2c1)c7c(C)nn(C)c7C	CHEMBL1082620	2.42854	-0.439932
	MTOR	COc1ccc(cn1)C2=Cc3c(C)nc(N)nc3N([C@@H]4CC[C@@H](CC4)OCC(=O)N)C2=O	CHEMBL2375964	-0.257576	0.977532
	MTOR	Cc1cc(ncc1F)[C@H]2COC(=O)N2c3ccn4ncc(c5ccc(c(F)c5)c6nc[nH]n6)c4n3	CHEMBL3653641	1.98996	1.87415
	MTOR	FCCNC(=O)Nc1ccc(cc1)c2nc(C3=CCOCC3)c4sccc4n2	CHEMBL590356	0.463511	0.647958
	MTOR	O=C1OC[C@@H](N1c2ccn3ncc(c4ccc(cc4)c5ncc[nH]5)c3n2)c6ccccc6	CHEMBL3650230	1.0714	0.744112
	MTOR	CCc1ncnc(c2ccc(C(=O)N3CCN(CC3)S(=O)(=O)CC)c(C)c2)c1C#Cc4ccc(N)nc4	CHEMBL3645784	1.02252	2.4528
	MTOR	CCc1ncnc(c2ccc(C(=O)N3CC[C@@H](C3)N(C)C)c(F)c2)c1C#Cc4ccc(NC)nc4	CHEMBL3645854	1.37237	1.75376
	MTOR	C[C@H]1COCCN1c2nc(N3CCOC[C@@H]3C)c4ccc(nc4n2)c5ccccc5	CHEMBL3688831	0.0850616	0.960022
	MTOR	CC(C)[C@H]1COC(=O)N1c2ccn3ncc(c4ccc(cc4)c5ncc[nH]5)c3n2	CHEMBL3650227	0.722385	1.2838
	MTOR	CCNC(=O)Nc1ccc(cc1)c2nc3CCN(Cc3c(n2)N4CCOC[C@@H]4C)c5cnccn5	CHEMBL2181653	1.58018	2.21066
	MTOR	CCNC(=O)Nc1ccc(cc1)c2nc3CN(CCc3c(n2)N4CCOC[C@@H]4C)c5ccnc(C)n5	CHEMBL2331689	1.03894	1.95883
	MTOR	CCc1ncnc(c2ccc(C(=O)N3CCCO3)c(C)c2)c1C#Cc4ccc(N)nc4	CHEMBL3645772	0.994384	2.47861
	MTOR	CNC(=O)Nc1ccc2O\C(=C\c3c([nH]c4c(F)cc(OC)cc34)c5c(C)nn(C)c5C)\C(=O)c2c1	CHEMBL1083305	0.547945	-1.45223
	MTOR	Fc1cc(ccc1c2nc[nH]n2)c3cnn4ccc(nc34)N5[C@H](COC5=O)c6cccnc6	CHEMBL3653596	0.919616	0.398171
	MTOR	O=C(Nc1ccccc1)Nc2ccc(cc2)c3nc(N4CCOCC4)c5cnn(C6CCN(Cc7ccccc7)CC6)c5n3	CHEMBL1097900	0.404514	1.55875
	MTOR	CN1C(=O)N(C2CCN(CC2)C(=O)C)c3c1cnc4ccc(nc34)c5ccc(C)nc5	CHEMBL2331662	0.132848	1.92636
	MTOR	CC(=O)Nc1nc2ccc(cc2s1)c3cnc(Cl)c(NS(=O)(=O)c4cccc(F)c4)c3	CHEMBL1773736	-0.17711	-0.501702
	MTOR	CCNC(=O)Nc1ccc(cc1)c2nc3CCN(Cc3c(n2)N4CCOC[C@@H]4C)c5ncccn5	CHEMBL2181651	1.3998	2.06764
	MTOR	CCc1ncnc(c2cc(Cl)c(C(=O)N3CCN(CC(F)F)CC3)c(Cl)c2)c1C#Cc4ccc(N)nc4	CHEMBL3645874	1.38254	2.24233
	MTOR	CCc1ncnc(c2cc(F)c(C(=O)N3CCN(CC(C)(C)O)CC3)c(F)c2)c1C#Cc4ccc(NC)nc4	CHEMBL3645884	1.3719	1.69378
	MTOR	CN(C)c1ccc(cn1)c2ccc3ncc4N(C)C(=O)N(C5CCN(CC5)C(=O)CO)c4c3n2	CHEMBL3681142	-0.715183	1.83848
	MTOR	CNC(=O)Nc1ccc(cc1)c2nc(N3CCOC(C)C3)c4cnn(C5CCN(CC5)C(=O)OC)c4n2	CHEMBL576143	0.209875	2.09572
	MTOR	COc1ncc(cc1NS(=O)(=O)c2ccc(F)cc2F)c3ccc4nc(N)nc(C)c4c3	CHEMBL3112720	-0.0987473	0.281845
	MTOR	Fc1cc(ccc1c2nc[nH]n2)c3cnn4ccc(nc34)N5[C@@H](CC6CC6)COC5=O	CHEMBL3653592	0.682227	1.02342
	MTOR	Fc1ccc(cc1)[C@H]2COC(=O)N2c3ccn4ncc(c5ccc(cc5)c6nc[nH]n6)c4n3	CHEMBL3653622	0.635034	1.62236
	MTOR	O=C(Nc1ccc(cc1)c2nc(nc(n2)N3CCOCC3)N4CCOCC4)Nc5ccnnc5	CHEMBL599258	0.0497975	2.92758
	MTOR	CCN1CCN(CC1)C(=O)c2c(F)cc(cc2F)c3ncnc(CC)c3C#Cc4ccc(N)nc4	CHEMBL3643216	0.978322	1.71551
	MTOR	CCc1ncnc(c2cc(F)c(C(=O)N3CCn4c(C)cnc4C3)c(Cl)c2)c1C#Cc5ccc(N)nc5	CHEMBL3645831	1.60126	2.94565
	MTOR	CCc1ncnc(c2ccc(C(=O)N3CCN(CC(C)O)CC3)c(Cl)c2)c1C#Cc4ccc(N)nc4	CHEMBL3645983	1.38789	2.14252
	MTOR	CCc1ncnc(c2ccc(C(=O)N3CCn4c(COC)nnc4C3)c(F)c2)c1C#Cc5ccc(N)nc5	CHEMBL3645837	1.38276	3.03317
	MTOR	CCc1ncnc(c2cc(F)c(C(=O)N3CCN(CC3)C(C)C)c(F)c2)c1C#Cc4ccc(N)nc4	CHEMBL3643215	1.19407	1.97267
	MTOR	CCc1ncnc(c2cc(F)c(C(=O)N3CCN(CCC#N)CC3)c(F)c2)c1C#Cc4ccc(NC)nc4	CHEMBL3645893	1.56222	1.23489
	MTOR	CCn1nnc2c(nc(nc12)c3ccc(NC(=O)Nc4ccc(cc4)C(=O)NCCCN(C)C)cc3)N5CCOCC5	CHEMBL590594	2.15695	0.407436
	MTOR	Cn1cc(\C=C\2/Oc3cccc(O)c3C2=O)c4c(ccnc14)N5CCOCC5	CHEMBL1092768	-1.29841	0.612413
	MTOR	CCCN1CCN(CC1)C(=O)c2c(F)cc(cc2F)c3ncnc(CC)c3C#Cc4ccc(N)nc4	CHEMBL3643217	0.948301	1.45303
	MTOR	CCc1ncnc(c2cc(F)c(C(=O)N3CCN(CC3)C4CCOCC4)c(F)c2)c1C#Cc5ccc(NC)nc5	CHEMBL3645888	1.42997	2.1558
	MTOR	CCc1ncnc(c2cc(F)c(C(=O)N3CCN(CCOC)CC3)c(F)c2)c1C#Cc4ccc(N)nc4	CHEMBL3643218	1.4162	1.80192
	MTOR	COc1ccc(cn1)c2ccc3ncc4NC(=O)N([C@@H]5CC[C@H](CC5)OCCO)c4c3n2	CHEMBL3681078	1.70256	1.85959
	MTOR	Cc1nc(N)nc2N([C@@H]3CC[C@H](CC3)OCO)C(=O)C(=Cc12)c4cn[nH]c4	CHEMBL2375967	-0.416149	1.25229
	MTOR	CC(=O)Nc1nc2ccc(cc2s1)c3cnc(Cl)c(NS(=O)(=O)c4ccc(cc4)C(C)(C)C)c3	CHEMBL1773734	0.500174	0.532177
	MTOR	CC(=O)Nc1nc2ccc(cc2s1)c3cnc(Cl)c(NS(=O)(=O)c4cccc(c4)C(C)(C)C)c3	CHEMBL1773733	0.382506	0.363419
	MTOR	CCNC(=O)Nc1ccc(cc1)c2nc3[C@H]4CC[C@@H](Cc3c(n2)N5CCOC[C@@H]5C)N4C(=O)COC	CHEMBL2334766	0.88233	1.72349
	MTOR	CCNc1ccc(cn1)C#Cc2c(CC)ncnc2c3ccc(C(=O)N4CCC5(CC4)COC5)c(F)c3	CHEMBL3645934	0.188417	1.47173
	MTOR	CCc1ncnc(c2cc(F)c(C(=O)N(C)CCN(C)C)c(F)c2)c1C#Cc3ccc(N)nc3	CHEMBL3645845	1.58707	1.39948
	MTOR	CCc1ncnc(c2cc(F)c(C(=O)N3CCC4(CC3)CC(=O)CO4)c(F)c2)c1C#Cc5ccc(N)nc5	CHEMBL3645969	0.869224	2.80446
	MTOR	CNC(=O)Nc1ccc(cc1)c2nc(N3CCOCC3)c4cnn(C5CCN(CC5)C(=O)C)c4n2	CHEMBL562365	-0.132382	1.96287
	MTOR	COc1ccc(cc1)S(=O)(=O)Nc2cc(cnc2Cl)c3ccc4nc(NC(=O)C)sc4c3	CHEMBL1773604	0.492774	0.722907
	MTOR	COc1ccc(cn1)c2ccc3ncc4NC(=O)N(c5ccc(cc5)C(C)(C)C#N)c4c3n2	CHEMBL3681054	1.48003	1.96295
	MTOR	C[C@H]1COCCN1c2nc(N3CCOC[C@@H]3C)c4ccc(nc4n2)c5cccc(O)c5	CHEMBL3688835	0.334714	1.52834
	MTOR	Cn1cc(\C=C\2/Oc3cccc(O)c3C2=O)c4c(ccnc14)N5C6CCC5COC6	CHEMBL1090382	-0.681203	1.52677
	MTOR	CNC(=O)Nc1ccc(cc1)c2ccc3ncc4N(C)C(=O)N(C5CCN(CC5)C(=O)CO)c4c3n2	CHEMBL3681167	-0.4987	1.94015
	MTOR	CC(=O)Nc1nc2ccc(cc2s1)c3cnc(Cl)c(NS(=O)(=O)c4ccc(F)cc4)c3	CHEMBL1615189	0.0598687	-0.19735
	MTOR	CC(C)[C@H]1COC(=O)N1c2ccn3ncc(c4ccc(c(F)c4)c5nc[nH]n5)c3n2	CHEMBL3650232	1.0272	1.09652
	MTOR	CCCN1CCN(CC1)C(=O)c2ccc(cc2F)c3ccnc(CC)c3C#Cc4ccc(N)nc4	CHEMBL3701124	0.0495853	1.19783
	MTOR	CCN1CCN(CC1)C(=O)c2ccc(cc2Cl)c3ncnc(CC)c3C#Cc4ccc(N)nc4	CHEMBL3641019	0.217429	1.56119
	MTOR	CCN1CCN(CC1)C(=O)c2ccc(cc2F)c3ccnc(CC)c3C#Cc4ccc(N)nc4	CHEMBL3701082	0.0260116	1.39151
	MTOR	CCc1nccc(c2ccc(C(=O)N3CCC(C)(O)CC3)c(F)c2)c1C#Cc4ccc(N)nc4	CHEMBL3701130	0.734912	2.5167
	MTOR	CCc1nccc(c2ccc(C(=O)N3CCC(O)CC3)c(F)c2)c1C#Cc4ccc(N)nc4	CHEMBL3701131	0.821493	2.44221
	MTOR	CCc1nccc(c2ccc(C(=O)N3CCCOCC3)c(F)c2)c1C#Cc4ccc(N)nc4	CHEMBL3701127	1.08639	2.26167
	MTOR	CCc1nccc(c2ccc(C(=O)N3CCN(C)CC3)c(F)c2)c1C#Cc4ccc(N)nc4	CHEMBL3701078	0.952431	2.24885
	MTOR	CCc1nccc(c2ccc(C(=O)N3CCN(CC(=O)N(C)C)CC3)c(F)c2)c1C#Cc4ccc(N)nc4	CHEMBL3701134	1.15243	1.93605
	MTOR	CCc1nccc(c2ccc(C(=O)N3CCN(CC3)C(=O)C)c(F)c2)c1C#Cc4ccc(N)nc4	CHEMBL3639999	0.74567	2.41776
	MTOR	CCc1nccc(c2ccc(C(=O)N3CCN(CC3)C(C)C)c(F)c2)c1C#Cc4ccc(N)nc4	CHEMBL3701132	0.855396	2.2259
	MTOR	CCc1nccc(c2ccc(C(=O)N3CCN(CC4CC4)CC3)c(F)c2)c1C#Cc5ccc(N)nc5	CHEMBL3701125	0.850078	2.66485
	MTOR	CCc1nccc(c2ccc(C(=O)N3CCN(CCOC)CC3)c(F)c2)c1C#Cc4ccc(N)nc4	CHEMBL3701133	1.16565	1.97079
	MTOR	CCc1ncnc(c2cc(Cl)c(C(=O)N3CCN(C)C(=O)C3)c(Cl)c2)c1C#Cc4ccc(N)nc4	CHEMBL3645867	1.03702	2.45534
	MTOR	CCc1ncnc(c2ccc(C(=O)C3CCC(C)(O)CC3)c(F)c2)c1C#Cc4ccc(N)nc4	CHEMBL3639419	0.682853	2.34122
	MTOR	CCc1ncnc(c2ccc(C(=O)N(C)C)c(F)c2)c1C#Cc3ccc(N)nc3	CHEMBL3640940	1.40909	1.89583
	MTOR	CCc1ncnc(c2ccc(C(=O)N(C)CCO)c(F)c2)c1C#Cc3ccc(N)nc3	CHEMBL3640981	1.61049	1.60854
	MTOR	CCc1ncnc(c2ccc(C(=O)N(C)CCOC)c(Cl)c2)c1C#Cc3ccc(N)nc3	CHEMBL3641009	1.78502	1.49502
	MTOR	CCc1ncnc(c2ccc(C(=O)N(C)CCOC)c(F)c2)c1C#Cc3ccc(N)nc3	CHEMBL3640982	1.64089	1.4772
	MTOR	CCc1ncnc(c2ccc(C(=O)N3CCC(C3)N(C)C)c(F)c2)c1C#Cc4ccc(N)nc4	CHEMBL3643188	1.00249	2.31868
	MTOR	CCc1ncnc(c2ccc(C(=O)N3CCC(CC3)N4CCN(CC4)C5CCN(C)CC5)c(F)c2)c1C#Cc6ccc(N)nc6	CHEMBL3643076	1.91425	2.37731
	MTOR	CCc1ncnc(c2ccc(C(=O)N3CCC(CC3)N4CCOCC4)c(F)c2)c1C#Cc5ccc(N)nc5	CHEMBL3643073	1.0571	2.69916
	MTOR	CCc1ncnc(c2ccc(C(=O)N3CCCCC3)c(Cl)c2)c1C#Cc4ccc(N)nc4	CHEMBL3640986	1.37089	2.29786
	MTOR	CCc1ncnc(c2ccc(C(=O)N3CCCOCC3)c(F)c2)c1C#Cc4ccc(N)nc4	CHEMBL3643109	1.20666	2.1684
	MTOR	CCc1ncnc(c2ccc(C(=O)N3CCN(C)C(=O)C3)c(F)c2)c1C#Cc4ccc(N)nc4	CHEMBL3643138	0.918292	2.3563
	MTOR	CCc1ncnc(c2ccc(C(=O)N3CCN(C)CC3)c(F)c2)c1C#Cc4ccc(N)nc4	CHEMBL3640983	1.15809	2.11012
	MTOR	CCc1ncnc(c2ccc(C(=O)N3CCN(C)CC3)c(OC)c2)c1C#Cc4ccc(N)nc4	CHEMBL3643068	1.18069	2.10023
	MTOR	CCc1ncnc(c2ccc(C(=O)N3CCN(CC(=O)N(C)C)CC3)c(F)c2)c1C#Cc4ccc(N)nc4C	CHEMBL3640997	1.71112	1.65316
	MTOR	CCc1ncnc(c2ccc(C(=O)N3CCN(CC(F)F)CC3)c(Cl)c2)c1C#Cc4ccc(N)nc4	CHEMBL3641015	1.41644	2.13778
	MTOR	CCc1ncnc(c2ccc(C(=O)N3CCN(CC(F)F)CC3)c(OC)c2)c1C#Cc4ccc(N)nc4	CHEMBL3641021	1.29255	2.07706
	MTOR	CCc1ncnc(c2ccc(C(=O)N3CCN(CC3)C(=O)C)c(Cl)c2)c1C#Cc4ccc(N)nc4	CHEMBL3641020	1.13237	2.33639
	MTOR	CCc1ncnc(c2ccc(C(=O)N3CCN(CC3)C(=O)C)c(OC)c2)c1C#Cc4ccc(N)nc4	CHEMBL3643066	1.04755	2.27411
	MTOR	CCc1ncnc(c2ccc(C(=O)N3CCN(CC3)C(C)(C)C)c(Cl)c2)c1C#Cc4ccc(N)nc4	CHEMBL3641017	1.19893	2.23232
	MTOR	CCc1ncnc(c2ccc(C(=O)N3CCN(CC3)C(C)C)c(OC)c2)c1C#Cc4ccc(N)nc4	CHEMBL3641024	1.1364	2.12422
	MTOR	CCc1ncnc(c2ccc(C(=O)N3CCN(CC3)C4CC4)c(OC)c2)c1C#Cc5ccc(N)nc5	CHEMBL3641023	1.01109	2.67784
	MTOR	CCc1ncnc(c2ccc(C(=O)N3CCN(CC3)C4CCN(C)CC4)c(F)c2)c1C#Cc5ccc(N)nc5	CHEMBL3643074	1.22707	2.33885
	MTOR	CCc1ncnc(c2ccc(C(=O)N3CCN(CC3)S(=O)(=O)CC)c(OC)c2)c1C#Cc4ccc(N)nc4	CHEMBL3643065	1.16121	2.3472
	MTOR	CCc1ncnc(c2ccc(C(=O)N3CC[C@@H](O)C3)c(F)c2)c1C#Cc4ccc(N)nc4	CHEMBL3643177	1.18701	2.25963
	MTOR	CCc1ncnc(c2ccc(C(=O)N3CC[C@H](O)C3)c(Cl)c2)c1C#Cc4ccc(N)nc4	CHEMBL3643148	1.29201	2.26531
	MTOR	CN(C)C(=O)c1ccc(cc1F)c2ncnc(C)c2C#Cc3ccc(N)nc3	CHEMBL3640935	0.52445	0.716707
	MTOR	CN(C)CCn1ccc2c(nc(nc12)c3ccc(NC(=O)Nc4ccncc4)cc3)N5CCOCC5	CHEMBL1092841	1.32209	0.786399
	MTOR	CN1C(=O)N(c2ccc(cc2)C3(CC3)C#N)c4c1cnc5ccc(cc45)c6cnc7ccccc7c6	CHEMBL3354566	0.772245	0.499967
	MTOR	CN1CCN(CC1)C(=O)c2ccc(cc2Cl)c3ccnc(C)c3C#Cc4ccc(N)nc4	CHEMBL3701060	-0.122584	1.14077
	MTOR	CNC(=O)Nc1ccc(cc1)c2nc(C3=CCOCC3)c4cnn(CC(F)(F)F)c4n2	CHEMBL589858	0.00253625	1.79525
	MTOR	CNC(=O)Nc1ccc(cc1)c2nc(N3CCOCC3)c4ccc5c(ccn5S(=O)(=O)C)c4n2	CHEMBL3393593	-0.287362	1.96602
	MTOR	CNC(=O)Nc1ccc(cc1)c2nc(N3CCOCC3)c4cnn(C5CCN(CC5)C(=O)NC)c4n2	CHEMBL558288	0.0782314	1.46012
	MTOR	COc1ccc(cn1)c2ccc3ncc4N(C)C(=O)N([C@@H]5CC[C@@H](O)CC5)c4c3n2	CHEMBL2331659	0.81291	2.41428
	MTOR	Cc1ccncc1c2ccc3nc(Nc4cc[nH]n4)c(c5nc(C)nc(N)n5)n3c2	CHEMBL2172482	1.553	0.844082
	MTOR	Cc1nc(N)nc(n1)c2c(Nc3cc[nH]n3)nc4ccc(cn24)c5cncnc5	CHEMBL2172485	1.54251	2.32926
	MTOR	Cc1nc(N)nc(n1)c2c(Nc3cc[nH]n3)nc4ccc(cn24)c5cnn(c5)C6CC6	CHEMBL2172489	1.08641	2.12992
	MTOR	Cc1nc(ccc1F)[C@H]2COC(=O)N2c3ccn4ncc(c5ccc(cc5)c6nc[nH]n6)c4n3	CHEMBL3653640	1.97593	2.8965
	MTOR	Cc1nccc(c2ccc(C(=O)N3CCN(CC3)C4CC4)c(F)c2)c1C#Cc5ccc(N)nc5	CHEMBL3701054	-0.028481	1.99526
	MTOR	Cn1cc(\C=C\2/Oc3cccc(O)c3C2=O)c4c(ccnc14)N5CCC(CC5)C(=O)N6CC7CCC(C6)O7	CHEMBL1090388	-0.966877	1.34102
	MTOR	Fc1cc(ccc1c2nc[nH]n2)c3cnn4ccc(nc34)N5[C@H](COC5=O)c6ccc(Cl)cn6	CHEMBL3653627	0.762646	1.32018
	MTOR	Fc1cc(ccc1c2nc[nH]n2)c3cnn4ccc(nc34)N5[C@H](COC5=O)c6ccccc6	CHEMBL3653583	-0.215447	-0.632691
	MTOR	Nc1nc2cc(ccc2[nH]1)c3cnc4NC(=O)N(CC5CCCCC5)c4n3	CHEMBL1946264	-0.999307	3.16104
	MTOR	O=C(Nc1ccccc1)Nc2ccc(cc2)c3nc(nc(n3)N4C5CCC4COC5)N6CCOCC6	CHEMBL1257955	-0.218292	2.1965
	MTOR	O=C1Nc2ncc(nc2N1CC3CCOCC3)c4ccc(cc4)c5nc[nH]n5	CHEMBL1945953	-0.765941	2.09556
	MTOR	O=C1Nc2ncc(nc2N1CCC3CCOCC3)c4ccc(cc4)c5nc[nH]n5	CHEMBL2348865	-0.743602	1.86352
	MTOR	OCCn1ccc2c(nc(nc12)c3ccc(NC(=O)Nc4ccncc4)cc3)N5CCOCC5	CHEMBL1092071	0.309309	0.633777
	MTOR	CCc1ncnc(c2cc(F)c(C(=O)N3CCC(CC3)N4CCOCC4)c(F)c2)c1C#Cc5ccc(NC)nc5	CHEMBL3645887	1.30127	2.25874
	MTOR	CCc1ncnc(c2ccc(C(=O)N3CCN(CC3)C4CCOCC4)c(Cl)c2)c1C#Cc5ccc(NC)nc5	CHEMBL3645859	1.51297	2.29825
	MTOR	CN1C(=O)N(C2CCN(CC2)C(=O)CO)c3c1cnc4ccc(nc34)c5cccc6[nH]ncc56	CHEMBL3681174	0.904565	0.813753
	MTOR	COc1ccc(cc1)c2ccc3ncc4N(C)C(=O)N(C5CCN(CC5)C(=O)[C@H](C)O)c4c3n2	CHEMBL3681187	0.0400346	1.65499
	MTOR	C[C@H]1COCCN1c2nc(N3CCOC[C@@H]3C)c4ccc(nc4n2)c5ccc(CNCCO)cc5	CHEMBL3688991	1.55257	1.15691
	MTOR	CCNC(=O)Nc1ccc(cc1)c2nc(N3CCOC(C)C3)c4cnn(C5CCN(CC5)C(=O)OC)c4n2	CHEMBL576937	0.826602	2.79264
	MTOR	CCNC(=O)Nc1ccc(cc1)c2nc(N3C[C@H]4CC[C@@H](C3)O4)c5CO[C@@](C)(CCO)c5n2	CHEMBL1774365	1.70471	2.72376
	MTOR	C[C@H]1COCCN1c2nc(N3CCOC[C@@H]3C)c4ccc(nc4n2)c5ccc(CNC6CCOCC6)cc5	CHEMBL3688990	1.27411	1.81982
	MTOR	FC(F)(F)Cn1ncc2c(nc(nc12)c3ccc(NC(=O)NC4CC4)cc3)N5C[C@@H]6C[C@H]5CO6	CHEMBL575539	0.723536	1.77276
	MTOR	Fc1ccc(NC(=O)Nc2ccc(cc2)c3nc(nc(n3)N4C5CCC4COC5)N6CCOCC6)cc1	CHEMBL1257840	0.691892	0.979648
	MTOR	OCc1ccc(NC(=O)Nc2ccc(cc2)c3nc(nc(n3)N4CCOCC4)N5CCOCC5)cc1	CHEMBL597004	0.839792	0.672947
	MTOR	CCc1ncnc(c2cc(F)c(C(=O)N3CCN(CCNS(=O)(=O)C)CC3)c(Cl)c2)c1C#Cc4ccc(N)nc4	CHEMBL3645833	1.54472	2.01315
	MTOR	CN(C)CCOc1ccc(NC(=O)Nc2ccc(cc2)c3nc(nc(n3)N4C5CCC4COC5)N6CCOCC6)cc1	CHEMBL1255814	0.423081	0.924411
	MTOR	COC1C[C@H](CC(C)[C@H]2OC(=O)C3CCCCN3C(=O)C(=O)[C@]4(O)CC([C@H](C[C@@H](C)C\C(=C\[C@@H](CC=C)C(=O)C[C@H](O)[C@H]2C)\C)OC)[C@H](C[C@H]4C)OC)CC[C@H]1CC(=O)Nc5ccc(CCCC(=O)O)cc5	CHEMBL265123	1.95672	2.01776
	MTOR	COc1ccc(cc1CO)c2ccc3c(nc(nc3n2)N4C[C@@H](C)O[C@@H](C)C4)N5CCOC[C@@H]5C	CHEMBL2335862	2.02336	1.54152
	MTOR	Cn1cc(\C=C\2/Oc3cccc(O)c3C2=O)c4c(ccnc14)N5CCC(CC5)C(=O)N6CCN(CCO)CC6	CHEMBL1093754	-0.166982	0.991577
	MTOR	CCC1CCCCN1c2nc(N3CCOC[C@@H]3C)c4ccc(nc4n2)c5ccc(OC)c(CO)c5	CHEMBL3688830	-0.140199	1.93685
	MTOR	CCc1ncnc(c2ccc(C(=O)N3CC(O)CO3)c(C)c2)c1C#Cc4ccc(N)nc4	CHEMBL3645771	0.99473	2.8536
	MTOR	CCc1ncnc(c2ccc(C(=O)N3CCN(CC3)C4CCCC4)c(C)c2)c1C#Cc5ccc(N)nc5	CHEMBL3645792	1.17386	2.62488
	MTOR	CCNC(=O)Nc1ccc(cc1)c2nc(N3CCOC[C@@H]3C)c4cnn(C5CCN(CC5)C(=O)OCC)c4n2	CHEMBL572500	1.28197	2.39891
	MTOR	CCOC(=O)N1CCC(CC1)n2ncc3c(nc(nc23)c4ccc(NC(=O)NCCF)cc4)N5CCOC[C@@H]5C	CHEMBL576782	1.78164	0.287698
	MTOR	CCc1ncnc(c2ccc(C(=O)N3CCC(C3)N4CCC(C)CC4)c(Cl)c2)c1C#Cc5ccc(N)nc5	CHEMBL3643267	1.14413	2.7631
	MTOR	CCc1ncnc(c2ccc(C(=O)N3CC[C@H](C3)N(C)C)c(C)c2)c1C#Cc4ccc(N)nc4	CHEMBL3645778	1.1918	2.07225
	MTOR	CN1C(=O)N(C2CCN(CC2)C(=O)CO)c3c1cnc4ccc(nc34)c5ccnc6[nH]ncc56	CHEMBL3681172	1.19784	1.13365
	MTOR	CNC(=O)Nc1ccc(cc1)c2ccc3ncc4N(C)C(=O)N(C5CCN(CC5)C(=O)[C@H](C)O)c4c3n2	CHEMBL3681166	0.10276	1.87094
	MTOR	Nc1oc2ccc(cc2n1)c3nn(CC4CCCC4)c5ncnc(N)c35	CHEMBL3797933	0.383528	2.09526
	MTOR	O=C(Nc1ccncc1)Nc2ccc(cc2)c3nc(C4=CCOCC4)c5sccc5n3	CHEMBL601689	-0.147	1.22606
	MTOR	OCCc1ccc(NC(=O)Nc2ccc(cc2)c3nc(nc(n3)N4CCOCC4)N5CCOCC5)cc1	CHEMBL605121	0.60533	0.839689
	MTOR	CCc1ncnc(c2cc(F)c(C(=O)N3CCn4c(C)cnc4C3)c(F)c2)c1C#Cc5ccc(N)nc5	CHEMBL3645824	1.46512	2.91397
	MTOR	CCc1ncnc(c2ccc(C(=O)N3CCn4ccnc4C3)c(F)c2)c1C#Cc5ccc(N)nc5	CHEMBL3645920	1.39327	3.00194
	MTOR	CN(C)c1ccc(cn1)c2ccc3ncc4N(C)C(=O)N(C5CCN(CC5)C(=O)C)c4c3n2	CHEMBL3681121	-1.41434	1.57538
	MTOR	CN1C(=O)N(C2CCOCC2)c3c1cnc4ccc(nc34)c5ccc(C)nc5	CHEMBL3681126	-0.293948	1.63113
	MTOR	C[C@@H](O)C(=O)N1CCC(CC1)N2C(=O)N(C)c3cnc4ccc(nc4c23)c5ccc(nc5)N(C)C	CHEMBL3681140	0.0625709	2.12971
	MTOR	CC(C)[C@H]1CN(CCO)C(=O)N1c2ccn3ncc(c4ccc(cc4)c5ncc[nH]5)c3n2	CHEMBL3653528	0.653097	1.35724
	MTOR	CCNC(=O)Nc1ccc(cc1)c2nc(N3CCOC[C@@H]3C)c4CO[C@@](C)(CCO)c4n2	CHEMBL1774363	1.5445	1.99625
	MTOR	CCNC(=O)Nc1ccc(cc1)c2nc3CN(CCc3c(n2)N4CCOC[C@@H]4C)c5cnccn5	CHEMBL2181524	1.54209	2.17015
	MTOR	CCc1ncnc(c2cc(F)c(C(=O)N3CCC4(CC3)CNC4)c(Cl)c2)c1C#Cc5ccc(N)nc5	CHEMBL3645836	1.07173	2.65223
	MTOR	CCc1ncnc(c2ccc(C(=O)N3CCN4CCC[C@@H]4C3)c(F)c2)c1C#Cc5ccc(N)nc5	CHEMBL3645815	1.04384	2.40285
	MTOR	CCn1ncc2c(nc(nc12)c3ccc(NC(=O)Nc4ccc(NCCN(C)C)cc4)cc3)N5CC6CCC(C5)O6	CHEMBL576507	1.73909	0.905973
	MTOR	CN(C)C1CCN(CC1)C(=O)c2ccc(NC(=O)Nc3ccc(cc3)c4nc(N5CCOCC5)c6ccn(CC(F)(F)F)c6n4)cc2	CHEMBL1092401	1.04236	1.2347
	MTOR	CN1CCN(CC1)C(=O)c2ccc(NC(=O)Nc3ccc(cc3)c4nc(N5CCOCC5)c6ccn(CC(F)(F)F)c6n4)cc2	CHEMBL1092074	0.970588	1.30905
	MTOR	CN1CCN(CC1)C(=O)c2ccc(NC(=O)Nc3ccc(cc3)c4nc(O[C@H]5CCOC5)nc(n4)N6CCOCC6)cc2	CHEMBL1808991	0.690048	1.37616
	MTOR	COc1ccccc1[C@H]2COC(=O)N2c3ccn4ncc(c5ccc(c(F)c5)c6nc[nH]n6)c4n3	CHEMBL3653630	1.61186	2.26075
	MTOR	C[C@@H]1COCCN1c2nc(nc(n2)c3ccc(NC(=O)Nc4ccc(OCCN(C)C)cc4)cc3)N5C6CCC5COC6	CHEMBL1091715	1.71112	1.31735
	MTOR	C[C@H](O)C(=O)N1CCC(CC1)N2C(=O)N(C)c3cnc4ccc(nc4c23)c5ccnc6[nH]ncc56	CHEMBL3681173	0.826042	3.20054
	MTOR	Cc1nc(N)nc(n1)c2c(Nc3ccc4cccnc4c3)nc5ccccn25	CHEMBL3618236	0.88112	1.1536
	MTOR	Fc1cc(ccc1c2nc[nH]n2)c3cnn4ccc(nc34)N5[C@H](COC5=O)C6CCCC6	CHEMBL3653609	-0.165682	0.746857
	MTOR	O=C(Nc1ccc(cc1)c2nc(nc(n2)N3CCOCC3)N4CCOCC4)Nc5cccs5	CHEMBL599667	-1.01208	1.64375
	MTOR	CCc1ncnc(c2cc(F)c(C(=O)N3CCN(CCOCCO)CC3)c(F)c2)c1C#Cc4ccc(N)nc4	CHEMBL3645968	1.56733	1.73092
	MTOR	CCc1ncnc(c2ccc(C(=O)N3CCN(CC3)C(C)CO)c(Cl)c2)c1C#Cc4ccc(N)nc4	CHEMBL3645980	1.35674	2.14599
	MTOR	CCNc1ccc(cn1)C#Cc2c(CC)ncnc2c3ccc(C(=O)N4CCC(CC4)N5CCOCC5)c(F)c3	CHEMBL3645930	0.771078	1.4538
	MTOR	CCNc1ccc(cn1)C#Cc2c(CC)ncnc2c3ccc(C(=O)N4CCN(CC4)C5CCC5)c(F)c3	CHEMBL3645936	0.517683	1.24417
	MTOR	CCNc1ccc(cn1)C#Cc2c(CC)ncnc2c3ccc(C(=O)N4CCn5c(C)cnc5C4)c(F)c3	CHEMBL3645933	1.20195	1.3822
	MTOR	CCc1ncnc(c2cc(Cl)c(C(=O)N3CCC(CC3)C(C)(C)O)c(Cl)c2)c1C#Cc4ccc(N)nc4	CHEMBL3645873	1.18796	2.56882
	MTOR	CC(=O)Nc1nc2ccc(cc2s1)c3cnc(Cl)c(NS(=O)(=O)c4ccc(cc4)C(F)(F)F)c3	CHEMBL1773729	0.338813	0.236982
	MTOR	CC(C)n1nnc2c(nc(nc12)c3ccc(NC(=O)Nc4ccc(cc4)N(C)C)cc3)N5CCOCC5	CHEMBL590578	0.925199	1.15044
	MTOR	CCC[C@H]1COC(=O)N1c2ccn3ncc(c4ccc(c(F)c4)c5nc[nH]n5)c3n2	CHEMBL3653584	1.91519	0.599155
	MTOR	CCc1ncnc(c2ccc(C(=O)N3CCN(CC3)C4CCOCC4)c(C)c2)c1C#Cc5ccc(N)nc5	CHEMBL3643278	1.20575	2.62895
	MTOR	CCc1ncnc(c2ccc(C(=O)N3CC[C@H](C3)N(C)C)c(Cl)c2)c1C#Cc4ccc(NC)nc4	CHEMBL3645861	1.45558	1.79608
	MTOR	CN(C)C1CCN(CC1)C(=O)c2ccc(NC(=O)Nc3ccc(cc3)c4nc(nc(n4)N5CCOCC5)N6CCOCC6)cc2	CHEMBL592445	0.692478	1.36546
	MTOR	CN(C)CCOc1ccc(NC(=O)Nc2ccc(cc2)c3nc(nc(n3)N4C5CCC4COC5)N6C7CCC6COC7)cc1	CHEMBL1092395	0.582034	0.95712
	MTOR	CNC(=O)N1CCC(CC1)N2C(=O)N(C)c3cnc4ccc(nc4c23)c5ccc(OC)nc5	CHEMBL3681085	0.029594	1.94306
	MTOR	CNCc1ccc(cc1)c2ccc3c(nc(nc3n2)N4CCOC[C@@H]4C)N5CCOC[C@@H]5C	CHEMBL3688986	0.474005	1.28414
	MTOR	COc1ccc(cc1)S(=O)(=O)Nc2cc(cnc2C#N)c3ccc4nc(NC(=O)C)sc4c3	CHEMBL1773602	0.444563	0.445264
	MTOR	Fc1cc(ccc1c2nc[nH]n2)c3cnn4ccc(nc34)N5[C@H](COC5=O)C6CCCCC6	CHEMBL3653574	0.210683	0.785125
	MTOR	Fc1cc(ccc1c2nc[nH]n2)c3cnn4ccc(nc34)N5[C@H](COC5=O)c6cccc(Cl)c6	CHEMBL3653644	0.48017	-0.657255
	MTOR	Fc1ccc(cc1)S(=O)(=O)Nc2cc(cnc2Cl)c3ccc4nccc(c5cccnc5)c4c3	CHEMBL1914726	0.90597	0.92763
	MTOR	CCNc1ccc(cn1)C#Cc2c(CC)ncnc2c3ccc(C(=O)N4CCN(CCCS(=O)(=O)C)CC4)c(F)c3	CHEMBL3645929	0.394776	0.694152
	MTOR	CCc1ncnc(c2ccc(C(=O)N(C)C3CCOCC3)c(F)c2)c1C#Cc4ccc(N)nc4	CHEMBL3645843	1.57503	2.17116
	MTOR	CCc1ncnc(c2ccc(C(=O)N3CCN(CC(C)O)CC3)c(F)c2)c1C#Cc4ccc(N)nc4	CHEMBL3645962	1.2246	2.11592
	MTOR	CN1C(=O)N(C2CCN(CC2)C(=O)C)c3c1cnc4ccc(nc34)c5cccc6[nH]ncc56	CHEMBL2331667	0.787718	1.09613
	MTOR	COc1ncc(cn1)c2ccc3ncc4NC(=O)N(c5ccc(cc5)C(C)(C)C#N)c4c3n2	CHEMBL3681060	1.75952	1.82436
	MTOR	O=C(Nc1ccc(cc1)c2nc(nc(n2)N3C4CCC3COC4)N5CCOCC5)Nc6ccnnc6	CHEMBL1258743	1.04805	3.64454
	MTOR	CC(C)[C@H]1CN(CCCO)C(=O)N1c2ccn3ncc(c4ccc(cc4)c5ncc[nH]5)c3n2	CHEMBL3653529	0.755704	1.06202
	MTOR	CCCCN1CCN(CC1)C(=O)c2ccc(cc2C)c3ncnc(CC)c3C#Cc4ccc(N)nc4	CHEMBL3643276	0.476662	1.41002
	MTOR	CCNC(=O)Nc1ccc(cc1)c2nc3CN(CCc3c(n2)N4CCOC[C@@H]4C)c5ncccn5	CHEMBL2181522	1.36111	2.02945
	MTOR	CCNC(=O)Nc1ccc(cc1)c2nc3[C@H]4CC[C@@H](Cc3c(n2)N5CCOC[C@@H]5C)N4C6COC6	CHEMBL2334763	0.512963	2.17882
	MTOR	CCc1ncnc(c2cc(F)c(C(=O)N3CCC(CC3)C(C)O)c(F)c2)c1C#Cc4ccc(NC)nc4	CHEMBL3645885	1.19296	2.00763
	MTOR	CCc1ncnc(c2ccc(C(=O)N3CCN(Cc4oc(C)c(C)n4)CC3)c(Cl)c2)c1C#Cc5ccc(N)nc5	CHEMBL3645981	1.67224	1.70642
	MTOR	CCc1ncnc(c2ccc(C(=O)N3CCN(Cc4oc(C)c(C)n4)CC3)c(F)c2)c1C#Cc5ccc(N)nc5	CHEMBL3645959	1.5493	1.65412
	MTOR	CCc1ncnc(c2ccc(C(=O)N3CCN(Cc4onc(C)c4)CC3)c(F)c2)c1C#Cc5ccc(N)nc5	CHEMBL3645956	1.64803	1.74288
	MTOR	CCc1ncnc(c2ccc(C(=O)N3CCN4CCC[C@H]4C3)c(Cl)c2)c1C#Cc5ccc(N)nc5	CHEMBL3645816	1.13514	2.44282
	MTOR	CCn1ncc2c(nc(nc12)c3ccc(NC(=O)Nc4ccc(nc4)N(C)C)cc3)N5CC6CCC(C5)O6	CHEMBL565987	1.35254	1.76151
	MTOR	COc1cc(F)c2[nH]c(c(\C=C/3\Oc4ccc(NC(=O)Nc5cccnc5)cc4C3=O)c2c1)c6c(C)nn(C)c6C	CHEMBL1082616	2.93175	-0.109755
	MTOR	C[C@H]1COCCN1c2cc(nc(n2)c3ccc(NC(=S)NCCO)cc3)C4(CC4)S(=O)(=O)C5CC5	CHEMBL3410672	-0.57158	0.677237
	MTOR	OC(=O)c1ccc(NC(=O)Nc2ccc(cc2)c3nc(nc(n3)N4CCOCC4)N5CCOCC5)cc1	CHEMBL597824	-0.32291	0.350109
	MTOR	OCCOC(=O)Nc1ccc(cc1)c2nc(N3CCOCC3)c4cnn(C5CCN(Cc6cccnc6)CC5)c4n2	CHEMBL552532	1.29996	1.44891
	MTOR	CCc1ncnc(c2ccc(C(=O)N3CCC4(CC3)COC4)c(F)c2)c1C#Cc5ccc(N)nc5	CHEMBL3645838	0.635735	3.08037
	MTOR	CCc1ncnc(c2ccc(C(=O)N3CCN(CCNS(=O)(=O)C)CC3)c(Cl)c2)c1C#Cc4ccc(N)nc4	CHEMBL3645924	1.51873	2.2351
	MTOR	CCNc1ccc(cn1)C#Cc2c(CC)ncnc2c3ccc(C(=O)N4CCn5cnnc5C4)c(F)c3	CHEMBL3645932	1.10452	1.4601
	MTOR	CO[C@H]1C[C@@H](C)C\C(=C\[C@@H](CC=C)C(=O)C[C@H](O)[C@@H](C)[C@H](OC(=O)C2CCCCN2C(=O)C(=O)[C@]3(O)CC1[C@H](C[C@H]3C)OC)C(C)C[C@@H]4CC[C@@H](CC(=O)Nc5ccc(CCCC(=O)OC)cc5)C(C4)OC)\C	CHEMBL411735	0.291886	0.954141
	MTOR	CCN1CCN(CC1)C(=O)c2c(Cl)cc(cc2Cl)c3ncnc(CC)c3C#Cc4ccc(N)nc4	CHEMBL3645870	0.983345	1.69506
	MTOR	CCNC(=O)Nc1ccc(cc1)c2nc3CN(CCc3c(n2)N4CCOC[C@@H]4C)c5cccnn5	CHEMBL2181525	1.31931	2.42449
	MTOR	CCNC(=O)Nc1ccc(cc1)c2nc3CN(CCc3c(n2)N4CCOC[C@@H]4C)c5nccn5C	CHEMBL2331677	1.94116	3.124
	MTOR	CCc1ncnc(c2ccc(C(=O)N3CCN(CC3)C4CCS(=O)(=O)C4)c(C)c2)c1C#Cc5ccc(N)nc5	CHEMBL3645776	0.744873	2.61919
	MTOR	CCn1ccc2c(nc(nc12)c3ccc(NC(=O)Nc4ccc(cc4)C(=O)N5CCN(C)CC5)cc3)N6CCOCC6	CHEMBL1092403	1.01853	0.573944
	MTOR	CN1C(=O)N(C2CCN(CC(=O)N)CC2)c3c1cnc4ccc(nc34)c5ccc(C)nc5	CHEMBL3681108	0.407844	1.67552
	MTOR	CNC(=O)Nc1ccc(cc1)c2nc(N3CC4CCC(C3)O4)c5sc(CN6CCN(CC6)S(=O)(=O)C)cc5n2	CHEMBL604167	-0.160001	2.12915
	MTOR	CNC(=O)Nc1ccc(cc1)c2nc(N3CCOCC3)c4cnn(C5CCNCC5)c4n2	CHEMBL551442	0.659528	2.06184
	MTOR	C[C@H](O)C(=O)N1CCC(CC1)N2C(=O)N(C)c3cnc4ccc(nc4c23)c5ccc(C)nc5	CHEMBL2331664	-0.0370457	3.20696
	MTOR	Cl.CN1CCN(CC1)C(=O)c2ccc(NC(=O)Nc3ccc(cc3)c4nc(nc(n4)N5CCOCC5)N6CCOCC6)cc2	CHEMBL1204014	0.239095	1.47326
	MTOR	Cn1cc(\C=C\2/Oc3cccc(O)c3C2=O)c4c(ccnc14)N5CCC(CC5)C(=O)N6CCOCC6	CHEMBL1092119	-0.637886	1.09001
	MTOR	FCCNC(=O)Nc1ccc(cc1)c2nc(N3CCOCC3)c4cnn(C5CCN(Cc6ccccc6)CC5)c4n2	CHEMBL1097893	1.59058	1.22236
	MTOR	CCNc1ccc(cn1)C#Cc2c(CC)ncnc2c3ccc(C(=O)N4CCN(CCNS(=O)(=O)C)CC4)c(F)c3	CHEMBL3645935	0.395151	0.536599
	MTOR	CCc1ncnc(c2cc(Cl)c(C(=O)N3CCN(CCC#N)CC3)c(Cl)c2)c1C#Cc4ccc(N)nc4	CHEMBL3645878	1.55727	1.85572
	MTOR	CCc1ncnc(c2ccc(C(=O)N(C)OC)c(Cl)c2)c1C#Cc3ccc(N)nc3	CHEMBL3643270	1.65318	1.99884
	MTOR	COc1ccc(cn1)c2ccc3ncc4NC(=O)N([C@@H]5CC[C@@H](O)CC5)c4c3n2	CHEMBL3681079	0.808404	2.24967
	MTOR	CCc1ncnc(c2cc(Cl)c(C(=O)N3CCN(CC(C)(C)O)CC3)c(Cl)c2)c1C#Cc4ccc(N)nc4	CHEMBL3645871	1.36506	2.32655
	MTOR	CCc1ncnc(c2cc(F)c(C(=O)N3CCn4ccnc4C3)c(F)c2)c1C#Cc5ccc(N)nc5	CHEMBL3645822	1.46959	2.97407
	MTOR	CNC(=O)Nc1ccc(cc1)c2nc(N3CC4CCC(C3)O4)c5cnn(C)c5n2	CHEMBL601864	0.045539	2.94111
	MTOR	CC(C)Oc1nc(nc(n1)c2ccc(NC(=O)Nc3ccc(cc3)C(=O)N4CCN(C)CC4)cc2)N5CCOCC5	CHEMBL1808985	0.480605	0.217511
	MTOR	CCNC(=O)Nc1ccc(cc1)c2nc3CN(CCc3c(n2)N4CCOC[C@@H]4CC)c5ncccn5	CHEMBL2181523	1.45882	1.95675
	MTOR	CCc1ncnc(c2cc(F)c(C(=O)N3CCN(C)CC3)c(F)c2)c1C#Cc4ccc(N)nc4	CHEMBL3643214	1.25563	1.99816
	MTOR	CCc1ncnc(c2ccc(C(=O)N3CCN(CC3)C4CCCC4O)c(Cl)c2)c1C#Cc5ccc(N)nc5	CHEMBL3645982	1.45131	2.51207
	MTOR	CCc1ncnc(c2ccc(C(=O)N3CCN(CCOCCO)CC3)c(Cl)c2)c1C#Cc4ccc(N)nc4	CHEMBL3645984	1.62414	1.80766
	MTOR	CNC(=O)Nc1ccc2O\C(=C\c3c([nH]c4ccc(OC)cc34)c5c(C)nn(C)c5C)\C(=O)c2c1	CHEMBL1083912	0.279751	-1.61213
	MTOR	Cc1ccc(NC(=O)Nc2ccc(cc2)c3nc(nc(n3)N4C5CCC4COC5)N6CCOCC6)cc1	CHEMBL1257839	1.09087	2.15418
	MTOR	Fc1cccc(c1)[C@H]2COC(=O)N2c3ccn4ncc(c5ccc(c(F)c5)c6nc[nH]n6)c4n3	CHEMBL3653625	0.553128	0.951643
	MTOR	CC(C)N1CCN(CC1)c2ccc(NC(=O)Nc3ccc(cc3)c4nc(nc(n4)N5C6CCC5COC6)N7CCOC[C@H]7C)cc2	CHEMBL1091711	1.67857	1.48062
	MTOR	CCc1ncnc(c2cc(F)c(C(=O)N3CCN(Cc4onc(C)c4)CC3)c(Cl)c2)c1C#Cc5ccc(N)nc5	CHEMBL3645970	1.7938	1.73784
	MTOR	CCc1ncnc(c2ccc(C(=O)N3CCN(CC3)C(C)CO)c(F)c2)c1C#Cc4ccc(N)nc4	CHEMBL3645958	1.20601	2.13624
	MTOR	CN1CCN(CC1)C(=O)c2ccc(cc2)c3ccc(cc3C(F)(F)F)N4C(=O)C=Cc5cnc6ccc(cc6c45)c7cnc8ccccc8c7	CHEMBL1256460	0.585193	-0.620205
	MTOR	Clc1cc(NC(=O)Nc2ccc(cc2)c3nc(nc(n3)N4C5CCC4COC5)N6CCOCC6)ccn1	CHEMBL1258634	1.35334	1.56917
	MTOR	O=C(Nc1ccccc1)Nc2ccc(cc2)c3nc(N4CC5CCC(C4)O5)c6sccc6n3	CHEMBL594571	-0.0251099	1.33675
	MTOR	CCN1CCN(CC1)C(=O)c2c(F)cc(cc2Cl)c3ncnc(CC)c3C#Cc4ccc(N)nc4	CHEMBL3645907	1.07038	1.6397
	MTOR	CCc1ncnc(c2ccc(C(=O)N3CCN(CC4CCCCC4)CC3)c(C)c2)c1C#Cc5ccc(N)nc5	CHEMBL3645791	1.32039	2.26307
	MTOR	CCN1CCN(CC1)c2ccc(NC(=O)Nc3ccc(cc3)c4nc(nc(n4)N5C6CCC5COC6)N7CCOC[C@H]7C)cc2	CHEMBL1076864	2.14352	1.77063
	MTOR	CCNC(=O)Nc1ccc(cc1)c2nc3[C@H]4CC[C@@H](Cc3c(n2)N5CCOC[C@@H]5C)N4C	CHEMBL2334761	0.973908	1.76842
	MTOR	CCNC(=O)Nc1ccc(cc1)c2nc3[C@H]4CC[C@@H](Cc3c(n2)N5CCOC[C@@H]5C)N4C(=O)C	CHEMBL2334765	-0.155765	1.24278
	MTOR	CCNC(=O)Nc1ccc(cc1)c2nc3[C@H]4CC[C@@H](Cc3c(n2)N5CCOC[C@@H]5C)N4C(C)(C)C(=O)NC	CHEMBL2334767	-0.2734	1.0964
	MTOR	CCOC(=O)N1CCC(CC1)n2ncc3c(nc(nc23)c4ccc(NC(=O)NCCF)cc4)N5CCOC[C@H]5C	CHEMBL572679	1.71324	0.263415
	MTOR	CCn1nnc2c(nc(nc12)c3ccc(NC(=O)Nc4ccc(cc4)C(=O)NCCc5ccccn5)cc3)N6CCOCC6	CHEMBL590357	2.73072	0.515245
	MTOR	CNC(=O)Nc1ccc(cc1)c2nc(N3CC4CCC(C3)O4)c5cnn(C6CCC7(CC6)OCCCO7)c5n2	CHEMBL601876	0.933327	3.26563
	MTOR	C[C@@H]1COCCN1c2nc(nc(n2)c3ccc(NC(=O)Nc4ccc(cc4)N5CCN(C)CC5)cc3)N6C7CCC6COC7	CHEMBL1091348	1.54211	0.655538
	MTOR	FC(F)(F)Cn1ncc2c(nc(nc12)c3ccc(NC(=O)Nc4cccnc4)cc3)N5C[C@@H]6C[C@H]5CO6	CHEMBL575989	1.12111	1.64713
	MTOR	Fc1ccc(cc1Cl)[C@H]2COC(=O)N2c3ccn4ncc(c5ccc(cc5)c6nc[nH]n6)c4n3	CHEMBL3653607	0.840282	1.20714
	MTOR	O=C(Nc1ccc(cc1)c2nc(nc(n2)N3CCOCC3)N4CCOCC4)Nc5cccnc5	CHEMBL599668	-0.627847	2.14934
	MTOR	O=C(Nc1ccncc1)Nc2ccc(cc2)c3nc(nc(n3)N4CCOCC4)N5CCOCC5	CHEMBL596597	-1.1355	1.78373
	MTOR	CCc1ncnc(c2ccc(C(=O)N3CCC(CC3)N4CCN(C)CC4)c(Cl)c2)c1C#Cc5ccc(N)nc5	CHEMBL3643261	1.22307	2.4356
	MTOR	CCc1ncnc(c2ccc(C(=O)N3CCn4cnnc4C3)c(F)c2)c1C#Cc5ccc(N)nc5	CHEMBL3645919	1.48411	3.23527
	MTOR	CN(C)CC(=O)N1CCC(CC1)N2C(=O)N(C)c3cnc4ccc(nc4c23)c5ccc(C)nc5	CHEMBL3681109	-0.141307	1.88427
	MTOR	CCc1ncnc(c2ccc(C(=O)N3CCN(CCOCCO)CC3)c(F)c2)c1C#Cc4ccc(N)nc4	CHEMBL3648885	1.46607	1.78241
	MTOR	CCc1ncnc(c2ccc(C(=O)N3CCN4CCC[C@H]4C3)c(F)c2)c1C#Cc5ccc(N)nc5	CHEMBL3645817	1.00235	2.40295
	MTOR	CCc1ncnc(c2ccc(C(=O)N3CCN(CCNS(=O)(=O)C)CC3)c(F)c2)c1C#Cc4ccc(N)nc4	CHEMBL3645917	1.34171	2.17164
	MTOR	CN1C(=O)N(C2CCOCC2)c3c1cnc4ccc(nc34)c5cnc(N)nc5	CHEMBL3681136	0.370411	2.35192
	MTOR	CC(=O)Nc1nc2ccc(cc2s1)c3cnc(Cl)c(NS(=O)(=O)c4ccccc4F)c3	CHEMBL1773735	-1.17583	-0.528165
	MTOR	CCc1ncnc(c2cc(Cl)c(C(=O)N3CCC(CC3)C(C)O)c(Cl)c2)c1C#Cc4ccc(N)nc4	CHEMBL3645872	1.2011	2.56398
	MTOR	CCc1ncnc(c2ccc(C(=O)N3CCC(CC3)N4CCOCC4)c(Cl)c2)c1C#Cc5ccc(N)nc5	CHEMBL3643262	1.21883	2.69699
	MTOR	CCc1ncnc(c2ccc(C(=O)N3CCc4ncccc4C3)c(F)c2)c1C#Cc5ccc(N)nc5	CHEMBL3645961	1.35226	2.59127
	MTOR	CCn1ncc2c(nc(nc12)c3ccc(NC(=O)Nc4ccc(CN(C)C)cc4)cc3)N5CC6CCC(C5)O6	CHEMBL585206	1.50923	1.27015
	MTOR	CCn1nnc2c(nc(nc12)c3ccc(NC(=O)Nc4ccc(cc4)C(=O)NCCN5CCN(C)CC5)cc3)N6CCOCC6	CHEMBL589612	2.40809	0.680633
	MTOR	CN(C)C1CCN(CC1)C(=O)c2ccc(NC(=O)Nc3ccc(cc3)c4nc(O[C@H]5CCOC5)nc(n4)N6CCOCC6)cc2	CHEMBL1808988	0.724339	1.23264
	MTOR	CN(C)Cc1ccc(NC(=O)Nc2ccc(cc2)c3nc(nc(n3)N4C5CCC4COC5)N6C7CCC6COC7)cc1	CHEMBL1092393	0.681728	1.17452
	MTOR	CN1CCN(CC1)c2ccc(NC(=O)Nc3ccc(cc3)c4nc(nc(n4)N5C6CCC5COC6)N7CCOCC7)cc2	CHEMBL1255813	1.24682	1.66021
	MTOR	CNC(=O)Nc1ccc(cc1)c2nc(N3CCOCC3)c4cnn(C5CCN(CC5)C(=O)N(C)C)c4n2	CHEMBL562439	0.139579	1.73576
	MTOR	COc1ccc2[nH]c(c(\C=C/3\Oc4ccc(NC(=O)Nc5ccc(cc5)C(=O)N(C)CCN(C)C)cc4C3=O)c2c1)c6c(C)nn(C)c6C	CHEMBL1082619	2.36755	-0.554862
	MTOR	O=C(Nc1ccc(cc1)c2nc(C3=CCOCC3)c4sccc4n2)Nc5cccnc5	CHEMBL601895	-1.0559	0.930561
	MTOR	CN1C(=O)N(C2CCN(CC2)C(=O)NN)c3c1cnc4ccc(nc34)c5ccc(C)nc5	CHEMBL3681112	0.661741	1.84055
	MTOR	CCc1ncnc(c2cc(F)c(C(=O)N3CCNCC3)c(F)c2)c1C#Cc4ccc(N)nc4	CHEMBL3643227	1.41419	2.0168
	MTOR	CCc1ncnc(c2ccc(C(=O)N3CCN(CC(C)(C)O)CC3)c(F)c2)c1C#Cc4ccc(N)nc4	CHEMBL3648889	1.1726	2.17155
	MTOR	CN1C(=O)N(C2CCOCC2)c3c1cnc4ccc(nc34)c5cn[nH]c5	CHEMBL3681125	0.0370802	1.38499
	MTOR	CC(C)n1nc(c2ccc3oc(N)nc3c2)c4cncnc14	CHEMBL3798574	0.460315	-0.0639515
	MTOR	CCCCN1CCN(CC1)C(=O)c2ccc(cc2Cl)c3ncnc(CC)c3C#Cc4ccc(N)nc4	CHEMBL3641003	0.530148	1.41673
	MTOR	CCNC(=O)Nc1ccc(cc1)c2nc3[C@H]4CC[C@@H](Cc3c(n2)N5CCOC[C@@H]5C)N4S(=O)(=O)C	CHEMBL2334764	-0.224989	1.18712
	MTOR	CCc1nccc(c2ccc(C(=O)N3CCN(CC3)C4CCOCC4)c(F)c2)c1C#Cc5ccc(N)nc5	CHEMBL3701087	1.09508	2.69742
	MTOR	CCc1ncnc(N2CCC(O)(CC2)C(F)(F)F)c1C#Cc3ccc(N)nc3	CHEMBL3670158	0.0399504	2.04199
	MTOR	CCc1ncnc(c2cc(F)c(C(=O)N3CCN(C)CC3)c(Cl)c2)c1C#Cc4ccc(N)nc4	CHEMBL3645905	1.40988	2.04177
	MTOR	CCc1ncnc(c2cc(F)c(C(=O)N3CCN(CC3)C(C)CO)c(Cl)c2)c1C#Cc4ccc(N)nc4	CHEMBL3645972	1.45161	1.98642
	MTOR	CCc1ncnc(c2ccc(C(=O)N(C)C3CCS(=O)(=O)C3)c(F)c2)c1C#Cc4ccc(N)nc4	CHEMBL3643189	1.10344	2.4513
	MTOR	CCc1ncnc(c2ccc(C(=O)N(C)CCCO)c(F)c2)c1C#Cc3ccc(N)nc3	CHEMBL3640979	1.71958	1.33115
	MTOR	CCc1ncnc(c2ccc(C(=O)N(C)CCO)c(Cl)c2)c1C#Cc3ccc(N)nc3	CHEMBL3641008	1.75414	1.59868
	MTOR	CCc1ncnc(c2ccc(C(=O)N3CCC(CC3)C(C)(C)O)c(F)c2)c1C#Cc4ccc(N)nc4	CHEMBL3643087	0.891518	2.49301
	MTOR	CCc1ncnc(c2ccc(C(=O)N3CCC(O)CC3)c(F)c2)c1C#Cc4ccc(N)nc4	CHEMBL3643080	1.00919	2.3981
	MTOR	CCc1ncnc(c2ccc(C(=O)N3CCN(CC(F)F)CC3)c(F)c2)c1C#Cc4ccc(N)nc4	CHEMBL3643071	1.26158	2.10092
	MTOR	CCc1ncnc(c2ccc(C(=O)N3CCN(CC3)C4CC4)c(Cl)c2)c1C#Cc5ccc(N)nc5	CHEMBL3641002	1.15125	2.69901
	MTOR	CCc1ncnc(c2ccc(C(=O)N3CCN(CC3)C4CCOCC4)c(OC)c2)c1C#Cc5ccc(N)nc5	CHEMBL3643061	1.28529	2.5617
	MTOR	CCc1ncnc(c2ccc(C(=O)N3CCN(CCOC)CC3)c(OC)c2)c1C#Cc4ccc(N)nc4	CHEMBL3643062	1.35429	1.86322
	MTOR	CCc1ncnc(c2ccc(C(=O)N3CCN4CCC[C@@H]4C3)c(Cl)c2)c1C#Cc5ccc(N)nc5	CHEMBL3645814	1.17571	2.44249
	MTOR	CCc1ncnc(c2ccc(C(=O)N3CCNC(=O)C3)c(OC)c2)c1C#Cc4ccc(N)nc4	CHEMBL3643069	1.1076	2.26343
	MTOR	CCc1ncnc(c2ccc(C(=O)N3CC[C@H](O)C3)c(F)c2)c1C#Cc4ccc(N)nc4	CHEMBL3643176	1.14164	2.24209
	MTOR	CCc1ncnc(c2ccc(C(=O)NCC3(C)COC3)c(F)c2)c1C#Cc4ccc(N)nc4	CHEMBL3643187	0.915823	2.42262
	MTOR	CCn1ncc2c(nc(nc12)c3ccc(NC(=O)Nc4ccc(OCCN5CCOCC5)nc4)cc3)N6CC7CCC(C6)O7	CHEMBL576305	1.54348	1.17541
	MTOR	CN(C)C(=O)c1ccc(cc1Cl)c2ccnc(C)c2C#Cc3ccc(N)nc3	CHEMBL3701063	0.0749976	0.327405
	MTOR	CN1CCN(CC1)C(=O)c2ccc(cc2)c3ccnc4c3c(\C=C\5/Oc6cccc(O)c6C5=O)cn4C	CHEMBL1092485	0.619356	1.71291
	MTOR	CN1CCN(CC1)c2ccc(NC(=O)Nc3ccc(cc3)c4nc(nc(n4)N5C6CCC5COC6)N7C8CCC7COC8)cc2	CHEMBL1088973	1.14852	1.7788
	MTOR	CN1CCN(Cc2ccc(NC(=O)Nc3ccc(cc3)c4nc(nc(n4)N5C6CCC5COC6)N7C8CCC7COC8)cc2)CC1	CHEMBL1092392	0.848778	0.87768
	MTOR	CNC(=O)Nc1ccc(cc1)c2nc(N3CCOCC3)c4cnn(CC(F)(F)F)c4n2	CHEMBL572932	0.489851	1.76907
	MTOR	COC(=O)N1CCC(CC1)n2ncc3c(nc(nc23)c4ccc(NC(=O)OCCO)cc4)N5CCOCC5	CHEMBL564404	0.440038	0.827928
	MTOR	COC(Cn1ccc2c(nc(nc12)c3ccc(NC(=O)Nc4ccncc4)cc3)N5CCOCC5)OC	CHEMBL1090781	2.6541	0.865286
	MTOR	COc1ccc2[nH]c(c(\C=C\3/Oc4cc(O)cc(O)c4C3=O)c2c1)c5cccnc5	CHEMBL1093445	0.785448	-1.53187
	MTOR	CS(=O)(=O)N1CCN(Cc2cc3nc(nc(N4CC5CCC(C4)O5)c3s2)c6ccc(NC(=O)NC7CC7)cc6)CC1	CHEMBL594244	-0.102118	1.17114
	MTOR	FC(F)(F)Cn1ccc2c(nc(nc12)c3ccc(NC(=O)Nc4ccncc4)cc3)N5CCOCC5	CHEMBL1090780	-0.257661	0.698613
	MTOR	FC(F)(F)Cn1ncc2c(nc(nc12)c3ccc(NC(=O)Nc4cccnc4)cc3)C5=CCOCC5	CHEMBL590105	0.264629	0.723008
	MTOR	FCCNC(=O)Nc1ccc(cc1)c2nc(C3=CCOCC3)c4cnn(CC(F)(F)F)c4n2	CHEMBL590104	1.19917	1.12585
	MTOR	O=C(Nc1ccncc1)Nc2ccc(cc2)c3nc(N4CCOCC4)c5cc[nH]c5n3	CHEMBL1089141	-0.155371	1.14778
	MTOR	OCc1cccc(NC(=O)Nc2ccc(cc2)c3nc(N4CCOCC4)c5ncccc5n3)c1	CHEMBL3109141	1.0343	0.363669
	MTOR	CCc1ncnc(c2ccc(C(=O)N3CCn4c(C)cnc4C3)c(Cl)c2)c1C#Cc5ccc(N)nc5	CHEMBL3645925	1.50104	3.02846
	MTOR	CCc1ncnc(c2cc(F)c(C(=O)N3CCC(CC3)C(C)(C)O)c(Cl)c2)c1C#Cc4ccc(N)nc4	CHEMBL3645909	1.24471	2.29667
	MTOR	CCc1ncnc(c2cc(F)c(C(=O)N3CCCC3)c(F)c2)c1C#Cc4ccc(N)nc4	CHEMBL3643224	1.20098	2.43386
	MTOR	CCc1ncnc(c2cc(F)c(C(=O)N3CCN(CC4CC4)CC3)c(F)c2)c1C#Cc5ccc(N)nc5	CHEMBL3643220	1.12015	2.38852
	MTOR	CN1CCN(CC1)c2ccnc3c2c(\C=C\4/Oc5cc(O)cc(O)c5C4=O)cn3C	CHEMBL1094017	0.317317	1.26988
	MTOR	CCc1ncnc(c2ccc(C(=O)N(C)C3CCS(=O)(=O)C3)c(C)c2)c1C#Cc4ccc(N)nc4	CHEMBL3645783	1.02831	2.49022
	MTOR	CCc1ncnc(c2ccc(C(=O)N3CCN(CC3)C(C)COC)c(Cl)c2)c1C#Cc4ccc(N)nc4	CHEMBL3645979	1.40372	2.09048
	MTOR	CCc1ncnc(c2cc(F)c(C(=O)N3CCN(CCNS(=O)(=O)C)CC3)c(F)c2)c1C#Cc4ccc(N)nc4	CHEMBL3645826	1.3813	1.94654
	MTOR	CCc1ncnc(c2cc(F)c(C(=O)N3CCn4cnnc4C3)c(F)c2)c1C#Cc5ccc(N)nc5	CHEMBL3645823	1.55094	3.1926
	MTOR	CCn1ccc2c(nc(nc12)c3ccc(NC(=O)Nc4ccc(cc4)C(=O)N5CCNCC5)cc3)N6CCOCC6	CHEMBL1092404	1.09133	0.588927
	MTOR	CCn1ncc2c(nc(nc12)c3ccc(NC(=O)Nc4ccc(NC)nc4)cc3)N5CC6CCC(C5)O6	CHEMBL567694	1.58108	1.16797
	MTOR	CCn1ncc2c(nc(nc12)c3ccc(NC(=O)Nc4ccc(cc4)N(C)CCN(C)C)cc3)N5CC6CCC(C5)O6	CHEMBL570870	1.62348	1.27584
	MTOR	CCn1nnc2c(nc(nc12)c3ccc(NC(=O)Nc4cccnc4)cc3)N5CCOCC5	CHEMBL589103	1.80642	0.752979
	MTOR	CN1CCN(CCOc2ccc(NC(=O)Nc3ccc(cc3)c4nc(nc(n4)N5C6CCC5COC6)N7C8CCC7COC8)cc2)CC1	CHEMBL1092396	0.738616	0.4845
	MTOR	CNC(=O)Nc1ccc(cc1)c2nc(N3CC4CCC(C3)O4)c5sccc5n2	CHEMBL606131	0.0623743	1.86687
	MTOR	CNCc1ccc(NC(=O)Nc2ccc(cc2)c3nc(nc(n3)N4C5CCC4COC5)N6C7CCC6COC7)cc1	CHEMBL1092394	0.491612	1.29355
	MTOR	C[C@@H]1COCCN1c2nc(nc(n2)c3ccc(NC(=O)Nc4ccc(cc4)N5CCC(CC5)N(C)C)cc3)N6C7CCC6COC7	CHEMBL1091712	1.55494	0.573784
	MTOR	CC(C)N1CCN(CC1)c2ccc(NC(=O)Nc3ccc(cc3)c4nc(nc(n4)N5C6CCC5COC6)C7CCOCC7)cc2	CHEMBL1091353	1.08895	2.05861
	MTOR	CCNC(=O)Nc1ccc(cc1)c2nc(N3CCOC[C@H]3C)c4cnn(C5CCN(CC5)C(=O)OCC)c4n2	CHEMBL567607	1.22957	2.38439
	MTOR	CCc1ncnc(c2cc(Cl)c(C(=O)N3CCN4CCC[C@H]4C3)c(Cl)c2)c1C#Cc5ccc(N)nc5	CHEMBL3645866	1.17906	2.6325
	MTOR	CCc1ncnc(c2cc(F)c(C(=O)N3CCC4(CC3)COC4)c(F)c2)c1C#Cc5ccc(N)nc5	CHEMBL3645825	0.827752	2.88475
	MTOR	CCc1ncnc(c2ccc(C(=O)N3CCN(CC3)C4CCOCC4)c(Cl)c2)c1C#Cc5ccc(N)nc5	CHEMBL3641005	1.41467	2.577
	MTOR	Fc1ccc(cc1F)[C@H]2COC(=O)N2c3ccn4ncc(c5ccc(c(F)c5)c6nc[nH]n6)c4n3	CHEMBL3653615	0.822321	1.19382
	MTOR	Cc1ccc(cn1)C2=Nc3c(C)nc(N)nc3N([C@@H]4CC[C@@H](O)CC4)C2=O	CHEMBL1257295	0.110147	0.784073
	MTOR	CCc1ncnc(c2ccc(C(=O)N3CCN(CC3)C(C)C)c(Cl)c2)c1C#Cc4ccc(N)nc4	CHEMBL3641016	1.24834	2.16689
	MTOR	CN1C(=O)N(C2CCN(CC2)C(=O)CO)c3c1cnc4ccc(nc34)c5ccc(C)nc5	CHEMBL2331663	0.253675	1.64873
	MTOR	O=C(Nc1ccncc1)Nc2ccc(cc2)c3nc(N4CCOCC4)c5cnn(C6CCN(CC6)C(=O)c7cccnc7)c5n3	CHEMBL540695	0.296122	1.85783
	MTOR	O=C(Nc1ccncc1)Nc2ccc(cc2)c3nc(N4CCOCC4)c5nnn(C6CC6)c5n3	CHEMBL590325	-0.114884	2.74637
	MTOR	CCNc1ccc(cn1)C#Cc2c(CC)ncnc2c3ccc(C(=O)N4CCn5ccnc5C4)c(F)c3	CHEMBL3645931	0.934912	1.24502
	MTOR	CCc1ncnc(c2ccc(C(=O)N3CCNC(=O)C3)c(Cl)c2)c1C#Cc4ccc(N)nc4	CHEMBL3641018	1.22709	2.34092
	MTOR	CN1CCN(CC1)C(=O)c2ccc(NC(=O)Nc3ccc(cc3)c4nc(nc(n4)N5C6CCC5COC6)C7CCOCC7)cc2	CHEMBL1091355	0.871012	1.65722
	MTOR	COc1ncc(cn1)c2ccc3ncc4N(C)C(=O)N(C5CCN(CC5)C(=O)[C@H](C)O)c4c3n2	CHEMBL3681095	0.749766	2.26033
	MTOR	CCNC(=O)Nc1ccc(cc1)c2nc(N3CCOCC3)c4cnn(C5CCN(Cc6ccccc6)CC5)c4n2	CHEMBL1098306	1.73088	2.28634
	MTOR	CCc1ncnc(c2ccc(C(=O)N3CC(O)CO3)c(Cl)c2)c1C#Cc4ccc(N)nc4	CHEMBL3643264	1.24195	2.81936
	MTOR	CCc1ncnc(c2ccc(C(=O)N3CCn4c(C)cnc4C3)c(F)c2)c1C#Cc5ccc(N)nc5	CHEMBL3645918	1.3576	3.00209
	MTOR	CCn1ncc2c(nc(nc12)c3ccc(NC(=O)Nc4ccc(OCCN(C)C)cc4)cc3)N5CC6CCC(C5)O6	CHEMBL570635	1.63621	0.873464
	MTOR	CN1CCN(Cc2ccc(NC(=O)Nc3ccc(cc3)c4nc(nc(n4)N5C6CCC5COC6)N7CCOCC7)cc2)CC1	CHEMBL1255815	0.859943	0.778834
	MTOR	COC(=O)N1CCC(CC1)n2ncc3c(nc(nc23)c4ccc(NC(=O)Nc5ccc(CCN6CCN(C)CC6)cc5)cc4)N7CCOCC7	CHEMBL1098247	1.26217	-0.002067
	MTOR	Cc1nc(N)nc2N(C3CCOCC3)C(=O)C(=Nc12)c4cc[nH]n4	CHEMBL1258911	-1.41997	1.61471
	MTOR	Cc1nc(ccc1F)[C@H]2COC(=O)N2c3ccn4ncc(c5ccc(c(F)c5)c6nc[nH]n6)c4n3	CHEMBL3653639	1.92198	2.57306
	MTOR	O=C(Nc1ccc(OCCN2CCCC2)cc1)Nc3ccc(cc3)c4nc(nc(n4)N5C6CCC5COC6)N7C8CCC7COC8	CHEMBL1092397	-1.08268	0.416315
	MTOR	O=C(Nc1ccc(cc1)C(=O)N2CCC(CC2)N3CCCC3)Nc4ccc(cc4)c5nc(nc(n5)N6CCOCC6)N7CCOCC7	CHEMBL592461	-1.84807	0.749582
	MTOR	O=C(Nc1ccc(cc1)c2nc(N3CCOCC3)c4cnn(C5CCN(Cc6ccccc6)CC5)c4n2)Nc7cccnc7	CHEMBL1097901	1.28134	0.635293
	MTOR	O[C@H]1CC2COCC1N2c3nc(nc(n3)c4ccc(NC(=O)Nc5ccncc5)cc4)N6CCOCC6	CHEMBL1258744	-0.402415	2.44573
	MTOR	CCc1ncnc(c2cc(F)c(C(=O)N3CCN(CCOCCO)CC3)c(Cl)c2)c1C#Cc4ccc(N)nc4	CHEMBL3645976	1.71561	1.75585
	MTOR	CCc1ncnc(c2ccc(C(=O)N3CCN(CC3)C4CCS(=O)(=O)C4)c(Cl)c2)c1C#Cc5ccc(N)nc5	CHEMBL3641006	0.977755	2.58743
	MTOR	CCn1ncc2c(nc(nc12)c3ccc(NC(=O)NC)cc3)N4CC5CCC(C4)O5	CHEMBL600811	0.209951	1.52075
	MTOR	CCn1nnc2c(nc(nc12)c3ccc(NC(=O)Nc4ccc(cc4)C(=O)N(C)C)cc3)N5CCOCC5	CHEMBL591358	1.57734	0.661919
	MTOR	CNC(=O)Nc1ccc(cc1)c2nc(N3CC4CCC(C3)O4)c5cnn(C6CCC(CC6)(OC)OC)c5n2	CHEMBL601660	0.840756	2.94368
	MTOR	COc1ncc(cc1NS(=O)(=O)c2ccc(F)cc2F)c3ccc4nccc(c5ccncc5)c4c3	CHEMBL3577908	1.17481	0.147249
	MTOR	CCc1ncnc(c2cc(F)c(C(=O)N3CCN(CCC#N)CC3)c(Cl)c2)c1C#Cc4ccc(N)nc4	CHEMBL3645915	1.63856	1.55126
	MTOR	CCc1ncnc(c2ccc(C(=O)N3CCN4CCCC[C@@H]4C3)c(F)c2)c1C#Cc5ccc(N)nc5	CHEMBL3645820	1.21882	2.24213
	MTOR	Cn1cc(\C=C\2/Oc3cccc(O)c3C2=O)c4c(ccnc14)N5CCC(CC5)C(=O)N	CHEMBL1094015	-1.67287	0.165747
	MTOR	O=C(Nc1ccc(cc1)c2nc(nc(n2)N3C4CCC3COC4)N5CCOCC5)Nc6cncnc6	CHEMBL1258635	1.28417	3.81806
	MTOR	CCc1ncnc(c2cc(F)c(C(=O)N3CCN(CCCS(=O)(=O)C)CC3)c(Cl)c2)c1C#Cc4ccc(N)nc4	CHEMBL3645828	1.49305	1.92359
	MTOR	CCNC(=O)Nc1ccc(cc1)c2nc(N3CC4CCC(C3)O4)c5sccc5n2	CHEMBL595053	0.631093	2.50809
	MTOR	CCc1ncnc(c2cc(F)c(C(=O)N3CCN(CC3)C4CCC4)c(F)c2)c1C#Cc5ccc(N)nc5	CHEMBL3645827	1.18271	2.49142
	MTOR	CCn1ncc2c(nc(nc12)c3ccc(NC(=O)Nc4ccc(CN5CCN(C)CC5)cc4)cc3)N6CC7CCC(C6)O7	CHEMBL577743	1.66355	1.21398
	MTOR	CCn1ncc2c(nc(nc12)c3ccc(NC(=O)Nc4ccc(nc4)N5CCN(C)CC5)cc3)N6CC7CCC(C6)O7	CHEMBL577966	1.54233	1.61875
	MTOR	CN(C)CCN(C)C(=O)c1ccc(NC(=O)Nc2ccc(cc2)c3nc(O[C@H]4CCOC4)nc(n3)N5CCOCC5)cc1	CHEMBL1808977	0.512926	0.785434
	MTOR	CN(C)CCOc1ccc(NC(=O)Nc2ccc(cc2)c3nc(nc(n3)N4C5CCC4COC5)C6CCOCC6)cc1	CHEMBL1091359	0.530457	1.12807
	MTOR	CN1CCN(CC1)c2ccc(NC(=O)Nc3ccc(cc3)c4nc(nc(n4)C5=CCOCC5)N6C7CCC6COC7)cc2	CHEMBL1091349	1.25216	1.76186
	MTOR	CN1CCN(CC1)c2ccc(NC(=O)Nc3ccc(cc3)c4nc(nc(n4)N5C6CCC5COC6)N7[C@H](CO)CC[C@@H]7CO)cc2	CHEMBL1091344	2.09658	1.2397
	MTOR	CNC(=O)Nc1ccc(cc1)c2nc(N3CCOCC3)c4cnn(C5CCN(CC5)C(=O)OC(C)(C)C)c4n2	CHEMBL1095933	0.506109	2.10891
	MTOR	CNC(=O)c1ccc(NC(=O)Nc2ccc(cc2)c3nc(nc(n3)N4CCOCC4)N5CCOCC5)cc1	CHEMBL597825	-0.123313	1.05
	MTOR	COC(=O)N1CCC(CC1)n2ncc3c(nc(nc23)c4ccc(NC(=O)Nc5ccc(CCN6CCCC6)cc5)cc4)N7CCOCC7	CHEMBL1098246	1.17679	0.0128556
	MTOR	FCCNC(=O)Nc1ccc(cc1)c2nc(N3CC4CCC(C3)O4)c5sccc5n2	CHEMBL595287	0.759949	1.10775
	MTOR	O=C(Nc1ccc(cc1)C(=O)N2CCC(CC2)N3CCCCC3)Nc4ccc(cc4)c5nc(nc(n5)N6CCOCC6)N7CCOCC7	CHEMBL592619	-1.79535	0.618893
	MTOR	O=C(Nc1ccc(cc1)c2nc(N3CCOCC3)c4cnn(C5CCN(Cc6ccccc6)CC5)c4n2)Nc7ncc[nH]7	CHEMBL1097902	0.489756	0.827461
	MTOR	CCc1ncnc(c2cc(F)c(C(=O)N3CCN(CC3)C(C)C)c(Cl)c2)c1C#Cc4ccc(N)nc4	CHEMBL3645906	1.33126	2.01079
	MTOR	CCc1ncnc(c2cc(F)c(C(=O)N3CCN(CC3)C(C)COC)c(Cl)c2)c1C#Cc4ccc(N)nc4	CHEMBL3645971	1.4958	1.94101
	MTOR	CCc1ncnc(c2ccc(C(=O)N3CCC(CC3)N4CCOCC4)c(Cl)c2)c1C#Cc5ccc(NC)nc5	CHEMBL3645858	1.32092	2.4017
	MTOR	CCc1ncnc(c2ccc(C(=O)N3CCN(CC3)C4CCCC4O)c(F)c2)c1C#Cc5ccc(N)nc5	CHEMBL3645960	1.29271	2.52615
	MTOR	CCc1ncnc(c2ccc(C(=O)N3CCn4ccnc4C3)c(Cl)c2)c1C#Cc5ccc(N)nc5	CHEMBL3645927	1.51979	3.03885
	MTOR	CN(C)C(=O)C1CCN(CC1)c2ccnc3c2c(\C=C\4/Oc5cccc(O)c5C4=O)cn3C	CHEMBL1091491	0.667763	0.921016
	MTOR	O=C(NC1CC1)Nc2ccc(cc2)c3nc(N4CC5CCC(C4)O5)c6sccc6n3	CHEMBL594793	-0.942173	2.5213
	MTOR	CCc1ncnc(c2ccc(C(=O)N3CCN(Cc4nocn4)CC3)c(Cl)c2)c1C#Cc5ccc(N)nc5	CHEMBL3648882	1.65732	2.50141
	MTOR	CN1C(=O)N(C2CCN(CC2)C(=O)C(C)(C)O)c3c1cnc4ccc(nc34)c5cnc6[nH]ncc6c5	CHEMBL3681177	0.766586	1.40652
	MTOR	Cc1nccc(c2ccc(C(=O)N3CCN(CC3)C4CC4)c(Cl)c2)c1C#Cc5ccc(N)nc5	CHEMBL3701053	0.17074	1.98139
	MTOR	CCc1ncnc(c2cc(F)c(C(=O)N3CCC(CC3)N4CCOCC4)c(Cl)c2)c1C#Cc5ccc(N)nc5	CHEMBL3645908	1.35777	2.55815
	MTOR	CCn1nnc2c(nc(nc12)c3ccc(NC(=O)Nc4ccncc4)cc3)N5CCOCC5	CHEMBL590073	1.84349	0.806688
	MTOR	CCNC(=O)Nc1ccc(cc1)c2nc(N3C4CCC3COC4)c5cnn(C6CCN(CC6)C(=O)OC)c5n2	CHEMBL575576	0.952216	3.3198
	MTOR	COC(=O)N1CCC(CC1)n2ncc3c(nc(nc23)c4ccc(NC(=O)NC5CC5)cc4)N6CC7CCC(C6)O7	CHEMBL583874	-0.181303	1.67071
	MTOR	COC(=O)N1CCC(CC1)n2ncc3c(nc(nc23)c4ccc(NC(=O)Nc5cccnc5)cc4)N6CCOC(C)C6	CHEMBL573171	0.979218	1.02597
	MTOR	CC(C)(C#N)c1ccc(cc1)N2C(=O)OCc3cnc4ccc(cc4c23)c5cnc6ccccc6c5	CHEMBL3334621	-0.710165	0.753085
	MTOR	CC(C)(C)OC(=O)N1CCC(CC1)n2ncc3c(nc(nc23)c4ccc(NC(=O)NC5CC5)cc4)N6CCOCC6	CHEMBL1098243	-0.932207	1.53283
	MTOR	CCNC(=O)Nc1ccc(cc1)c2nc(N3CC4CCC(C3)O4)c5cnn(CC)c5n2	CHEMBL584734	0.982115	3.35212
	MTOR	CCc1ncnc(N2CCC(O)(CC2)C(C)C)c1C#Cc3ccc(N)nc3	CHEMBL3670201	0.181645	1.76769
	MTOR	CCc1ncnc(c2ccc(C(=O)N3CCN(CCO)CC3)c(Cl)c2)c1C#Cc4ccc(N)nc4	CHEMBL3641010	1.45156	2.02579
	MTOR	CN(C)CCN(C)C(=O)c1ccc(NC(=O)Nc2ccc(cc2)c3nc(N4CCOCC4)c5ccn(CC(F)(F)F)c5n3)cc1	CHEMBL1092072	0.8138	0.722932
	MTOR	CN1CCN(CC1)c2ccc(NC(=O)Nc3ccc(cc3)c4nc(N5CC6CCC(C5)O6)c7cnn(CC(F)(F)F)c7n4)cc2	CHEMBL570833	1.2797	1.96199
	MTOR	COC(=O)N1CCC(CC1)n2ncc3c(nc(nc23)c4ccc(NC(=O)NCCF)cc4)N5CCOCC5	CHEMBL561907	0.441224	0.415984
	MTOR	COC(=O)N1CCC(CC1)n2ncc3c(nc(nc23)c4ccc(NC(=O)Nc5ccc(CCN6CCOCC6)cc5)cc4)N7CCOCC7	CHEMBL1098248	1.21757	0.0811431
	MTOR	CS(=O)(=O)N1CCN(Cc2cc3nc(nc(N4CC5CCC(C4)O5)c3s2)c6ccc(NC(=O)Nc7cccnc7)cc6)CC1	CHEMBL594549	0.58702	0.692859
	MTOR	Cl.CN(C)CCN(C)C(=O)c1ccc(NC(=O)Nc2ccc(cc2)c3nc(nc(n3)N4CCOCC4)N5CCOCC5)cc1	CHEMBL1204015	0.506823	1.20747
	MTOR	FCCNC(=O)Nc1ccc(cc1)c2nc(N3CCOCC3)c4cnn(CC(F)(F)F)c4n2	CHEMBL574234	1.51718	1.02615
	MTOR	CCc1ncnc(c2cc(Cl)c(C(=O)N3CCC(CO)CC3)c(Cl)c2)c1C#Cc4ccc(N)nc4	CHEMBL3645877	1.2742	2.50075
	MTOR	CCc1ncnc(c2cc(F)c(C(=O)N3CCn4cnnc4C3)c(Cl)c2)c1C#Cc5ccc(N)nc5	CHEMBL3645830	1.67569	3.22684
	MTOR	CC(C)n1nnc2c(nc(nc12)c3ccc(NC(=O)Nc4cccnc4)cc3)N5CCOCC5	CHEMBL589345	0.873597	1.32754
	MTOR	CCOC(=O)N1CCC(CC1)n2ncc3c(nc(nc23)c4ccc(NC(=O)Nc5ccncc5)cc4)N6CCOC[C@@H]6C	CHEMBL573662	2.18707	0.726712
	MTOR	CCc1ncnc(c2cc(F)c(C(=O)N3CCN(CC3)C(C)CO)c(F)c2)c1C#Cc4ccc(N)nc4	CHEMBL3645965	1.31155	1.97358
	MTOR	CCc1ncnc(c2ccc(C(=O)N3CCN(CC3)C4CCC4)c(Cl)c2)c1C#Cc5ccc(N)nc5	CHEMBL3645923	1.26874	2.64773
	MTOR	CN1CCN(CC(=O)N2CCN(CC2)c3ccc(cc3C(F)(F)F)N4C(=O)C=Cc5cnc6ccc(cc6c45)c7cnc8ccccc8c7)CC1	CHEMBL1256458	0.541445	-0.625404
	MTOR	C[C@@H]1COCCN1c2nc(nc(n2)c3ccc(NC(=O)Nc4ccc(cc4)C(=O)N5CCN(C)CC5)cc3)N6C7CCC6COC7	CHEMBL1092390	1.36089	0.561718
	MTOR	O=C(Nc1ccc(cc1)N2CCNCC2)Nc3ccc(cc3)c4nc(nc(n4)N5C6CCC5COC6)N7C8CCC7COC8	CHEMBL1092391	-0.836731	1.09691
	MTOR	O=C(Nc1ccc(cc1)c2nc(N3CCOCC3)c4nnn(C5CC5)c4n2)Nc6cccnc6	CHEMBL601462	0.144914	2.1097
	MTOR	CCN1CCN(CC1)c2ccc(NC(=O)Nc3ccc(cc3)c4nc(nc(n4)N5C6CCC5COC6)C7CCOCC7)cc2	CHEMBL1091352	1.5913	2.36568
	MTOR	CCNC(=O)c1ccc(NC(=O)Nc2ccc(cc2)c3nc(N4CCOCC4)c5nnn(CC)c5n3)cc1	CHEMBL591357	0.683723	1.79024
	MTOR	CCc1ncnc(c2cc(F)c(C(=O)N3CCN(CC(C)O)CC3)c(Cl)c2)c1C#Cc4ccc(N)nc4	CHEMBL3645975	1.48402	1.98229
	MTOR	CCc1ncnc(c2cc(F)c(C(=O)N3CCN(CC3)C(C)COC)c(F)c2)c1C#Cc4ccc(N)nc4	CHEMBL3645964	1.357	1.90841
	MTOR	CN(C)C1CCN(CC1)c2ccc(NC(=O)Nc3ccc(cc3)c4nc(nc(n4)N5C6CCC5COC6)C7CCOCC7)cc2	CHEMBL1091354	1.20435	1.63486
	MTOR	CNC(=O)Nc1ccc(cc1)c2nc(N3C4CCC3COC4)c5cnn(CC(F)(F)F)c5n2	CHEMBL567822	0.701581	2.56983
	MTOR	Cn1cc(\C=C\2/Oc3cccc(O)c3C2=O)c4c(ccnc14)c5ccc(cc5)C(=O)N6CC7CCC(C6)O7	CHEMBL1092120	-0.990635	1.05663
	MTOR	CN(C)C(=O)c1ccc(cc1)c2ccnc3c2c(\C=C\4/Oc5cccc(O)c5C4=O)cn3C	CHEMBL1092815	1.17991	1.22227
	MTOR	CCc1ncnc(c2cc(F)c(C(=O)N3CCN(CCCS(=O)(=O)C)CC3)c(F)c2)c1C#Cc4ccc(N)nc4	CHEMBL3645821	1.32165	1.8622
	MTOR	O=C(Nc1ccc(cc1)N2CCNCC2)Nc3ccc(cc3)c4nc(nc(n4)N5C6CCC5COC6)C7CCOCC7	CHEMBL1091351	-0.772815	1.06892
	MTOR	CCc1ncnc(c2cc(F)c(C(=O)N3CCC4(CC3)CC(=O)CO4)c(Cl)c2)c1C#Cc5ccc(N)nc5	CHEMBL3645977	1.03782	2.80628
	MTOR	CCc1ncnc(c2cc(F)c(C(=O)N3CCC4(CC3)COC4)c(Cl)c2)c1C#Cc5ccc(N)nc5	CHEMBL3645832	0.998337	2.88465
	MTOR	CN1CCN(CC1)c2ccc(NC(=O)Nc3ccc(cc3)c4nc(nc(n4)N5C6CCC5COC6)C7CCOCC7)cc2	CHEMBL1091350	1.29762	1.79975
	MTOR	CNC(=O)Nc1ccc(cc1)c2nc(N3CCOCC3)c4cnn(C5CCN(Cc6ccccc6)CC5)c4n2	CHEMBL550972	1.109	1.63232
	MTOR	CC(C)n1nnc2c(nc(nc12)c3ccc(NC(=O)Nc4ccncc4)cc3)N5CCOCC5	CHEMBL590074	0.905563	1.38897
	MTOR	CCc1ncnc(c2cc(F)c(C(=O)N3CCn4ccnc4C3)c(Cl)c2)c1C#Cc5ccc(N)nc5	CHEMBL3645829	1.59273	3.01785
	MTOR	Fc1ccc(cc1)[C@H]2COC(=O)N2c3ccn4ncc(c5ccc(c(F)c5)c6nc[nH]n6)c4n3	CHEMBL3653621	0.534835	1.20498
	MTOR	Fc1ccc(cc1Cl)[C@H]2COC(=O)N2c3ccn4ncc(c5ccc(c(F)c5)c6nc[nH]n6)c4n3	CHEMBL3653608	0.716324	0.881546
	MTOR	CC(C)(C)OC(=O)N1CCC(CC1)n2ncc3c(nc(nc23)c4ccc(NC(=O)NCCF)cc4)N5CCOCC5	CHEMBL1098242	-0.718446	0.654693
	MTOR	CC(C)OC(=O)N1CCC(CC1)n2ncc3c(nc(nc23)c4ccc(NC(=O)NC5CC5)cc4)N6CCOCC6	CHEMBL1097942	-0.361853	1.28116
	MTOR	CCn1ccc2c(nc(nc12)c3ccc(NC(=O)Nc4ccc(cc4)C(=O)NCCN(C)C)cc3)N5CCOCC5	CHEMBL1092402	0.807141	0.322503
	MTOR	CCn1nnc2c(nc(nc12)c3ccc(NC(=O)Nc4ccc(cc4)C(=O)NCCN(C)C)cc3)N5CCOCC5	CHEMBL590587	1.96757	0.426859
	MTOR	CN(C)CCNC(=O)c1ccc(NC(=O)Nc2ccc(cc2)c3nc(nc(n3)N4CCOCC4)N5CCOCC5)cc1	CHEMBL592615	0.370455	1.02678
	MTOR	CNC(=O)Nc1ccc(cc1)c2nc(N3CC4CCC(C3)O4)c5cnn(CC(F)(F)F)c5n2	CHEMBL572944	0.41176	2.51269
	MTOR	CNC(=O)Nc1ccc(cc1)c2nc(N3CCOCC3)c4cnn(C5CCN(CC5)C(=O)OC)c4n2	CHEMBL563985	0.291842	2.06517
	MTOR	COC(=O)N1CCC(CC1)n2ncc3c(nc(nc23)c4ccc(NC(=O)NC5CC5)cc4)N6CCOCC6	CHEMBL562999	0.204803	1.34842
	MTOR	Cn1cc(\C=C\2/Oc3cccc(O)c3C2=O)c4c(ccnc14)c5ccc(cc5)C(=O)N6CCOCC6	CHEMBL1091492	-0.560831	0.795106
	MTOR	O=C(Nc1ccc(cc1)c2nc(nc(n2)N3C4CCC3COC4)N5CCOCC5)Nc6cccnc6	CHEMBL1258516	0.351385	2.87669
	MTOR	CCc1ncnc(c2cc(F)c(C(=O)N3CCN(Cc4oc(C)c(C)n4)CC3)c(F)c2)c1C#Cc5ccc(N)nc5	CHEMBL3645966	1.59058	1.57166
	MTOR	CNC(=O)Nc1ccc(cc1)c2nc(N3CC4CCC(C3)O4)c5cnn(C6CCN(Cc7cccnc7)CC6)c5n2	CHEMBL580212	1.26736	2.42766
	MTOR	CCc1ncnc(c2ccc(C(=O)N3CCN(CC3)C4CCC4)c(F)c2)c1C#Cc5ccc(N)nc5	CHEMBL3645916	1.10175	2.64291
	MTOR	CC(C)N1CCN(CC1)C(=O)c2ccc(NC(=O)Nc3ccc(cc3)c4nc(nc(n4)N5C6CCC5COC6)C7CCOCC7)cc2	CHEMBL1091356	0.874083	1.76427
	MTOR	CCc1ncnc(c2ccc(C(=O)N3CCOCC3)c(Cl)c2)c1C#Cc4ccc(N)nc4	CHEMBL3643263	1.28696	2.49775
	MTOR	CCc1ncnc(c2ccc(C(=O)N3CCn4cnnc4C3)c(Cl)c2)c1C#Cc5ccc(N)nc5	CHEMBL3645926	1.61337	3.26283
	MTOR	Cn1cc(\C=C\2/Oc3cc(O)cc(O)c3C2=O)c4c(ccnc14)c5ccccc5	CHEMBL1091456	-1.62663	-0.0673943
	MTOR	CCc1ncnc(c2cc(F)c(C(=O)N3CCN(Cc4oc(C)c(C)n4)CC3)c(Cl)c2)c1C#Cc5ccc(N)nc5	CHEMBL3645973	1.70891	1.62572
	MTOR	CCc1ncnc(c2ccc(C(=O)N3CCN(Cc4nocn4)CC3)c(F)c2)c1C#Cc5ccc(N)nc5	CHEMBL3648886	1.5438	2.46472
	MTOR	CN(C)c1ccc(cn1)c2ccc3ncc4N(C)C(=O)N(C5CCN(CC5)C(=O)N)c4c3n2	CHEMBL3681123	-1.31547	1.40336
	MTOR	CS(=O)(=O)N1CCN(Cc2cc3nc(nc(N4CC5CCC(C4)O5)c3s2)c6ccc(NC(=O)Nc7ccncc7)cc6)CC1	CHEMBL594431	0.583178	0.728898
	MTOR	O=C(Nc1ccncc1)Nc2ccc(cc2)c3nc(N4CC5CCC(C4)O5)c6sccc6n3	CHEMBL592917	0.0183857	1.66624
	MTOR	OCc1ccc(NC(=O)Nc2ccc(cc2)c3nc(nc(n3)N4C5CCC4COC5)N6CCOCC6)cc1	CHEMBL1258183	0.907155	1.13274
	MTOR	CC(C)N1CCN(CC1)C(=O)c2ccc(NC(=O)Nc3ccc(cc3)c4nc(nc(n4)N5C6CCC5COC6)N7CCOC[C@H]7C)cc2	CHEMBL1091713	1.46923	1.21868
	MTOR	O=C(Nc1ccncc1)Nc2ccc(cc2)c3nc(nc(n3)N4C5CCC4COC5)N6CCOCC6	CHEMBL1258517	-0.379836	2.50758
	MTOR	CN1C(=O)N([C@@H]2CC[C@@H](O)CC2)c3c1cnc4ccc(nc34)c5cccc6[nH]ccc56	CHEMBL3681160	1.05717	0.0527424
	MTOR	Fc1ccc(cc1)S(=O)(=O)Nc2cc(cnc2Cl)c3ccc4nccc(c5ccncc5)c4c3	CHEMBL1914727	0.817275	0.896642
	MTOR	CC(=O)Nc1cn2nc(ccc2n1)c3cnc(Cl)c(NS(=O)(=O)c4ccc(F)cc4)c3	CHEMBL1822054	0.162142	-0.209175
	MTOR	CC(C)(C)OC(=O)N1CCC(CC1)n2ncc3c(nc(nc23)c4ccc(N)cc4)N5CCOCC5	CHEMBL1095627	-1.00853	1.00356
	MTOR	CC(C)Oc1nc(nc(n1)c2ccc(NC(=O)Nc3ccc(cc3)C(=O)NCCN(C)C)cc2)N4CCOCC4	CHEMBL1808987	1.08504	-0.606325
	MTOR	CCc1ncnc(c2cc(F)c(C(=O)N3CCC(CC3)N4CCOCC4)c(F)c2)c1C#Cc5ccc(N)nc5	CHEMBL3643222	1.20977	2.55493
	MTOR	CN(C)CCNC(=O)c1ccc(NC(=O)Nc2ccc(cc2)c3nc(N4CCOCC4)c5ccn(CC(F)(F)F)c5n3)cc1	CHEMBL1092073	0.689071	0.692107
	MTOR	CNC(=O)Nc1ccc(cc1)c2nc(N3CCOCC3)c4cnn(C5CCN(Cc6cccnc6)CC5)c4n2	CHEMBL551440	1.51761	1.89166
	MTOR	C[C@@H]1COCCN1c2nc(nc(n2)c3ccc(NC(=O)Nc4ccc(cc4)N5CCNCC5)cc3)N6C7CCC6COC7	CHEMBL1091360	1.6193	0.731599
	MTOR	C[C@H]1COCCN1c2nc(nc3CN(CCc23)c4ncccn4)c5ccc(NC6=NC=CC(=O)N6)cc5	CHEMBL2331687	0.302144	1.3963
	MTOR	O=C(Nc1ccc(cc1)C(=O)NCCN2CCCCC2)Nc3ccc(cc3)c4nc(O[C@H]5CCOC5)nc(n4)N6CCOCC6	CHEMBL1808989	-0.685276	1.12621
	MTOR	CCc1ncnc(c2ccc(C(=O)N3CCN(Cc4onc(C)c4)CC3)c(Cl)c2)c1C#Cc5ccc(N)nc5	CHEMBL3645978	1.76661	1.79414
	MTOR	CCn1nnc2c(nc(nc12)c3ccc(NC(=O)Nc4ccc(cc4)C(=O)N)cc3)N5CCOCC5	CHEMBL591759	1.28771	0.566378
	MTOR	C[C@H]1COCCN1c2nc(N3CCOC[C@@H]3C)c4ccc(nc4n2)c5ccc(CNS(=O)(=O)C)cc5	CHEMBL3688937	0.552258	0.837147
	MTOR	Cn1cc(\C=C\2/Oc3cccc(O)c3C2=O)c4c(ccnc14)c5ccc(cc5)C(=O)N6CCN(CCO)CC6	CHEMBL1092781	-0.0341945	0.769927
	MTOR	CNC(=O)Nc1ccc(cc1)c2nc(N3CC4CCC(C3)O4)c5cnn([C@@H]6CC[C@H](CC6)OC)c5n2	CHEMBL602276	0.825576	2.39352
	MTOR	COCC(=O)N1CCC(CC1)N2C(=O)N(C)c3cnc4ccc(nc4c23)c5ccc(C)nc5	CHEMBL2331666	0.179719	1.49145
	MTOR	Cn1cc(\C=C\2/Oc3cccc(O)c3C2=O)c4c(ccnc14)N5CC6CCC(C5)O6	CHEMBL1090381	-0.906247	1.89718
	MTOR	CCc1ncnc(c2ccc(C(=O)N3CCN(CC3)S(=O)(=O)CC)c(Cl)c2)c1C#Cc4ccc(N)nc4	CHEMBL3643272	1.24852	2.43469
	MTOR	CN1C(=O)N([C@@H]2CC[C@@H](O)CC2)c3c1cnc4ccc(nc34)c5ccc6[nH]ncc6c5	CHEMBL3681182	0.943927	0.503931
	MTOR	CC(C)n1nnc2c(nc(nc12)c3ccc(NC(=O)Nc4ccc(cc4)N5CCOCC5)cc3)N6CCOCC6	CHEMBL591761	1.40969	1.75603
	MTOR	CCc1ncnc(c2cc(F)c(C(=O)N3CCN(CC3)C4CCOCC4)c(F)c2)c1C#Cc5ccc(N)nc5	CHEMBL3643219	1.34163	2.43604
	MTOR	CN(C)C1CCN(CC1)C(=O)c2ccc(NC(=O)Nc3ccc(cc3)c4nc(nc(n4)N5C6CCC5COC6)C7CCOCC7)cc2	CHEMBL1091357	0.845784	1.51896
	MTOR	COC(=O)N1CCC(CC1)n2ncc3c(nc(nc23)c4ccc(NC(=O)Nc5ccc(cc5)N6CCN(C)CC6)cc4)N7CCOCC7	CHEMBL556947	1.29281	0.245877
	MTOR	OCCNC(=O)Nc1ccc(cc1)c2nc(N3CC4CCC(C3)O4)c5sccc5n2	CHEMBL593157	0.235793	1.64136
	MTOR	CN1C(=O)N([C@@H]2CC[C@@H](O)CC2)c3c1cnc4ccc(nc34)c5cnc(N)nc5	CHEMBL3681154	1.12908	1.79442
	MTOR	CNC(=O)Nc1ccc(cc1)c2nc(N3CC4CCC(C3)O4)c5cnn([C@@H]6CC[C@@H](CC6)OC)c5n2	CHEMBL601445	0.858591	2.41048
	MTOR	COCC(=O)N1CCC(CC1)N2C(=O)N(C)c3cnc4ccc(nc4c23)c5cnc6[nH]ncc6c5	CHEMBL3681176	0.729764	0.97777
	MTOR	CC(C)n1nnc2c(nc(nc12)c3ccc(NC(=O)Nc4ccc(CO)cc4)cc3)N5CCOCC5	CHEMBL600258	1.09833	0.790059
	MTOR	CCNC(=O)Nc1ccc(cc1)c2nc(N3CCOCC3)c4cnn(C5CCN(CC5)C(=O)OC)c4n2	CHEMBL558486	0.872229	2.74249
	MTOR	CCc1ncnc(c2cc(F)c(C(=O)N3CCN(CC3)C4CCCC4O)c(Cl)c2)c1C#Cc5ccc(N)nc5	CHEMBL3645974	1.52304	2.39555
	MTOR	OCCc1ccc(NC(=O)Nc2ccc(cc2)c3nc(nc(n3)N4C5CCC4COC5)N6CCOCC6)cc1	CHEMBL1258296	0.687373	1.28222
	MTOR	CC(C)n1nnc2c(nc(nc12)c3ccc(NC(=O)Nc4ccc(cc4)C(=O)N)cc3)N5CCOCC5	CHEMBL591760	0.42354	1.2656
	MTOR	CC(C)OC(=O)N1CCC(CC1)n2ncc3c(nc(nc23)c4ccc(NC(=O)NCCF)cc4)N5CCOCC5	CHEMBL1094981	-0.150734	0.39777
	MTOR	CC(C)Oc1nc(nc(n1)c2ccc(NC(=O)Nc3ccc(cc3)C(=O)N(C)CCN(C)C)cc2)N4CCOCC4	CHEMBL1808986	1.02991	-0.412397
	MTOR	CCn1ncc2c(nc(nc12)c3ccc(NC(=O)Nc4ccc(cc4)C(=O)NN(C)C)cc3)N5CC6CCC(C5)O6	CHEMBL577967	1.32368	1.39195
	MTOR	CCn1ncc2c(nc(nc12)c3ccc(NC(=O)Nc4ccc(cc4)N5CCN(C)CC5)cc3)N6CC7CCC(C6)O7	CHEMBL576505	1.57162	1.31781
	MTOR	CCn1ncc2c(nc(nc12)c3ccc(NC(=O)Nc4ccc(nc4)N5CCOCC5)cc3)N6CC7CCC(C6)O7	CHEMBL576304	1.45447	1.9579
	MTOR	CCn1ncc2c(nc(nc12)c3ccc(NC(=O)Nc4ccccc4)cc3)N5CC6CCC(C5)O6	CHEMBL565787	0.995624	1.89418
	MTOR	CN1C(=O)N(C2CCN(CC2)C(=O)C)c3c1cnc4ccc(nc34)c5ccc(N)nc5	CHEMBL3681165	0.523368	2.19373
	MTOR	CNC(=O)Nc1ccc(cc1)c2nc(N3CC4CCC(C3)O4)c5cnn([C@@H]6CC[C@H](O)CC6)c5n2	CHEMBL606621	0.880901	2.67705
	MTOR	COC(=O)N1CCC(CC1)n2ncc3c(nc(nc23)c4ccc(NC(=O)Nc5ccccc5)cc4)N6CCOCC6	CHEMBL1098244	0.673409	0.852928
	MTOR	COC(=O)N1CCC(CC1)n2ncc3c(nc(nc23)c4ccc(NC(=O)Nc5ccncc5)cc4)N6CCOCC6	CHEMBL557963	1.13619	1.08859
	MTOR	COc1cc(F)c2[nH]c(c(\C=C/3\Oc4ccc(NC(=O)Nc5ccc(cc5)C(=O)N(C)CCN(C)C)cc4C3=O)c2c1)c6c(C)nn(C)c6C	CHEMBL1082621	2.80116	-0.417104
	MTOR	COc1ncc(cc1NS(=O)(=O)c2ccc(F)cc2F)c3ccc4nccc(c5ccnnc5)c4c3	CHEMBL1236962	1.42599	0.485282
	MTOR	O=C(Nc1ccc(cc1)C(=O)NCCN2CCCC2)Nc3ccc(cc3)c4nc(O[C@H]5CCOC5)nc(n4)N6CCOCC6	CHEMBL1808990	-0.782182	1.29111
	MTOR	OCCNC(=O)Nc1ccc(cc1)c2nc(N3CCOCC3)c4cnn(C5CCN(Cc6ccccc6)CC5)c4n2	CHEMBL1097896	1.12666	1.54577
	MTOR	CCc1ncnc(c2cc(F)c(C(=O)N3CCN(CC(C)(C)O)CC3)c(Cl)c2)c1C#Cc4ccc(N)nc4	CHEMBL3645912	1.44769	2.00187
	MTOR	COc1ncc(cc1NS(=O)(=O)c2ccc(F)cc2F)c3ccc4nc(N)nc(c5ccncc5)c4c3	CHEMBL3577914	1.20731	0.52012
	MTOR	O=C(Nc1ccc(cc1)c2nc(N3CC4CCC(C3)O4)c5sccc5n2)Nc6cccnc6	CHEMBL595256	0.215417	1.70623
	MTOR	CCOC(=O)N1CCC(CC1)n2ncc3c(nc(nc23)c4ccc(NC(=O)Nc5ccncc5)cc4)N6CCOC[C@H]6C	CHEMBL573663	2.12002	0.70021
	MTOR	CCc1ncnc(c2cc(F)c(C(=O)N3CCN(CC3)C4CCCC4O)c(F)c2)c1C#Cc5ccc(N)nc5	CHEMBL3645967	1.37513	2.40314
	MTOR	CCc1ncnc(c2ccc(C(=O)N3CCCO3)c(Cl)c2)c1C#Cc4ccc(N)nc4	CHEMBL3643265	1.23882	2.45467
	MTOR	CCNC(=O)Nc1ccc(cc1)c2nc(N3CC4CCC(C3)O4)c5cnn(C6CCC7(CC6)OCCO7)c5n2	CHEMBL600825	1.30282	4.00927
	MTOR	CCc1ncnc(c2cc(F)c(C(=O)N3CCN(C)C(=O)C3)c(Cl)c2)c1C#Cc4ccc(N)nc4	CHEMBL3645911	1.11801	2.1885
	MTOR	CNC(=O)Nc1ccc(cc1)c2nc(N3CC4CCC(C3)O4)c5cnn(C6CCN(CC6)C(=O)OC(C)(C)C)c5n2	CHEMBL600084	0.292987	2.61604
	MTOR	C[C@@H]1CN(C[C@H](C)O1)c2nc(N3CCOC[C@@H]3C)c4ccc(nc4n2)c5ccc(O)cc5	CHEMBL3688907	0.377575	1.38432
	MTOR	OCCOc1ccc(NC(=O)Nc2ccc(cc2)c3nc(nc(n3)N4C5CCC4COC5)N6C7CCC6COC7)cc1	CHEMBL1092398	0.659749	0.61813
	MTOR	CCc1ncnc(c2cc(F)c(C(=O)N3CCC(CC3)C(C)O)c(Cl)c2)c1C#Cc4ccc(N)nc4	CHEMBL3645913	1.26435	2.3038
	MTOR	C[C@@H]1COCCN1c2nc(nc(n2)c3ccc(NC(=O)Nc4ccc(cc4)C(=O)N5CCC(CC5)N(C)C)cc3)N6C7CCC6COC7	CHEMBL1092389	1.36585	0.47552
	MTOR	CN1C(=O)N(C2CCN(CC2)C(=O)C)c3c1cnc4ccc(nc34)c5cnc6[nH]ncc6c5	CHEMBL2331668	0.772032	1.48835
	MTOR	CNC(=O)Nc1ccc(cc1)c2nc(N3CC4CCC(C3)O4)c5cnn([C@@H]6CC[C@@H](O)CC6)c5n2	CHEMBL610630	0.909505	2.6947
	MTOR	C[C@@H](O)C(=O)N1CCC(CC1)N2C(=O)N(C)c3cnc4ccc(nc4c23)c5cnc6[nH]ncc6c5	CHEMBL3681175	0.499726	2.7033
	MTOR	FC(F)(F)Cn1ncc2c(nc(nc12)c3ccc(NC(=O)Nc4cccnc4)cc3)N5CCOCC5	CHEMBL574680	-0.0279519	0.696483
	MTOR	FCCNC(=O)Nc1ccc(cc1)c2nc(N3CC4CCC(C3)O4)c5cnn(CC(F)(F)F)c5n2	CHEMBL574905	1.38069	1.62432
	MTOR	CNC(=O)Nc1ccc(cc1)c2nc(N3C4CCC3COC4)c5cnn(C6CCN(CC6)C(=O)OC)c5n2	CHEMBL574012	0.350389	2.6402
	MTOR	CNC(=O)Nc1ccc(cc1)c2nc(N3CC4CCC(C3)O4)c5cnn(C6CCC(=O)CC6)c5n2	CHEMBL603498	0.146419	3.16552
	MTOR	CNC(=O)Nc1ccc(cc1)c2nc(N3CC4CCC(C3)O4)c5cnn(C6CCN(CC6)C(=O)OC)c5n2	CHEMBL568259	0.100099	2.60229
	MTOR	FCCNC(=O)Nc1ccc(cc1)c2nc(N3CC4CCC(C3)O4)c5cnn(C6CCC7(CC6)OCCO7)c5n2	CHEMBL601023	1.48841	2.51756
	MTOR	O=C(NC1CC1)Nc2ccc(cc2)c3nc(N4CC5CCC(C4)O5)c6cnn(C7CCC8(CC7)OCCO8)c6n3	CHEMBL600213	-0.482451	3.34245
	MTOR	CCc1ncnc(c2cc(F)c(C(=O)N3CCN(Cc4onc(C)c4)CC3)c(F)c2)c1C#Cc5ccc(N)nc5	CHEMBL3645963	1.67818	1.68396
	MTOR	CNC(=O)Nc1ccc(cc1)c2nc(N3CC4CCC(C3)O4)c5cnn(C6CCC7(CC6)OCCO7)c5n2	CHEMBL601661	0.690994	3.32345
	MTOR	CN1C(=O)N([C@@H]2CC[C@@H](O)CC2)c3c1cnc4ccc(nc34)c5cn[nH]c5	CHEMBL3681103	1.02794	0.810587
	MTOR	CCNC(=O)Nc1ccc(cc1)c2nc(N3CC4CCC(C3)O4)c5cnn(C6CCN(CC6)C(=O)OC)c5n2	CHEMBL577137	0.750258	3.29693
	MTOR	CCc1ncnc(c2cc(F)c(C(=O)N3CCC(CO)CC3)c(Cl)c2)c1C#Cc4ccc(N)nc4	CHEMBL3645914	1.35133	2.25176
	MTOR	CCn1ncc2c(nc(nc12)c3ccc(NC(=O)Nc4ccc(CN)cc4)cc3)N5CC6CCC(C5)O6	CHEMBL565583	1.47628	1.19234
	MTOR	CCn1ncc2c(nc(nc12)c3ccc(NC(=O)Nc4ccc(cc4)C(=O)NN5CCCC5)cc3)N6CC7CCC(C6)O7	CHEMBL576090	1.52283	1.57905
	MTOR	CCn1ncc2c(nc(nc12)c3ccc(NC(=O)Nc4ccc(cc4)N5CCOCC5)cc3)N6CC7CCC(C6)O7	CHEMBL576091	1.47328	1.622
	MTOR	CNC(=O)Nc1ccc(cc1)c2nc(N3CCOCC3)c4cnn(C5CCN(CC5)C(=O)OC(C)C)c4n2	CHEMBL1095932	0.466516	2.14989
	MTOR	COC(=O)N1CCC(CC1)n2ncc3c(nc(nc23)c4ccc(NC(=O)Nc5cccnc5)cc4)N6CCOCC6	CHEMBL538378	1.05534	1.0932
	MTOR	COc1ncc(cc1NS(=O)(=O)c2ccc(F)cc2F)c3ccc4ncnc(c5ccncc5)c4c3	CHEMBL3577911	1.23937	0.430447
	MTOR	FC(F)(F)Cn1ncc2c(nc(nc12)c3ccc(NC(=O)Nc4ccc(cc4)N5CCNCC5)cc3)N6CC7CCC(C6)O7	CHEMBL576506	0.540812	1.3459
	MTOR	FC(F)(F)Cn1ncc2c(nc(nc12)c3ccc(NC(=O)Nc4cccnc4)cc3)N5C6CCC5COC6	CHEMBL567172	0.484561	1.73998
	MTOR	CNC(=O)Nc1ccc(cc1)c2nc(N3CC4CCC(C3)O4)c5cnn(C6CCN(CC6)C(=O)OC(C)C)c5n2	CHEMBL606423	0.248995	2.67783
	MTOR	FC(F)(F)Cn1ncc2c(nc(nc12)c3ccc(NC(=O)Nc4cccnc4)cc3)N5CC6CCC(C5)O6	CHEMBL575976	0.222695	2.38533
	MTOR	OCc1ccc(NC(=O)Nc2ccc(cc2)c3nc(nc(n3)N4C5CCC4COC5)N6C7CCC6COC7)cc1	CHEMBL1091596	1.13338	1.05193
	MTOR	CCNC(=O)Nc1ccc(cc1)c2nc(N3CCOCC3)c4cnn(C5CCN(CC5)C(=O)OCC)c4n2	CHEMBL578645	1.129	2.67743
	MTOR	COC(=O)N1CCC(CC1)n2ncc3c(nc(nc23)c4ccc(NC(=O)Nc5cccnc5)cc4)N6C7CCC6COC7	CHEMBL573202	0.957126	0.84356
	MTOR	O=C(Nc1ccccc1)Nc2ccc(cc2)c3nc(N4CC5CCC(C4)O5)c6cnn(C7CCC8(CC7)OCCO8)c6n3	CHEMBL600366	-0.0425324	2.51657
	MTOR	COc1ccc(cc1C(=O)O)c2ccc3c(nc(nc3n2)N4CCOC[C@@H]4C)N5CCOC[C@@H]5C	CHEMBL3693444	1.00573	1.58051
	MTOR	CN(C)CCNC(=O)c1ccc(NC(=O)Nc2ccc(cc2)c3nc(nc(n3)N4C5CCC4COC5)C6CCOCC6)cc1	CHEMBL1091358	0.472755	1.69994
	MTOR	CNC(=O)Nc1ccc(cc1)c2nc(N3CC4CCC(C3)O4)c5cnn(C(C)C)c5n2	CHEMBL604123	0.235768	2.75994
	MTOR	O=C(Nc1ccc(cc1)c2nc(N3CC4CCC(C3)O4)c5cnn(C6CCC7(CC6)OCCO7)c5n2)Nc8cccnc8	CHEMBL600368	-1.08011	1.68914
	MTOR	O=C(Nc1ccncc1)Nc2ccc(cc2)c3nc(N4CC5CCC(C4)O5)c6cnn(C7CCC8(CC7)OCCO8)c6n3	CHEMBL600367	0.134286	2.79951
	MTOR	CN1C(=O)N([C@@H]2CC[C@@H](O)CC2)c3c1cnc4ccc(nc34)c5cnc6[nH]ncc6c5	CHEMBL3681183	1.18189	0.822976
	MTOR	COC(=O)N1CCC(CC1)n2ncc3c(nc(nc23)c4ccc(NC(=O)Nc5cccnc5)cc4)N6CC7CCC(C6)O7	CHEMBL573157	0.438883	1.40799
	MTOR	CCn1ncc2c(nc(nc12)c3ccc(NC(=O)Nc4ccc(CCO)cc4)cc3)N5CC6CCC(C5)O6	CHEMBL585480	1.50554	1.21971
	MTOR	CCn1ncc2c(nc(nc12)c3ccc(NC(=O)Nc4ccc(CO)cc4)cc3)N5CC6CCC(C5)O6	CHEMBL566216	1.38869	1.30709
	MTOR	CCn1ncc2c(nc(nc12)c3ccc(NC(=O)Nc4cccnc4)cc3)N5CC6CCC(C5)O6	CHEMBL566004	1.30058	2.05277
	MTOR	COC(=O)N1CCC(CC1)n2ncc3c(nc(nc23)c4ccc(NC(=O)Nc5ccc(CCO)cc5)cc4)N6CCOCC6	CHEMBL1098245	1.73469	0.454332
	MTOR	C[C@@H]1COCCN1c2nc(nc(n2)c3ccc(NC(=O)Nc4ccc(cc4)C(=O)NCCN(C)C)cc3)N5C6CCC5COC6	CHEMBL1091714	1.59969	1.77769
	MTOR	COC(=O)N1CCC(CC1)n2ncc3c(nc(nc23)c4ccc(NC(=O)Nc5ccc(CO)cc5)cc4)N6CCOCC6	CHEMBL558955	1.55705	0.549247
	MTOR	CCc1ncnc(c2cc(F)c(C(=O)N3CCN4CCC[C@H]4C3)c(Cl)c2)c1C#Cc5ccc(N)nc5	CHEMBL3645910	1.22831	2.39877
	MTOR	O=C(N1CCN(CC1)Cc1sc2c(c1C)nc(nc2N1CCOCC1)c1cnc(nc1)N)[C@@H](O)C	apitolisib	1.79351	-0.315034
	MTOR	OCc1cc(ccc1OC)c1ccc2c(n1)nc(nc2N1CCOC[C@@H]1C)N1CCOC[C@@H]1C	AZD8055	2.92312	-0.353225
	MTOR	Nc1ncc(c(c1)C(F)(F)F)c1nc(nc(n1)N1CCOCC1)N1CCOCC1	bimiralisib	1.03653	1.14826
	MTOR	COC1CCC(CC1)N1C(=O)CNc2c1nc(cn2)c1ccc(nc1)C(O)(C)C	CC-223	1.58384	1.13255
	MTOR	CNC(=O)Nc1ccc(cc1)c1nccc(c1)c1ccnc(n1)Nc1ccc(c(c1)S(=O)(=O)N(CC)CC)Cl	compound 11j [PMID: 23021994]	2.27644	-0.984438
	MTOR	CC(=O)Nc1nc2c(s1)cc(cc2)c1cnc(c(c1)NS(=O)(=O)c1ccc(cc1)F)Cl	compound 82 [PMID: 21332118]	0.673835	-1.69341
	MTOR	N#CC(c1ccc(cc1)n1c(=O)n(c2c1c1cc(ccc1nc2)c1cnc2c(c1)cccc2)C)(C)C	dactolisib	3.38323	-0.875484
	MTOR	CCOC(Cn1nc(c2c1ncnc2N)c1ccc2c(c1)nc(o2)N)OCC	eCF309	3.86357	-0.504629
	MTOR	OCCO[C@@H]1CC[C@H](C[C@H]1OC)C[C@H]([C@H]1OC(=O)[C@@H]2CCCCN2C(=O)C(=O)[C@]2(O)O[C@@H](CC[C@H]2C)C[C@H](OC)/C(=C/C=C/C=C/[C@H](C[C@H](C(=O)[C@@H]([C@@H](/C(=C/[C@H](C(=O)C1)C)/C)O)OC)C)C)/C)C	everolimus	-0.394016	0.424267
	MTOR	O=C(Nc1ccc(cc1)c1nc(nc(n1)N1CCOCC1)N1CCOCC1)Nc1ccc(cc1)C(=O)N1CCC(CC1)N(C)C	gedatolisib	1.7916	0.448649
	MTOR	COc1ccc(cc1CO)c1ccc2c(n1)nc(nc2N1CCOCC1)N1C[C@H](C)O[C@@H](C1)C	KU-0063794	2.60566	1.32619
	MTOR	CO[C@H](Cn1c(=O)n(c2c1c1cc(ccc1nc2)c1cncc(c1)C(O)(C)C)C)C	LY3023414	2.75209	1.01209
	MTOR	N#CN=c1n(c2ccc(nc2)C(C#N)(C)C)c2c(n1C)cnc1c2cc(cc1)c1cnc(c(c1)C(F)(F)F)N	panulisib	2.57801	-0.635019
	MTOR	OCCO[C@@H]1CC[C@H](CC1)n1c(=O)c(cc2c1nc(N)nc2C)c1ccc(nc1)OC	PF-04691502	1.15792	0.423947
	MTOR	Oc1cccc(c1)c1nc(N2CCOCC2)c2c(n1)c1cccnc1o2	PI-103	1.32622	0.114382
	MTOR	Nc1ncnc2c1c(nn2C1CCCC1)c1cnc2c(c1)cc[nH]2	PP121	1.34837	0.396232
	MTOR	Oc1ccc2c(c1)cc([nH]2)c1nn(c2c1c(N)ncn2)C(C)C	PP-242	1.40583	-0.227128
	MTOR	CO[C@@H]1C[C@@H](CC[C@H]1OP(=O)(C)C)C[C@H]([C@H]1OC(=O)[C@@H]2CCCCN2C(=O)C(=O)[C@]2(O)O[C@@H](CC[C@H]2C)C[C@H](OC)/C(=C/C=C/C=C/[C@H](C[C@H](C(=O)[C@@H]([C@@H](/C(=C/[C@H](C(=O)C1)C)/C)O)OC)C)C)/C)C	ridaforolimus	0.267405	0.650753
	MTOR	Nc1oc2c(n1)cc(cc2)c1nn(c2c1c(N)ncn2)C(C)C	sapanisertib	2.30575	0.910872
	MTOR	CCC(=O)N1CCN(CC1)c1ccc(cc1C(F)(F)F)n1c(=O)ccc2c1c1cc(ccc1nc2)c1cnc2c(c1)cccc2	torin 1	1.70793	-0.0860689
	MTOR	Nc1ccc(cn1)c1ccc2c(c1)c1c(cn2)ccc(=O)n1c1cccc(c1)C(F)(F)F	torin 2	1.6351	-0.449636
	MTOR	CNC(=O)c1cccc(c1)c1ccc2c(n1)nc(nc2N1CCOC[C@@H]1C)N1CCOC[C@@H]1C	vistusertib	2.07897	1.129
	MTOR	Nc1ncc(cn1)c1nc(nc2c1nc(n2C(C)C)C)N1CCOCC1	VS-5584	1.51547	1.24315
	MTOR	COC(=O)Nc1ccc(cc1)c1nc(N2CCOCC2)c2c(n1)n(nc2)C1CCN(CC1)C(=O)OC	WYE-354	1.8752	0.261483
	MTOR	Nc1ccc(cn1)c1ccc2c(c1)CN(CCO2)C(=O)c1ccc(c(c1C)F)S(=O)(=O)C	XL388	0.574703	-1.7953
	MTOR	CCNC(=O)Nc1ccc(cc1)c1nc(N2CCOC[C@@H]2C)c2c(n1)C(C)(C)S(=C)(=C)C2	CZ415	0.785414	1.38068

## Sheet: Fig. 3b
Figure 3b
	Compound SMILES string	Uniprot ID Target 1	Uniprot ID Target 2	Experimental IC50 Target 1	Experimental IC50 Target 2	POLYGON Predicted IC50 Target 1	POLYGON Predicted IC50 Target 1	Experimentally Observed Polypharmacologic	POLYGON Predicted Polypharmacologic
	Bc1ccc(F)c2[C@@H](CCc12)Nc1ccc(nc1)[C@H]1C[C@@H]1C(O)=O	P11712	P10632	4.30103	4.39794	4.90671	4.76398	FALSE	FALSE
	Br.CN1CCc2cc3OCOc3c3-c4ccccc4[C@@H](O)[C@@H]1c23	P04993	Q1HVG2	3.92603	5.22475	4.09116	5.27682	FALSE	FALSE
	Br.CP(O)(=O)C(NCc1ccccc1)c1cc(cc2nc(O)c(O)nc12)[N+]([O-])=O	Q12879	Q05586	6.69897	5.88606	4.86537	5.9094	FALSE	FALSE
	Br.Cc1ccc(cc1)C(=O)Cn1c2CCCCc2sc1=N	P04798	Q16678	5.82391	7.67778	5.22395	6.23833	FALSE	FALSE
	Br.Oc1cc2CCN3CCCC3c2cc1O	P04757	Q9ERK7	3	4	4.39032	5.08268	FALSE	FALSE
	Br.Oc1cc2CCN3CC[C@@H]4CCCC[C@]34c2cc1O	Q9ERK7	P04757	6.23657	4.30103	4.65391	4.39063	FALSE	FALSE
	Br.Oc1nc2cc(cc(C(NCc3ccccc3)P(O)(=O)Cc3ccccc3)c2nc1O)[N+]([O-])=O	Q05586	Q12879	5.88606	7.30103	5.93028	4.88427	FALSE	FALSE
	Br.Oc1nc2cccc(C(NCc3ccccc3)P(O)(O)=O)c2nc1O	Q12879	Q05586	8.37675	7.46852	4.9059	5.88354	TRUE	FALSE
	BrC(=C)COc1noc2CC[NH2+]Cc12	P20309	P10980	4.65758	4.88606	5.51644	5.15794	FALSE	FALSE
	BrC(C=NNC(=O)c1[nH]nc2CCCc12)=Cc1ccccc1	Q13285	P51843	4.17043	6.07894	5.23638	4.46608	FALSE	FALSE
	BrC1=C(C(=C(C1=O)c1ccccc1)c1ccccc1)c1ccccc1	P51684	Q8VNN2	4.17653	4.17653	4.61469	4.17653	FALSE	FALSE
	BrC1=C(OCC(=O)NCc2ccccc2)C(=O)OC1c1ccccc1	Q15078	P49841	5	5	6.05963	5.15015	FALSE	FALSE
	BrC1C2CCC1CN(Cc1ccccc1)C2	P31652	P23977	5	5.06349	5.6231	5.43341	FALSE	FALSE
	BrCC(=O)C[n+]1ccc(\C=C\c2cccc3ccccc23)cc1	P37136	P32738	4.39794	5	4.34193	5.2827	FALSE	FALSE
	BrCC(=O)NCC(=O)N1CCN(CC1)C(=O)OCCC12CC3CC(CC(C3)C1)C2	P22735	Q08188	5.52288	4.30103	5.16169	4.11977	FALSE	FALSE
	BrCC(=O)OCCn1c2cc3c(Nc4ccc(NC(=O)N5CCCCC5)cc4)ncnc3cc2oc1=O	P00533	P04626	5.03152	5	5.59717	6.07918	FALSE	FALSE
	BrCC(=O)OCCn1c2cc3c(Nc4ccc(NC(=O)NC5CCCCC5)cc4)ncnc3cc2oc1=O	P00533	P04626	5.07058	5.3279	5.58417	5.95667	FALSE	FALSE
	BrCC(=O)c1ccc(Br)cc1	P04054	P49841	3.25964	6.30103	4.97407	6.0032	FALSE	FALSE
	BrCCCOC1Cn2cc(C=O)c3ccc4c5ccccc5n(C1)c4c23	Q86V86	P11309	6.46852	6.13077	7.27649	6.32159	TRUE	TRUE
	BrCCN1CCN(CC1)C1(C(=O)NC(=O)NC1=O)c1ccc(Oc2ccc(Br)cc2)cc1	P08253	P14780	7.52288	7.58503	7.32858	7.36431	TRUE	TRUE
	BrCc1ccc2ccc3ccc(CBr)nc3c2n1	P32246	P51681	3	3.68825	4.89723	3.7128	FALSE	FALSE
	Brc1[nH]c2c(c1Br)C(CCNC2=O)=NNc1ccc(cc1)N(=O)=O	P49841	Q15078	4.77989	5.42022	5.67804	6.5427	FALSE	FALSE
	Brc1[nH]c2c(c1Br)C(CCNC2=O)=NNc1ccccn1	Q15078	P49841	4.98297	5.36856	6.51934	6.19111	FALSE	TRUE
	Brc1[nH]c2c(c1Br)C(CCNC2=O)=NNc1cccnc1	P49841	Q15078	4.6517	5.46597	6.20251	6.59059	FALSE	TRUE
	Brc1[nH]c2c(c1Br)C(CCNC2=O)=NNc1ccncc1	Q15078	P49841	4.91721	4.52724	6.55934	6.11932	FALSE	TRUE
	Brc1[nH]c2c(c1Br)C(CCNC2=O)=NNc1ncccn1	Q15078	P49841	5.72584	5.22403	6.57713	6.09386	FALSE	TRUE
	Brc1c(NC2CC2)[nH]c(=O)[nH]c1=O	P19971	P07650	5.14267	5.45593	4.40813	5.07513	FALSE	FALSE
	Brc1c(NCCNc2[nH]c(=O)[nH]c(=O)c2Br)[nH]c(=O)[nH]c1=O	P19971	P07650	5.46852	5.60206	4.37558	4.81011	FALSE	FALSE
	Brc1c(OCc2ccccc2)ccn(Cc2ccccc2)c1=O	P45984	Q16539	3.69897	6.16749	3.96732	5.71399	FALSE	FALSE
	Brc1c(OCc2ccccc2)cnn(-c2ccccc2)c1=O	P45984	Q16539	3.69897	4.61261	4.56591	4.74151	FALSE	FALSE
	Brc1c(OCc2ccccc2)cnn(Cc2ccccc2)c1=O	Q16539	P45984	4	3.69897	5.38803	4.46483	FALSE	FALSE
	Brc1c([nH]c(=O)[nH]c1=O)N1CCC1	P19971	P07650	5.16749	5.69897	4.65077	5.20585	FALSE	FALSE
	Brc1c([nH]c(=O)[nH]c1=O)N1CCCC1	P19971	P07650	5.29243	5.27572	4.65077	5.20585	FALSE	FALSE
	Brc1c([nH]c(=O)[nH]c1=O)N1CCCCC1	P19971	P07650	5.08619	5.04096	4.65362	5.20585	FALSE	FALSE
	Brc1c([nH]c(=O)[nH]c1=O)N1CCN(CC1)c1[nH]c(=O)[nH]c(=O)c1Br	P19971	P07650	5.39794	5.63827	4.64603	5.10109	FALSE	FALSE
	Brc1c([nH]c(=O)[nH]c1=O)N1CCOCC1	P19971	P07650	5.14267	4.93554	4.64651	5.07555	FALSE	FALSE
	Brc1cc(-c2nnc(Nc3ccc4[nH]ncc4c3)s2)c2nccn2c1	Q13464	O75116	4.52288	6	5.38067	5.63656	FALSE	FALSE
	Brc1cc(Br)c2ncnc(N3CCCCC3)c2c1	Q9Y5X4	P04156	5.84741	5.85949	4.72222	5.46802	FALSE	FALSE
	Brc1cc(Br)c2oc(=O)c(cc2c1)C(=O)NCCCN1CCOCC1	P27338	P21397	4.97634	4.48892	4.30089	4.68385	FALSE	FALSE
	Brc1cc(Br)cc(COC[C@@H](N2CCNCC2)c2ccccc2)c1	P25103	P31652	8.49485	8	7.66927	6.03837	TRUE	TRUE
	Brc1cc(Br)cc(COC[C@H](N2CCNCC2)c2ccccc2)c1	P31652	P25103	7.49485	7.88606	6.03837	7.66927	TRUE	TRUE
	Brc1cc(C=NNC(=O)c2cc3ccccc3o2)ccc1OCC(=O)Nc1ccccc1	Q05397	Q14289	4.1549	5.59007	5.22911	5.2238	FALSE	FALSE
	Brc1cc(C=NNC(=O)c2ccncc2)sc1Br	P01375	Q9HC29	5.67152	4.74756	4.98513	5.14312	FALSE	FALSE
	Brc1cc(CCN2CCN(CCc3ccc4C(=O)OCc4c3)CC2)ccc1C#N	Q12809	P48048	6.25181	7.00436	6.44061	7.1298	TRUE	TRUE
	Brc1cc(I)cc(COCC(N2CCNCC2)c2ccccc2)c1	P31652	P25103	7.60206	8.88606	6.16846	7.80449	TRUE	TRUE
	Brc1cc(OCC2CC2)c2oc(=O)c(cc2c1)C(=O)NC1CCCCC1	P21554	P34972	5	6.12726	6.41548	6.47884	FALSE	TRUE
	Brc1cc(\C=N\NC(=O)c2cc3ccccc3o2)ccc1OCC(=O)Nc1ccccc1	P00735	O00487	4.11748	4.90658	2.48186	4.73239	FALSE	FALSE
	Brc1cc(ccc1N1CCN(Cc2ccc3c4NCCCc4c(=O)[nH]c3c2)CC1)C#N	Q13470	P09874	7.24872	7.7986	7.65988	8.1484	TRUE	TRUE
	Brc1cc(ccc1N1CCN(Cc2ccc3c4NCCCc4c(=O)[nH]c3c2)CC1)C(=O)NC1CC1	P09874	Q13470	8.13847	7.9431	8.18052	7.94982	TRUE	TRUE
	Brc1cc(ccc1N1CCOc2cc(ccc12)S(=O)(=O)Nc1nccs1)N=[N+]=[N-]	Q15858	Q14524	5.97062	5	6.42871	5.12819	FALSE	FALSE
	Brc1cc(ccc1Oc1nc(NC2CC2)n2ncc(\C=C3/NC(=O)NC3=O)c2n1)C#N	P68400	P67870	7	6	7.70286	6.7214	FALSE	TRUE
	Brc1cc(coc1=O)C(=O)N1CCOCC1	P22736	Q9GZU7	4.4683	5.13448	4.76947	5.38197	FALSE	FALSE
	Brc1cc2OCOc2cc1\C=C1\SC(=O)NC1=O	P06213	P08069	4	5.48149	4.36472	4.26401	FALSE	FALSE
	Brc1cc2[nH]cnc2c2ccccc12	P04156	P11413	5.22461	4.09691	5.44038	4.43452	FALSE	FALSE
	Brc1cc2c([nH]1)C(=O)NCCC2=O	Q02750	P28482	5.60206	6.26841	5.86687	5.34204	FALSE	FALSE
	Brc1cc2c([nH]1)C(=O)NCC\C2=C1\NC(=O)NC1=O	P11802	P04626	3.81531	3.81531	4.73115	4.62011	FALSE	FALSE
	Brc1cc2ccncc2cc1OC1CCNCC1	O15111	O14920	5	6.40012	5.27362	5.3878	FALSE	FALSE
	Brc1cc2cnc(Nc3ccc(cc3)N3CCNCC3)nc2n(C2CCCC2)c1=O	P11802	P24941	8.69897	7.36653	8.05985	6.6346	TRUE	TRUE
	Brc1cc2cnc(Nc3ccc(cn3)N3CCNCC3)nc2n(C2CCCC2)c1=O	P11802	P24941	7.79588	5.21824	7.97405	4.96959	FALSE	FALSE
	Brc1cc2cnc(Nc3ccccn3)nc2n(C2CCCC2)c1=O	P24941	P11802	5.30103	6.02228	5.37773	7.49287	FALSE	FALSE
	Brc1ccc(Br)c(c1)C(=O)OC1CSS(=O)C1	P17706	P18031	4.9539	5.34294	4.77549	4.35459	FALSE	FALSE
	Brc1ccc(Br)c(c1)C(=O)OCCCCCCOc1ccc(cc1)C(=O)OC1CSSC1	P17706	P18031	4.51117	5.05306	4.91908	5.57569	FALSE	FALSE
	Brc1ccc(Br)c(c1)C(=O)OCCOc1ccc(cc1)C(=O)OC1CSSC1	P17706	P18031	4.45556	5.13906	4.88928	5.49542	FALSE	FALSE
	Brc1ccc(C=C2C(=O)NC(=S)NC2=O)s1	Q07820	Q07817	4.91761	3.96336	5.38904	3.91852	FALSE	FALSE
	Brc1ccc(C=C2CNCC3C(NC(=O)N=C23)c2ccc(Br)cc2)cc1	P81908	O42275	5.20621	4.7997	4.79731	4.84561	FALSE	FALSE
	Brc1ccc(C=C2CNCC3C(NC(=S)N=C23)c2ccc(Br)cc2)cc1	P81908	O42275	5.78252	4.92518	4.83544	4.74114	FALSE	FALSE
	Brc1ccc(C=CC(=O)c2ccc(cc2)N=C2NCCCS2)cc1	P34707	P06582	4.73755	4.19382	4.31036	4.26136	FALSE	FALSE
	Brc1ccc(C=Nn2cn[nH]c2=S)cc1	Q9HC16	P31941	5.56543	4	5.2437	4.10519	FALSE	FALSE
	Brc1ccc(CC(=O)NS(=O)(=O)c2ccc(Br)cc2)cc1	P00533	P04626	4.76296	4.70268	4.91883	5.49441	FALSE	FALSE
	Brc1ccc(CC(=O)NS(=O)(=O)c2ccccc2)cc1	P00533	P04626	4.74934	4.72011	4.86322	5.4346	FALSE	FALSE
	Brc1ccc(CC(=O)N[C@H]2CCOC2=O)cc1	P33905	P25084	6.60206	4.79317	5.98874	5.32514	FALSE	FALSE
	Brc1ccc(CCC(=O)Cn2ccnc2)cc1	P23711	P06762	5.02228	5.76955	4.80754	5.74146	FALSE	FALSE
	Brc1ccc(CCC2(Cn3ccnc3)OCCO2)cc1	P06762	P23711	5.72125	4	5.71588	4.18813	FALSE	FALSE
	Brc1ccc(CCN(Cc2cnc[nH]2)Cc2ccc(Oc3ccccc3)cc2)cc1	P49354	P49356	6.59176	5	6.78639	5.3805	FALSE	FALSE
	Brc1ccc(CCOc2ccc(C#N)c(c2)C#N)cc1	P27338	P21397	6.64589	5.61083	7.56308	6.68306	FALSE	TRUE
	Brc1ccc(CCOc2ccc(cc2)C#N)cc1	P27338	P21397	5.86967	4.92628	6.03249	5.76036	FALSE	FALSE
	Brc1ccc(CCOc2ccc3C(=O)NC(=O)c3c2)cc1	P21397	P27338	5.96658	7.17393	5.67532	7.30464	FALSE	FALSE
	Brc1ccc(CCOc2ccc3c(c2)occc3=O)cc1	P27338	P21397	6.49894	6.14388	7.19717	5.81778	TRUE	FALSE
	Brc1ccc(CCOc2ccc3occc(=O)c3c2)cc1	P21397	P27338	6.31876	7.56864	5.88263	7.2835	TRUE	FALSE
	Brc1ccc(CCOc2ccccc2)cc1	P21397	P27338	3.9914	4.92812	5.48857	5.87399	FALSE	FALSE
	Brc1ccc(CN2C(=O)C(=O)c3cc(Br)ccc23)cc1	P22303	O76074	7.05061	3.88399	6.30828	6.25064	FALSE	TRUE
	Brc1ccc(CN2CCC(CCOC(c3ccccc3)c3ccccc3)CC2)cc1	P23977	P31652	7.50724	5.82681	7.83778	5.87056	FALSE	FALSE
	Brc1ccc(CN2CCN(CC2)C(=O)n2nnc3ccccc23)cc1	O00519	Q99685	7.65758	8.04576	6.19585	7.93693	TRUE	TRUE
	Brc1ccc(CN2CCc3c(OCC(=O)N4CCCc5ccccc45)cccc3C2=O)cc1	O14672	P78536	4.1578	4.1578	4.64951	4.98627	FALSE	FALSE
	Brc1ccc(CNc2ccnc(NC3CCN(Cc4ccccc4)CC3)n2)cc1	P81908	P22303	5.38722	5.00436	5.51867	4.9963	FALSE	FALSE
	Brc1ccc(CNc2ccnc(n2)-c2ccc3OCOc3c2)cn1	Q9HAZ1	Q13627	4.58503	4.58503	5.65792	6.02903	FALSE	FALSE
	Brc1ccc(CNc2nc(NC3CC3)n3ncc(\C=C4/NC(=O)NC4=O)c3n2)cc1	P68400	P67870	8	6	7.50381	5.91043	FALSE	FALSE
	Brc1ccc(COc2ccc(C#N)c(c2)C#N)cc1	P21397	P27338	6.19246	8.31876	7.53012	8.35525	TRUE	TRUE
	Brc1ccc(COc2ccc3C(=O)CCCc3c2)cc1	P21397	P27338	6.50724	8.04576	6.46425	8.13373	TRUE	TRUE
	Brc1ccc(COc2ccc3C(=O)NC(=O)c3c2)cc1	P27338	P21397	8.16115	6.65758	8.07112	6.33102	TRUE	TRUE
	Brc1ccc(COc2ccc3C(=O)\C(Cc3c2)=C\c2ccc(OCCCN3CCCCC3)cc2)cc1	P21397	P27338	5	6.55909	6.02897	6.69324	FALSE	TRUE
	Brc1ccc(COc2ccc3CCCC(=O)c3c2)cc1	P27338	P21397	8.45593	7.46852	7.91334	6.27388	TRUE	TRUE
	Brc1ccc(COc2ccc3COC(=O)c3c2)cc1	P27338	P21397	8.61979	6.64397	7.68968	6.2321	TRUE	TRUE
	Brc1ccc(COc2ccc3C\C(=C/c4ccc(OCCCN5CCCCC5)cc4)C(=O)c3c2)cc1	P27338	P21397	5.83714	5.25853	6.65493	5.9768	FALSE	FALSE
	Brc1ccc(COc2ccc3c(c2)occc3=O)cc1	P21397	P27338	6.22768	7.74473	6.46954	8.07945	TRUE	TRUE
	Brc1ccc(COc2ccc3occc(=O)c3c2)cc1	P21397	P27338	7.02228	8.48149	6.60303	8.31639	TRUE	TRUE
	Brc1ccc(COc2cccc(c2)C#N)cc1	P27338	P21397	7.38722	5.58336	7.60972	6.53105	FALSE	TRUE
	Brc1ccc(COc2cccc3occc(=O)c23)cc1	P27338	P21397	5.36251	4.27654	6.47387	6.06751	FALSE	TRUE
	Brc1ccc(COc2ccccc2)cc1	P27338	P21397	5.5157	4.18376	5.73681	6.0512	FALSE	FALSE
	Brc1ccc(CSc2ccc(C#N)c(c2)C#N)cc1	P27338	P21397	7.60206	3.66154	7.71039	6.19128	FALSE	TRUE
	Brc1ccc(CSc2ccc(cc2)C#N)cc1	P21397	P27338	3.88941	6.31515	5.65419	7.63935	FALSE	FALSE
	Brc1ccc(CSc2ccc3C(=O)NC(=O)c3c2)cc1	P27338	P21397	8.13077	6.56384	8.213	5.5734	TRUE	FALSE
	Brc1ccc(CSc2nnc(o2)-c2cccnc2)cc1	P34707	P06582	4.53611	4.34294	4.09256	4.29635	FALSE	FALSE
	Brc1ccc(CSc2nnc(o2)-c2ccco2)cc1	P34707	P06582	5.13549	4.19382	4.13721	4.24222	FALSE	FALSE
	Brc1ccc(Cn2c(CN3CCCC3)nc3ccccc23)cc1	P06762	P23711	4	5.58503	4.58877	4.98846	FALSE	FALSE
	Brc1ccc(Cn2cc[nH]c2=S)cc1	Q05754	P09172	3.94	3.94	4.35045	4.03018	FALSE	FALSE
	Brc1ccc(Cn2ccnc2)cn1	P19099	P15538	6	6.30103	6.0421	6.49018	FALSE	TRUE
	Brc1ccc(Cn2cncc2-c2ccccc2)cc1	P19099	P15538	8.29243	8.1549	7.83401	7.683	TRUE	TRUE
	Brc1ccc(Cn2nnc3c2C(=O)c2ccccc2C3=O)cc1	P48775	P14902	5.7997	5	5.45222	6.1626	FALSE	FALSE
	Brc1ccc(NC(=O)C(C#N)C(=O)C2CC2)cc1	O35435	Q63707	7.4437	7.10237	7.12716	7.19865	TRUE	TRUE
	Brc1ccc(NC(=O)C(C#N)C(=O)C2CC2)nc1	Q63707	O35435	7.4318	6.80134	6.96767	6.85428	TRUE	TRUE
	Brc1ccc(NC(=O)C(c2ccccc2)c2ccccc2)cc1	P28566	Q99500	4.30103	5.87746	4.67075	4.92574	FALSE	FALSE
	Brc1ccc(NC(=O)C2CCCN2C(=O)Oc2ccccc2)cc1	P11940	Q15056	4	4	4.46013	4.26044	FALSE	FALSE
	Brc1ccc(NC(=O)CC2S\C(=N/c3ccccc3)N(Cc3ccccn3)C2=O)cc1	O14672	P78536	4.42765	4.15789	4.49488	4.98997	FALSE	FALSE
	Brc1ccc(NC(=O)CN2C(=O)CCC2=O)cc1	O00482	P06492	4.95601	4.44526	4.65097	4.60126	FALSE	FALSE
	Brc1ccc(NC(=O)Cn2c(nc3ccccc23)-c2cscn2)cc1	Q8T6T2	P12268	7.22185	5.30103	6.99813	5.47303	FALSE	FALSE
	Brc1ccc(NC(=O)Cn2c(nc3ccccc23)-c2nccs2)cc1	P12268	Q8T6T2	5.30103	7.55284	5.59712	7.4701	FALSE	FALSE
	Brc1ccc(NC(=O)Cn2sc3ccccc3c2=O)cc1	P11411	O43353	4.60206	4.99161	4.60206	5.28239	FALSE	FALSE
	Brc1ccc(NC(=O)N2CCN(C[C@@H]3CCCN(C3)C3CC3)CC2)cc1	P41597	Q12809	6.79048	5.14874	6.7124	5.45943	FALSE	FALSE
	Brc1ccc(NC(=O)N2NC(=O)[C@@H]([C@H]2c2ccccc2)c2ccccc2)cc1	P56481	P30551	6.4318	5.19382	7.03444	5.14251	FALSE	FALSE
	Brc1ccc(NC(=O)N2NC(=O)[C@H]([C@@H]2c2ccccc2)c2ccccc2)cc1	P56481	P30551	7.50864	4.68825	7.03444	5.14251	FALSE	FALSE
	Brc1ccc(NC(=O)NC2CCCCC2)cc1	P07099	Q9D379	6.95861	6.76955	6.81618	6.96331	TRUE	TRUE
	Brc1ccc(NC(=O)Nc2ccc(cc2)-c2ccnc3nc[nH]c23)cc1	P20815	P08684	4.22185	6.67778	4.79911	6.64593	FALSE	FALSE
	Brc1ccc(NC(=O)Nc2cccc3C(=O)N4CCCCC4c23)nc1	Q13627	Q15078	5	6.88606	4.98219	6.57704	FALSE	FALSE
	Brc1ccc(NC(=O)Nc2nc(cs2)-c2cc3cc(Br)ccc3o2)cc1	P81908	O42275	4.446	4.923	4.73772	4.47643	FALSE	FALSE
	Brc1ccc(NC(=O)Nc2nc(cs2)-c2cc3ccccc3o2)cc1	O42275	P81908	4.48386	4.25822	4.35815	4.53959	FALSE	FALSE
	Brc1ccc(NC(=O)c2ccc(=O)[nH]c2)cc1	P05979	P79208	4.52288	4	4.47859	4.26023	FALSE	FALSE
	Brc1ccc(NC(=O)c2cccc(c2)S(=O)(=O)Nc2ccc(Br)cc2)cc1	P0DMS8	Q01959	5.23958	5.76955	7.72193	5.70319	FALSE	FALSE
	Brc1ccc(NC(=O)c2ccccc2Cn2ccc3cnccc23)cc1	P35968	P17948	6.35655	6.02228	6.3984	7.01568	TRUE	TRUE
	Brc1ccc(NC(=O)c2ccccc2Cn2ccc3ncnc3c2)cc1	P35968	P17948	6.42022	6.11351	6.36877	6.25009	TRUE	TRUE
	Brc1ccc(NC(=O)c2nscc2NCc2ccncc2)cc1	P35968	P17948	5.98297	6.58503	6.55633	6.79557	FALSE	TRUE
	Brc1ccc(NC(=O)c2scnc2CCc2ccncc2)cc1	P35968	P17948	6.0655	5.41454	6.84711	6.96972	FALSE	TRUE
	Brc1ccc(NC(=S)NCCc2ccccc2)nc1	Q9Y337	P03951	4.30103	4.30103	4.30103	4.85454	FALSE	FALSE
	Brc1ccc(NC(=S)NNC(=O)C2CCNCC2)cc1	P11388	P11387	3.60206	3.60206	4.24315	4.10132	FALSE	FALSE
	Brc1ccc(NC(=S)NNC=C2C(=O)NC(=S)NC2=O)cc1	P22303	P06276	7.10237	7.16749	4.95718	6.43968	TRUE	FALSE
	Brc1ccc(NC(=S)Nc2ccc3[nH]ccc3c2)cc1	P27338	P21397	4.23657	4.63827	5.4531	4.95836	FALSE	FALSE
	Brc1ccc(NC2=C(NS(=O)(=O)c3ccccc3)C(=O)c3ccccc3C2=O)cc1	P50295	P18440	5.76955	6.04576	5.18727	5.1985	FALSE	FALSE
	Brc1ccc(NC2=c3ccccc3=NC2=O)cc1	P30556	P35414	5.13065	5.05552	5.37401	4.78968	FALSE	FALSE
	Brc1ccc(NCC(=O)c2ccccc2)cc1	P35414	P30556	5.4828	4.86996	4.57676	5.24993	FALSE	FALSE
	Brc1ccc(NCc2ccccc2)cc1	P81908	O42275	4	4	4.77522	4.56878	FALSE	FALSE
	Brc1ccc(NNC(=O)C(=O)c2c[nH]c3ccccc23)cc1	P08069	P08581	4	4	5.25065	4.71914	FALSE	FALSE
	Brc1ccc(NS(=O)(=O)c2cccc(c2)C(=O)NCC(N2CCCC2)c2ccco2)cc1	O14727	P55211	4	4	4.3155	4.89905	FALSE	FALSE
	Brc1ccc(N[C@H]2CCC[C@@H]2NC(=O)c2ccccc2-n2nccn2)nc1	O43614	O43613	5	6.43415	5.01012	6.5979	FALSE	FALSE
	Brc1ccc(Nc2nc(nc3n(Cc4ccccc4)cnc23)N2CCOCC2)cc1	P36888	P12931	4.69897	5	5.46742	5.14648	FALSE	FALSE
	Brc1ccc(Nc2nc3nc[nH]c3c(=O)[nH]2)cc1	Q9QNF7	P06479	6	6	4.74218	5.655	FALSE	FALSE
	Brc1ccc(Nc2nc3nc[nH]c3c(=O)[nH]2)cc1Br	Q9QNF7	P06479	5.52288	5.51999	4.7245	5.47779	FALSE	FALSE
	Brc1ccc(Nc2ncnc3ccc(NC(=O)C=C)cc23)cc1	P06241	P12931	3.52288	4.56864	3.88546	5.00191	FALSE	FALSE
	Brc1ccc(OC(=O)N2CCN3CCC2CC3)cc1C(=O)c1ccccc1	P32297	P09483	5.85699	5.69037	5.42422	5.29785	FALSE	FALSE
	Brc1ccc(OC2=C(NS(=O)(=O)c3ccccc3)C(=O)c3ccccc3C2=O)cc1	P18440	P50295	5.72125	5.95861	5.16706	5.38755	FALSE	FALSE
	Brc1ccc(OCC(=O)N[C@H]2CCOC2=O)cc1	P35327	P33905	5.52288	6.29243	5.81439	5.92117	FALSE	FALSE
	Brc1ccc(OCCCCn2ccnc2)cc1	P23711	P06762	4.12494	4.50864	5.68496	5.50401	FALSE	FALSE
	Brc1ccc(OCCOc2ccc3COC(=O)c3c2)cc1	P27338	P21397	7.92082	6.61979	5.62997	5.41527	TRUE	FALSE
	Brc1ccc(Oc2ccc(C#N)c(c2)C#N)cc1	P21397	P27338	4.7167	6.24565	6.28744	5.76994	FALSE	FALSE
	Brc1ccc(Oc2ccc(\C=C3/SC(=O)N(C3=O)c3ccc(OCCCCN4CCN(CC5CC5)CC4)cc3)cc2)cc1	O14920	P40989	5.10237	4.56067	6.05296	5.7276	FALSE	FALSE
	Brc1ccc(Oc2ccc(cc2)C#N)cc1	P27338	P21397	6.57512	5.61261	5.60685	5.55431	FALSE	FALSE
	Brc1ccc(Oc2ccc(cc2)C2(N3CCN(CC3)C(=O)c3cccc(I)c3)C(=O)NC(=O)NC2=O)cc1	P08253	P14780	7.82391	7.69897	7.05066	7.00231	TRUE	TRUE
	Brc1ccc(Oc2ccc(cc2)C2(N3CCN(CC3)c3ccc(I)cc3)C(=O)NC(=O)NC2=O)cc1	P14780	P08253	8	7.0655	7.32981	7.18295	TRUE	TRUE
	Brc1ccc(Oc2ccc(cc2)C2(N3CCNCC3)C(=O)NC(=O)NC2=O)cc1	P14780	P08253	8.69897	8.30103	7.34863	7.18457	TRUE	TRUE
	Brc1ccc(Oc2ccc3C(=O)NC(=O)c3c2)cc1	P27338	P21397	7.25964	5.96658	5.85298	5.43098	FALSE	FALSE
	Brc1ccc(Oc2cccc(CN3CCN(CC3)C(=O)Nc3cccnc3)c2)cc1	O00519	P97612	8.61979	7.69897	8.4541	7.47661	TRUE	TRUE
	Brc1ccc(Oc2nc(NC3CC3)n3ncc(\C=C4/NC(=O)NC4=O)c3n2)c(c1)C#N	P68400	P67870	7	6	7.66567	6.22878	FALSE	TRUE
	Brc1ccc(SC(=O)c2cc3ccccc3oc2=O)cc1	P21397	P27338	4.64417	5.18709	4.80062	5.30131	FALSE	FALSE
	Brc1ccc(Sc2ccc(C#N)c(c2)C#N)cc1	P21397	P27338	4.72125	7.10237	6.15275	6.17479	FALSE	TRUE
	Brc1ccc(Sc2ccc(cc2)C#N)cc1	P27338	P21397	6.19586	5.06956	5.82726	5.63233	FALSE	FALSE
	Brc1ccc(Sc2ccc3C(=O)NC(=O)c3c2)cc1	P27338	P21397	6.3536	5.99568	6.26882	5.49283	FALSE	FALSE
	Brc1ccc(\C=C(\NC(=O)c2ccco2)c2nc3ccccc3[nH]2)cc1	P03211	P03206	4.69917	3.95396	5.0791	4.14196	FALSE	FALSE
	Brc1ccc(\C=C2/NS(=O)(=O)c3ccccc3C2=O)cc1	P09923	P05186	5.43297	5.84466	4.23746	4.43151	FALSE	FALSE
	Brc1ccc(\C=C2\N(Cc3ccccc3)C(=O)NC2=O)cc1	P11309	Q9P1W9	4.23657	4	6.34804	6.1933	FALSE	TRUE
	Brc1ccc(\C=C\C(=O)OCC(=O)Nc2ccc3[nH]c(=O)[nH]c3c2)o1	Q07817	Q07820	3.96336	5.35576	4.02657	5.21164	FALSE	FALSE
	Brc1ccc(\C=C\C(=O)SSC(=O)\C=C\c2ccc(Br)cc2)cc1	O42275	P81908	6.46852	4.42969	4.42715	4.40149	FALSE	FALSE
	Brc1ccc(\C=C\C(=O)c2ccc(cc2)N2C(=O)[C@H]3[C@@H]4C[C@@H](C=C4)[C@H]3C2=O)cc1	P00915	P00918	9.33124	9.45284	5.0255	3.54256	TRUE	FALSE
	Brc1ccc(\C=C\C=N/NC(=O)c2ccc3OCOc3c2)cc1	Q9Y2R2	P24666	4.62893	4.93554	4.11017	4.9693	FALSE	FALSE
	Brc1ccc(\C=C\CSSC\C=C\c2ccc(Br)cc2)cc1	P81908	O42275	4.13972	4.68089	4.5163	4.29997	FALSE	FALSE
	Brc1ccc(\C=C\c2ccccc2N2C(=O)c3ccccc3C2=O)cc1	P55055	Q13133	4.52288	4.52288	4.82805	5.19428	FALSE	FALSE
	Brc1ccc(cc1)-c1c(NS(=O)(=O)N2CCOCC2)ncnc1OCCOc1ncc(Br)cn1	P24530	P25101	5.54837	8.55284	5.73754	7.09303	FALSE	FALSE
	Brc1ccc(cc1)-c1c(NS(=O)(=O)NC2CC2)ncnc1OCCOc1ncc(Br)cn1	P24530	P25101	5.8315	8.35655	5.6364	6.79625	FALSE	FALSE
	Brc1ccc(cc1)-c1c(NS(=O)(=O)NCc2ccccc2)ncnc1OCCOc1ncc(Br)cn1	P25101	P24530	8.79588	6.3363	7.15219	5.63276	TRUE	FALSE
	Brc1ccc(cc1)-c1cc(=O)c2ccc(OCCCCCCCCN3CCCC3)cc2o1	P81908	O42275	4.98928	5.66756	5.06557	5.99856	FALSE	FALSE
	Brc1ccc(cc1)-c1cc(NC(=O)CCCCN2CCCCC2)[nH]n1	P46098	P32297	4.52288	5.23657	4.86124	5.11824	FALSE	FALSE
	Brc1ccc(cc1)-c1cc2nc(cc(=O)n2[nH]1)-c1ccccc1	Q9HC29	P01375	5.29056	4.77281	4.99111	4.96647	FALSE	FALSE
	Brc1ccc(cc1)-c1cc2nccnc2[nH]1	Q00535	P18266	4	5.22185	4.55683	4.82734	FALSE	FALSE
	Brc1ccc(cc1)-c1ccc(C=C2SC(=O)NC2=O)o1	P06213	P08069	4	5.17393	4.38329	4.44649	FALSE	FALSE
	Brc1ccc(cc1)-c1ccc(\C=N\NC(=O)CSc2nnc(Nc3ccccc3)s2)o1	P00918	P00915	9.38722	8.37675	3.85037	9.08084	TRUE	FALSE
	Brc1ccc(cc1)-c1cn2cccc(-c3nnc(Nc4ccc5[nH]ncc5c4)s3)c2n1	O75116	Q13464	6	4.52288	5.81737	5.3079	FALSE	FALSE
	Brc1ccc(cc1)-c1coc2[nH]c(=O)c3cccn3c12	Q00535	P49841	4.30103	4.30103	4.98814	4.73236	FALSE	FALSE
	Brc1ccc(cc1)-c1csc(N=CN2CCCC2)n1	P49146	P25929	4.45593	4.45593	5.0525	5.01442	FALSE	FALSE
	Brc1ccc(cc1)-c1csc(N\N=C\c2ccc(cc2)N2CCCC2)n1	P21397	P27338	4.21227	3	4.7585	6.11815	FALSE	FALSE
	Brc1ccc(cc1)-c1csc(N\N=C\c2ccc(cc2)N2CCOCC2)n1	P27338	P21397	4	4.83532	6.10745	4.75802	FALSE	FALSE
	Brc1ccc(cc1)-c1nc(c([nH]1)-c1ccccc1)-c1ccccc1	P47871	Q16539	5.65758	5.65758	6.09458	5.76689	FALSE	FALSE
	Brc1ccc(cc1)-c1nc(c([nH]1)-c1ccccc1)-c1ccncc1	P47871	Q16539	6.10679	7.39794	6.76262	5.77907	TRUE	FALSE
	Brc1ccc(cc1)-c1nc2ccc(Nc3ncnc4ccccc34)cc2[nH]1	P35968	P08581	6.42022	6.25181	5.87672	5.14502	TRUE	FALSE
	Brc1ccc(cc1)-c1nc2ccccn2c1CN1CC2CN(CC2C1)C(=O)C1CCC1	O14649	Q9NPC2	6.12552	6.18046	7.02609	6.6071	TRUE	TRUE
	Brc1ccc(cc1)-c1nc2ccccn2c1CN1CC2CN(CC2C1)C(=O)C1CCCC1	O14649	Q9NPC2	5.94692	5.79588	6.99057	6.6071	FALSE	TRUE
	Brc1ccc(cc1)-c1nc2ccccn2c1CN1CC2CN(CC2C1)C(=O)C1CCCCC1	O14649	Q9NPC2	5.86646	6.09151	6.99053	6.6071	FALSE	TRUE
	Brc1ccc(cc1)-c1nc2ccccn2c1CN1CC2CN(CC2C1)C(=O)N1CCCc2ccccc12	Q9NPC2	O14649	5.92082	6.31876	6.60698	6.75226	FALSE	TRUE
	Brc1ccc(cc1)-c1nc2ccccn2c1CN1CC2CN(CC2C1)C(=O)NC1CCCCC1	O14649	Q9NPC2	5.63827	5.23657	6.98563	6.60215	FALSE	TRUE
	Brc1ccc(cc1)-c1nc2ccccn2c1CN1CC2CN(CC2C1)C(=O)OC1CCCC1	O14649	Q9NPC2	6.30103	5.48149	7.0006	6.62619	FALSE	TRUE
	Brc1ccc(cc1)-c1nc2ccccn2c1CN1CC2CN(CC2C1)C(=O)OCc1ccccc1	O14649	Q9NPC2	6.33724	5.35655	6.90931	6.62291	FALSE	TRUE
	Brc1ccc(cc1)-c1nn(cc1-c1nnc(o1)-c1ccccc1)-c1ccccc1	P05979	P35354	4	4	4.74975	5.5094	FALSE	FALSE
	Brc1ccc(cc1)-c1nn(cc1-c1nnc(o1)-c1ccncc1)-c1ccccc1	P05979	P35354	4	4.40894	4.71276	5.5561	FALSE	FALSE
	Brc1ccc(cc1)-c1nn(cc1\C=N/N=C1/SCC(=O)N1c1ccccc1)-c1ccccc1	P05979	P79208	4.21824	4.75696	5.57355	5.91436	FALSE	FALSE
	Brc1ccc(cc1)-c1nn(cc1\C=N/NC(=S)Nc1ccccc1)-c1ccccc1	P79208	P05979	4.9333	4.1827	5.28852	4.73125	FALSE	FALSE
	Brc1ccc(cc1)-c1nn(cc1\C=N/NC1=NC(=O)CS1)-c1ccccc1	P79208	P05979	4.89757	4.17829	5.42356	4.83515	FALSE	FALSE
	Brc1ccc(cc1)-c1nnc(SCC(=O)Nc2cccc3ccccc23)o1	P03206	P03211	3.95371	4.84558	4.125	4.9885	FALSE	FALSE
	Brc1ccc(cc1)-c1nnc(o1)-c1ccco1	P06582	P34707	4.19382	4.96658	4.23902	4.12827	FALSE	FALSE
	Brc1ccc(cc1)-n1c(SCC#C)nc2ccccc2c1=O	P05979	P35354	5.41229	6.74473	4.64824	5.40861	FALSE	FALSE
	Brc1ccc(cc1)-n1c(SCc2ccccc2)nnc1-c1ccncc1	P11712	P08684	5.36653	5.88606	4.95145	5.34653	FALSE	FALSE
	Brc1ccc(cc1)-n1c(SCc2cn(nn2)-c2ccccc2)nc2ccccc2c1=O	P05979	P35354	5.32057	6.60206	4.90789	5.36233	FALSE	FALSE
	Brc1ccc(cc1)-n1c(n[nH]c1=S)-c1ccco1	Q9HC16	P31941	5.82391	4	5.11648	4.06516	FALSE	FALSE
	Brc1ccc(cc1)-n1c(nc2ccncc12)-c1cnc(nc1)N1CCOCC1	Q16853	Q12809	6.90309	5	6.89213	5.02287	FALSE	FALSE
	Brc1ccc(cc1)-n1c2cc(ccc2cc2c1nc(=O)[nH]c2=O)C#N	P27695	O95551	3.69897	4.90274	3.7043	6.50562	FALSE	FALSE
	Brc1ccc(cc1)-n1cc(CSc2nc3ccccc3c(=O)n2-c2ccc(Br)cc2)nn1	P05979	P35354	5.41005	6.76955	4.80264	5.3648	FALSE	FALSE
	Brc1ccc(cc1)-n1cc(CSc2nc3ccccc3c(=O)n2-c2ccccc2)nn1	P05979	P35354	5.22988	6.26761	4.90789	5.36233	FALSE	FALSE
	Brc1ccc(cc1)-n1cc(CSc2nc3ccccc3o2)nn1	P23219	P35354	3.73023	5.55284	4.54736	5.30929	FALSE	FALSE
	Brc1ccc(cc1)-n1ccc(CN=O)c1	Q13285	P51843	4.17045	4.17045	5.05317	4.82305	FALSE	FALSE
	Brc1ccc(cc1)-n1ccc2ccncc12	Q12809	Q16853	5.25964	7.30103	5.22205	7.2364	FALSE	FALSE
	Brc1ccc(cc1)-n1cnc(n1)-c1ccccc1Nc1ccncc1	P17948	P35968	6.18046	6.22915	6.76129	6.10956	TRUE	TRUE
	Brc1ccc(cc1)-n1cnc2c(sc3nccc(NCC#C)c23)c1=O	P41594	Q13255	5.52288	8.74473	5.54878	8.50615	FALSE	FALSE
	Brc1ccc(cc1)-n1cnc2c(sc3nccc(NCC=C)c23)c1=O	P41594	Q13255	5.52288	7.88606	5.43404	8.45504	FALSE	FALSE
	Brc1ccc(cc1)-n1cnc2c(sc3ncnc(NCC#C)c23)c1=O	Q13255	P41594	8.16749	5.52288	8.56533	5.29751	FALSE	FALSE
	Brc1ccc(cc1)C(=N\OC(=O)c1ccccc1)\N1CCOCC1	P87108	P32897	4.59912	6.10403	4.77383	5.2921	FALSE	FALSE
	Brc1ccc(cc1)C(=O)CN1CCn2c(cs[c+]12)-c1cccs1	Q00G26	O60240	4.83	4.56103	5.26162	5.30847	FALSE	FALSE
	Brc1ccc(cc1)C(=O)Cn1cnc2c(C#N)n3CCCc3c2c1=O	P03211	P03206	4.88289	3.95371	4.92447	4.19461	FALSE	FALSE
	Brc1ccc(cc1)C(=O)N1CCC(CC1)N1C(=O)CCc2ccccc12	Q00788	P30560	4.13668	6.30103	6.40139	6.33918	FALSE	TRUE
	Brc1ccc(cc1)C(=O)N1CCC2(CC1)C=Cc1ccccc21	P70536	Q00788	5	5	5.01905	4.99845	FALSE	FALSE
	Brc1ccc(cc1)C(=O)N1CCCN(CC1)C1(C(=O)NC(=O)NC1=O)c1ccc(Oc2ccccc2)cc1	P08253	P14780	6.57187	6.54975	7.21192	7.19584	TRUE	TRUE
	Brc1ccc(cc1)C(=O)NN=Cc1cccc(Br)c1	Q15149	Q9GZU7	3.69897	5.34582	5.18068	5.1998	FALSE	FALSE
	Brc1ccc(cc1)C(=O)NN=Cc1ccccn1	P30556	P35414	5.16992	5.00745	5.37221	4.51285	FALSE	FALSE
	Brc1ccc(cc1)C(=O)N\N=C\c1cccc(Br)c1	P24666	Q9Y2R2	4.40121	4.383	4.81811	4.02313	FALSE	FALSE
	Brc1ccc(cc1)C(=O)Nc1cccc(NC(=O)c2cccs2)c1	P03211	P03206	5.17724	3.95371	4.92592	4.0702	FALSE	FALSE
	Brc1ccc(cc1)C(=O)Nc1cccnc1	P19099	P15538	6.98297	4.77728	6.82103	6.19931	FALSE	TRUE
	Brc1ccc(cc1)C(=O)Oc1coc(CSc2ncccn2)cc1=O	P30556	P35414	4.10237	4.73993	4.57832	5.49862	FALSE	FALSE
	Brc1ccc(cc1)C(=O)\C=C\c1ccc2ccccc2c1	P18031	P9WIA1	4.5376	4.30103	4.55788	3.92654	FALSE	FALSE
	Brc1ccc(cc1)C(=O)\C=C\c1cccs1	P06582	P34707	4.19382	4.68194	4.21382	4.25235	FALSE	FALSE
	Brc1ccc(cc1)C(=O)c1ccc(OC[C@H]2C[C@@H]2CN(CC=C)C2CC2)cc1	P33247	P48449	7.22915	6.64975	7.20025	6.9805	TRUE	TRUE
	Brc1ccc(cc1)C(=S)N1CCOCC1	Q99685	O00519	4.5	3	3.84318	3.34073	FALSE	FALSE
	Brc1ccc(cc1)C(=S)NCCc1ccccc1	O00519	Q99685	3	4.01	4.16102	4.33758	FALSE	FALSE
	Brc1ccc(cc1)C(OCCC1CCN(CCCc2ccccc2)CC1)c1ccc(Br)cc1	P23977	P31652	6.7986	6.07831	7.64649	6.10593	TRUE	TRUE
	Brc1ccc(cc1)C(OCCC1CCN(CCc2ccccc2)CC1)c1ccc(Br)cc1	P23977	P31652	6.41794	6.19518	7.78226	6.18039	TRUE	TRUE
	Brc1ccc(cc1)C1(CCOCC1)NC(=O)c1cnn2cc(cnc12)C1CC1	O00408	Q9Y233	6.44491	5.00393	5.35831	5.6726	FALSE	FALSE
	Brc1ccc(cc1)C1=C(C2CCC(C1)S2)c1cc(no1)-c1ccccc1	P31645	Q01959	5	6.89963	6.32194	6.95793	FALSE	TRUE
	Brc1ccc(cc1)C1=C\C(=C/C#N)N2C(Sc3ccccc23)=N1	P00690	P70699	4.81645	4.55037	4.40704	4.17226	FALSE	FALSE
	Brc1ccc(cc1)C1=NN(C(C1)c1ccc2ccccc2c1)c1ccccc1	P00533	P04626	6.14874	5.89279	6.81168	5.91089	FALSE	FALSE
	Brc1ccc(cc1)C1=NN(C(C1)c1cccc2ccccc12)c1ccccc1	P04626	P00533	5.63451	6.3098	5.60041	6.06298	FALSE	FALSE
	Brc1ccc(cc1)C1=NN(CC1)c1ccccc1	P27338	P21397	4.06048	5.13077	5.0224	4.99883	FALSE	FALSE
	Brc1ccc(cc1)C1=N\C(=C/c2ccco2)C(=O)O1	Q9Y2R2	P35236	4.10018	4.10018	4.28989	5.10856	FALSE	FALSE
	Brc1ccc(cc1)C1C(C#N)c2nc3ccccc3n2C(=N)C1C#N	P35639	P17861	5.20273	5.04335	5.23105	5.39827	FALSE	FALSE
	Brc1ccc(cc1)C1C2C(=O)CCCC2=Nc2[nH]c(=S)[nH]c(=O)c12	P03070	Q04637	4.31813	4.19382	4.67438	4.23492	FALSE	FALSE
	Brc1ccc(cc1)N(Cc1ccccc1)C(=O)\C=C\C(=O)N(Cc1ccccc1)c1ccc(Br)cc1	P81908	O42275	4.78252	5.09366	5.15551	4.61789	FALSE	FALSE
	Brc1ccc(cc1)N1CCN(CC1)[C@@H]1CN[C@@H](C1)C(=O)N1CCSC1	P27487	P14740	8.08619	8.04576	8.56139	8.68506	TRUE	TRUE
	Brc1ccc(cc1)N1CCN(CCCCOc2ccc3ccccc3c2)CC1	P31645	P23975	4.97062	4.5867	6.51528	5.8399	FALSE	FALSE
	Brc1ccc(cc1)N1CCN(CCCN2CCC(Cc3ccccc3)CC2)CC1	P31645	P23975	5.64782	6.21467	5.48622	5.64459	FALSE	FALSE
	Brc1ccc(cc1)N1CCN(CCCOc2ccc3ccccc3c2)CC1	P31645	P23975	6.08092	5.54516	6.51616	5.80369	FALSE	FALSE
	Brc1ccc(cc1)N1CCN(CCN2CCC(Cc3ccccc3)CC2)CC1	P23975	P31645	5.67778	5.30803	5.55002	5.47556	FALSE	FALSE
	Brc1ccc(cc1)N1CNC(=O)C11CCN(CCNC(=O)c2ccc3ccccc3c2)CC1	Q13393	O14939	5.22915	6.45593	5.36268	6.55509	FALSE	FALSE
	Brc1ccc(cc1)N1CNC(=O)C11CCN(CCNC(=O)c2cnc3ccccc3c2)CC1	O14939	Q13393	6.4437	5.51713	6.92823	5.5299	FALSE	FALSE
	Brc1ccc(cc1)S(=O)(=O)CCC(=O)NCc1cccs1	P35236	Q9GZU7	4.16533	4.31898	4.54672	5.2121	FALSE	FALSE
	Brc1ccc(cc1)S(=O)(=O)N1CCC2(CC1)C=Cc1ccccc21	P70536	Q00788	5.92082	5	5.00627	4.6971	FALSE	FALSE
	Brc1ccc(cc1)S(=O)(=O)N1CCN(CC1)C(=O)C1CCN(CC1)c1ccncc1	P48450	P48449	6.64207	6.79317	6.70882	7.16342	TRUE	TRUE
	Brc1ccc(cc1)S(=O)(=O)N1CCN(CC1)C(=O)C1CCN(CC1)c1ccncn1	P48450	P48449	6.93554	7.4318	6.83109	7.1252	TRUE	TRUE
	Brc1ccc(cc1)S(=O)(=O)N1CCN(CC1)c1ccc2nnc(-c3ccccc3)n2n1	O14727	P55211	4	5.14691	5.00594	5.11382	FALSE	FALSE
	Brc1ccc(cc1)S(=O)(=O)NC(=O)Cc1cccc(Br)c1	P04626	P00533	4.56257	4.61386	5.49555	4.91416	FALSE	FALSE
	Brc1ccc(cc1)S(=O)(=O)NC(=O)c1cccc(n1)C(=O)NS(=O)(=O)c1ccc(Br)cc1	P35354	P23219	6.09691	4.44855	5.26901	4.44884	FALSE	FALSE
	Brc1ccc(cc1)S(=O)(=O)NC(=O)c1ccccn1	P35354	P23219	5.4437	4.30103	5.32037	4.52308	FALSE	FALSE
	Brc1ccc(cc1)S(=O)(=O)NC(=O)c1ccncc1	P35354	P23219	5.10791	4.42022	5.0707	4.63625	FALSE	FALSE
	Brc1ccc(cc1)S(=O)(=O)NC(=O)c1cncc(c1)C(=O)NS(=O)(=O)c1ccc(Br)cc1	P35354	P23219	5.55284	4.37161	5.19248	4.43654	FALSE	FALSE
	Brc1ccc(cc1)S(=O)(=O)NC[C@H]1CC[C@@H](CC1)C(=O)NNC(=O)c1cc2ccccc2s1	Q15761	P25929	7.55284	5	7.63092	5.13314	FALSE	FALSE
	Brc1ccc(cc1)S(=O)(=O)NC[C@H]1CC[C@@H](CC1)C(=O)NNC(=O)c1cccs1	P25929	Q15761	5	8.11351	5.23441	7.57905	FALSE	FALSE
	Brc1ccc(cc1)S(=O)(=O)c1cc2c(nc3ccccn3c2=O)n(Cc2ccco2)c1=N	P63279	Q9UBE0	5.40671	5.38091	4.9318	5.26645	FALSE	FALSE
	Brc1ccc(cc1)S1=NS(=O)(=O)c2cc(NS(=O)(=O)c3ccccc3)ccc12	P04626	P00533	4.39794	4.39794	5.59301	5.04388	FALSE	FALSE
	Brc1ccc(cc1)S1=NS(=O)(=O)c2cc(ccc12)C#N	P00533	P04626	4.39794	5.52288	4.68538	5.01582	FALSE	FALSE
	Brc1ccc(cc1)S1=NS(=O)(=O)c2cnccc12	P04626	P00533	6.22915	5.26761	5.23597	5.1377	FALSE	FALSE
	Brc1ccc(cc1)[C@@H]1CC2CCC(S2)C1c1cc(no1)-c1ccccc1	Q01959	P31645	6.62342	5	7.07012	5.94241	FALSE	FALSE
	Brc1ccc(cc1)[C@@H]1C[C@@H](CC[C@H]1C(=O)N1CC(C1)(c1ccccc1)c1ccccc1)N1CCOCC1	P42785	Q7TMR0	8.92082	8.18046	6.69323	8.19995	TRUE	TRUE
	Brc1ccc(cc1)[C@@H]1C[C@@H](CC[C@H]1C(=O)NC(c1ccccc1)c1ccccc1)N1CCOCC1	P42785	Q7TMR0	8.60206	7.92082	8.36872	8.16433	TRUE	TRUE
	Brc1ccc(cc1)\N=N\N1CCOCC1	P04798	Q16678	4.20066	5.1549	5.72862	6.49947	FALSE	FALSE
	Brc1ccc(cn1)N1CCCNCC1	P09483	P43681	9	9	7.57115	7.37513	TRUE	TRUE
	Brc1ccc(cn1)N1CCCNCCC1	P09483	P43681	9.34679	9.34969	7.707	7.3467	TRUE	TRUE
	Brc1ccc(cn1)N1CCNCC1	P09483	P43681	6.74473	6.74	7.12473	7.24986	TRUE	TRUE
	Brc1ccc(o1)-c1nc(no1)-c1ccccc1	P06582	P34707	4.19382	5.59517	4.20389	4.23979	FALSE	FALSE
	Brc1ccc(o1)-c1nc(no1)-c1ccccn1	P34707	P08659	4.44612	4.88606	4.1898	5.42781	FALSE	FALSE
	Brc1ccc(o1)-c1nc2ccc(NC(=O)c3cccs3)cc2[nH]1	P87108	P32897	4	6.05453	4.47888	5.0369	FALSE	FALSE
	Brc1ccc(o1)C(=O)NC(=S)NCCC1=CCCCC1	P04054	Q9Y4P1	5.02503	4.7986	5.04186	4.9744	FALSE	FALSE
	Brc1ccc(o1)C(=O)Nc1ccc(Nc2ccccc2)cc1	P21462	P25090	4.17587	4.17587	5.51299	6.65211	FALSE	FALSE
	Brc1ccc(o1)C(=O)Nc1cccc2ccccc12	P00811	Q04637	3.69897	4.19382	4.07578	4.22002	FALSE	FALSE
	Brc1ccc(o1)C(=O)OCC(=O)c1ccc(cc1)S(=O)(=O)N1CCCCC1	P30556	P35414	4.63479	5.12494	5.2424	4.7104	FALSE	FALSE
	Brc1ccc(o1)C(=O)Oc1ccc(cc1)-c1cnc2ccccc2n1	Q14289	Q05397	4.15802	4.1549	5.28044	5.04109	FALSE	FALSE
	Brc1ccc(o1)C1Nc2cccc3cccc(N1)c23	P35236	Q9Y2R2	4.10018	4.10018	4.35577	4.15399	FALSE	FALSE
	Brc1ccc(s1)-c1cn2ccccc2n1	P06582	P34707	4.35144	4.74232	4.49709	4.46627	FALSE	FALSE
	Brc1ccc(s1)C(=O)CNc1ccc(Br)cc1	P30556	P35414	4.83313	4.77469	5.24763	4.56718	FALSE	FALSE
	Brc1ccc(s1)C(=O)NNC(=S)NCCc1ccccc1	O96935	P42858	5.03668	5.26978	4.33905	5.45492	FALSE	FALSE
	Brc1ccc(s1)C(=O)Nc1nc-2c(Cc3ccccc-23)s1	P87108	P32897	4.11753	4.00436	4.25838	4.98794	FALSE	FALSE
	Brc1ccc(s1)C(=O)Oc1ccc(\C=C(/C#N)c2nc3ccccc3[nH]2)cc1	Q04637	Q9GZU7	4.19382	5.75031	4.28172	5.6073	FALSE	FALSE
	Brc1ccc(s1)C12CC1CNC2	P23977	P31652	5.61979	6.85387	5.63165	6.90903	FALSE	FALSE
	Brc1ccc(s1)S(=O)(=O)N1CCC(CC1)C(=O)NCCC1=CCCCC1	O96935	P07711	4.87844	4.22445	4.64483	4.4083	FALSE	FALSE
	Brc1ccc(s1)S(=O)(=O)N1CCC(CC1)C(=O)NCc1ccc2OCOc2c1	O96935	P07711	5.67572	4.22445	4.52082	4.36769	FALSE	FALSE
	Brc1ccc(s1)S(=O)(=O)N1CCC(CC1)C(=O)NCc1cccs1	P07711	O96935	4.22445	5.33068	4.35208	4.45645	FALSE	FALSE
	Brc1ccc(s1)S(=O)(=O)N1CCC[C@H]1C(=O)Nc1ccccc1	O43614	O43613	6.78516	6.47756	7.48741	6.29178	TRUE	TRUE
	Brc1ccc(s1)[C@]12C[C@H]1CNC2	P31652	P23977	6.42022	5.08619	6.90903	5.63165	FALSE	FALSE
	Brc1ccc2=NC(=O)C(NN=CC3=C(N4CCOCC4)C(CC3)=Cc3ccccc3)=c2c1	P10696	P35414	4.34104	4.39794	3.70558	4.74464	FALSE	FALSE
	Brc1ccc2=NC(=O)C(Nc3ccc(cc3)-c3nnc4CCCCCn34)=c2c1	P30556	P35414	4.53208	4.49621	5.42209	4.76112	FALSE	FALSE
	Brc1ccc2C(=O)\C(Nc2c1)=C1\C(=O)Nc2ccccc12	Q00535	P49841	4	8.39794	4.39001	6.67674	FALSE	FALSE
	Brc1ccc2CCNC(=O)c2c1	P09874	Q53GL7	4	4	5.57076	4.81358	FALSE	FALSE
	Brc1ccc2Cn3cncc3CCN3CCN(C(=O)C3)c3cccc4ccc(Oc1c2)cc34	P49354	P29702	6.79317	8.69897	8.71567	8.86184	TRUE	TRUE
	Brc1ccc2N(CCc2c1)[C@@H]1CN[C@@H](C1)C(=O)N1CCSC1	P27487	P14740	8.18709	7.97062	8.02769	8.17264	TRUE	TRUE
	Brc1ccc2NC(=O)\C(=C3/SC(=S)N(NS(=O)(=O)c4ccccc4)C3=O)c2c1	O96935	Q07820	6	5.52304	5.00019	5.38603	FALSE	FALSE
	Brc1ccc2NC3(CCN(CC3)C(=O)c3ccc(cc3)C#N)c3cccn3-c2c1	Q14524	Q15858	5.03744	6.46344	5.38126	5.75052	FALSE	FALSE
	Brc1ccc2Oc3cc(Cn4cncc4CN[C@@H]4CCN(Cc1c2)C4=O)ccc3C#N	Q12809	P49354	5.33724	5.03621	5.26203	8.36002	FALSE	FALSE
	Brc1ccc2[C@H]3CNC[C@H](C3)Cn2c1=O	P09483	P32297	9.51	7.80688	7.18215	6.08786	TRUE	TRUE
	Brc1ccc2[nH]c(=S)n(CCCC(=O)N3CCN(CC3)c3ccccn3)c(=O)c2c1	Q07440	P61088	4.69897	4.69897	4.86289	4.71793	FALSE	FALSE
	Brc1ccc2[nH]c(=S)n(Cc3ccc(cc3)C(=O)NCCCN3CCCC3)c(=O)c2c1	P61088	Q07440	4.69897	4.69897	4.74919	4.66667	FALSE	FALSE
	Brc1ccc2[nH]c(=S)n(Cc3ccccn3)c(=O)c2c1	P30556	P35414	4.52689	4.90658	7.75535	4.59778	FALSE	FALSE
	Brc1ccc2[nH]c-3c(CC(=O)Nc4ccc(I)cc-34)c2c1	Q00535	P18266	4.52288	5.37675	5.21351	6.17183	FALSE	FALSE
	Brc1ccc2[nH]c-3c(CC(=O)Nc4ncccc-34)c2c1	Q00535	P18266	4.92082	5.22185	3.81475	6.20711	FALSE	FALSE
	Brc1ccc2[nH]c-3c(CCCc4ccccc-34)c2c1	P18266	Q00535	3.74473	3.0655	5.58884	5.23729	FALSE	FALSE
	Brc1ccc2[nH]c3C(CCCc3c2c1)Nc1ccccc1	Q12809	P10635	4.52288	4.49485	5.1407	5.80428	FALSE	FALSE
	Brc1ccc2[nH]c3c(C(CCNC3=O)=NNc3ccccn3)c2c1	Q15078	P49841	6.35952	6.13018	6.98041	6.48016	TRUE	TRUE
	Brc1ccc2[nH]c3c(ccc4c(C=O)c[nH]c34)c2c1	P11309	Q86V86	6.24413	7.39794	6.37751	7.2951	TRUE	TRUE
	Brc1ccc2[nH]cc(C3=CCN(CCCN4c5cccc6cccc(c56)S4(=O)=O)CC3)c2c1	P31652	P61169	8	7.65758	7.88629	7.15625	TRUE	TRUE
	Brc1ccc2[nH]cc(C3=CCNCC3)c2c1	P19327	P28564	7.88606	8.49485	7.50406	7.02394	TRUE	TRUE
	Brc1ccc2[nH]cc(CC(=O)NCCC3CCN(Cc4ccccc4)CC3)c2c1	P06276	P22303	9.16749	5.85078	5.86104	6.73709	FALSE	FALSE
	Brc1ccc2[nH]cc(\C=C3/NC(=S)NC3=O)c2c1	P21397	P27338	5.90904	5.59057	5.4931	5.82036	FALSE	FALSE
	Brc1ccc2[nH]cc(\C=C\C(=O)c3ccc(cc3)C#N)c2c1	P79208	P05979	8.02228	8.09151	4.48315	4.57344	TRUE	FALSE
	Brc1ccc2[nH]cc(\C=N\NC(=O)CC#N)c2c1	P35354	P05979	6.60206	6.74473	4.39655	4.62836	TRUE	FALSE
	Brc1ccc2c(NC3=NC[C@@]4(CN5CCC4CC5)O3)ncnn12	P46098	P40989	4.46852	5.60206	4.77227	5.21709	FALSE	FALSE
	Brc1ccc2c(\C=C3/NC(=S)NC3=O)c[nH]c2c1	P27338	P21397	5.59057	5.81446	5.69918	5.62041	FALSE	FALSE
	Brc1ccc2c(c1)[nH]c1c2c2C(=O)NC(=O)c2c2c3cccc4CCCn(c34)c12	P24941	P11802	6	7.04576	6.31474	7.01528	FALSE	TRUE
	Brc1ccc2c(c1)oc(cc2=O)C(=O)NC1CCN(Cc2ccc3OCOc3c2)CC1	Q99705	Q12809	7.08619	8.60206	7.27389	6.84438	TRUE	TRUE
	Brc1ccc2c(c1)oc1cc(Cn3ccnc3)ccc1c2=O	P15538	P19099	7.95861	7.35655	7.04711	6.35308	TRUE	TRUE
	Brc1ccc2cc(ccc2c1)C(=O)NCCCN1CCC(Cc2ccccc2)CC1	P31645	P23975	5.71806	6.05306	6.30383	5.99815	FALSE	FALSE
	Brc1ccc2nc(CSc3ccc(cn3)S(=O)(=O)N3CCCCC3)cc(=O)n2c1	P87108	P32897	4.00436	4.15366	4.15051	5.12516	FALSE	FALSE
	Brc1ccc2nc(CSc3ccc(cn3)S(=O)(=O)N3CCOCC3)cc(=O)n2c1	P32897	P87108	4.0804	4.11126	5.1262	4.29695	FALSE	FALSE
	Brc1ccc2nc(NC(=O)CCCc3ccccc3)sc(=O)c2c1	P19643	P27338	5	5	5.49503	5.35544	FALSE	FALSE
	Brc1ccc2nc([nH]c2c1)C1C2Oc3ccc(Oc4ccnc5NC(=O)CCc45)cc3C12	P04049	P15056	8.76955	8.14267	6.773	6.48753	TRUE	TRUE
	Brc1ccc2nc(oc2c1)-c1nc2ccccc2[nH]1	P48736	O00329	5.30103	5.30103	5.38498	5.30221	FALSE	FALSE
	Brc1ccc2nc(sc2c1)N1CCCC1	P06582	P34707	4.19382	4.58838	4.21716	4.12588	FALSE	FALSE
	Brc1ccc2nc3-c4[nH]c5ccccc5c4CCn3c(=O)c2c1	Q16678	P04798	6.92082	5.6073	7.16188	6.19515	FALSE	TRUE
	Brc1ccc2nc3ccc(cn3c(=O)c2c1)C(=O)NCCCCc1cccnc1	P24557	P25105	7	6.1549	6.80516	6.18107	TRUE	TRUE
	Brc1ccc2nccc(Nc3c[nH]nc3C(=O)Nc3ccc(CN4CCOCC4)cc3)c2c1	P24941	P36888	7.61979	7.76955	6.6383	8.05875	TRUE	TRUE
	Brc1ccc2ncnc(NCc3ccco3)c2c1	Q9HC29	P01375	5.25688	5.33985	5.15204	5.10238	FALSE	FALSE
	Brc1ccc2oc(=O)c(cc2c1)C(=O)NC1CCN(Cc2ccccc2)CC1	P81908	O42275	4.37675	7.52288	5.0702	5.44868	FALSE	FALSE
	Brc1ccc2oc(=O)c(cc2c1)C(=O)NCCC1CCN(Cc2ccccc2)CC1	P81908	O42275	6.37675	8.69897	5.52108	6.19799	TRUE	FALSE
	Brc1ccc2oc(=O)c(cc2c1)C(=O)NCCc1c[nH]c2ccccc12	O42275	P81908	4	4	4.59993	5.05407	FALSE	FALSE
	Brc1ccc2oc(cc2c1)-c1cc[nH]n1	P34707	P06582	4.98716	4.19382	4.18425	4.21338	FALSE	FALSE
	Brc1ccc2oc(cc2c1)-c1csc(NC(=O)Nc2ccc(I)cc2)n1	O42275	P81908	5.19246	4.36021	4.58109	4.76493	FALSE	FALSE
	Brc1ccc2oc(cc2c1)-c1csc(NC(=O)Nc2ccccc2)n1	P81908	O42275	4.45556	4.63171	4.59608	4.40856	FALSE	FALSE
	Brc1ccc2oc3c(nc([nH]c3=O)C3CCCNC3)c2c1	P11309	O00311	7.40894	5.62782	8.11325	7.90368	FALSE	TRUE
	Brc1ccc2oc3c(nc([nH]c3=O)C3CCNCC3)c2c1	P11309	O00311	7.65758	5.84345	7.99704	8.10931	FALSE	TRUE
	Brc1ccc2oc3c(nc([nH]c3=O)C3CNC3)c2c1	O00311	P11309	5.59585	7.74473	8.11206	7.93817	FALSE	TRUE
	Brc1ccc2oc3c(nc([nH]c3=O)[C@@H]3CCCN3)c2c1	O00311	P11309	7.12494	7.50864	7.78232	7.72406	TRUE	TRUE
	Brc1ccc2oc3c(nc([nH]c3=O)[C@H]3CCCN3)c2c1	O00311	P11309	5.338	6.98297	7.78232	7.72406	FALSE	TRUE
	Brc1ccc2occ(\C=C3/C(=O)Nc4ccccc34)c(=O)c2c1	P05979	P35354	5.1707	7.69897	4.48278	4.55252	FALSE	FALSE
	Brc1cccc(CC(=O)NS(=O)(=O)c2ccccc2)c1	P00533	P04626	4.60765	4.57955	4.81026	5.33408	FALSE	FALSE
	Brc1cccc(CN=Nc2nc3ccccc3nc2Cc2ccccc2)c1	P27338	P21397	4.31876	8.00877	5.57363	5.12967	FALSE	FALSE
	Brc1cccc(CN=Nc2nnn[nH]2)c1	P03951	P00748	4.30103	4.30103	4.36667	4.94274	FALSE	FALSE
	Brc1cccc(CNC(=O)C2N(CCc3ccccn3)C(=O)c3ccccc23)c1	Q14524	Q15858	4.92082	6.45593	5.09082	6.26921	FALSE	FALSE
	Brc1cccc(CNc2nc(NC3CC3)n3ncc(\C=C4/NC(=O)NC4=O)c3n2)c1	P67870	P68400	6	7	5.98763	7.20963	FALSE	FALSE
	Brc1cccc(COc2ccc3C(=O)CCCc3c2)c1	P27338	P21397	8.04576	6.67366	8.17598	5.46721	TRUE	FALSE
	Brc1cccc(COc2ccc3CCC(=O)Nc3c2)c1	P21397	P27338	4.3083	8.08619	5.0263	8.09517	FALSE	FALSE
	Brc1cccc(COc2ccc3CCCC(=O)c3c2)c1	P21397	P27338	6.48413	8.48149	5.23679	7.97705	TRUE	FALSE
	Brc1cccc(COc2ccc3COC(=O)c3c2)c1	P21397	P27338	6.20135	8.45593	5.3388	7.65733	TRUE	FALSE
	Brc1cccc(COc2ccc3NC(=O)CCc3c2)c1	P21397	P27338	4.90658	7.0655	5.12764	8.0663	FALSE	FALSE
	Brc1cccc(COc2ccc3OCCOc3c2)c1	P21397	P27338	4.77211	7.34679	5.35658	7.6001	FALSE	FALSE
	Brc1cccc(COc2ccc3OCOc3c2)c1	P21397	P27338	4.41567	6.78516	5.35209	7.56246	FALSE	FALSE
	Brc1cccc(COc2ccc3c(c2)occc3=O)c1	P21397	P27338	5.76195	7.85387	5.63021	7.87393	FALSE	FALSE
	Brc1cccc(COc2ccc3occ(C=O)c(=O)c3c2)c1	P21397	P27338	5.65758	8.4318	5.38609	7.78026	FALSE	FALSE
	Brc1cccc(COc2ccc3occc(=O)c3c2)c1	P27338	P21397	8.69897	6.41341	8.06532	5.66612	TRUE	FALSE
	Brc1cccc(COc2cccc3C(CCc23)NCC#C)c1	P27338	P21397	6.18709	5.02	5.85109	5.06675	FALSE	FALSE
	Brc1cccc(Cn2c(CN3CCCC3)nc3ccccc23)c1	P06762	P23711	4	5.82391	4.51621	4.8891	FALSE	FALSE
	Brc1cccc(Cn2ccnc2)c1	P15538	P19099	6.84466	6.43771	6.42615	6.04005	TRUE	TRUE
	Brc1cccc(Cn2nnc3c2C(=O)c2ccccc2C3=O)c1	P14902	P48775	5.4999	6.11464	6.24814	6.02591	FALSE	TRUE
	Brc1cccc(NC(=O)C\C=C\c2ccccc2)c1	P27338	P21397	4.51004	4.46218	5.49507	4.34542	FALSE	FALSE
	Brc1cccc(NC(=O)N2CCc3ccccc3[C@@H]2c2ccccc2)c1	P79208	P05979	5.78781	5.10513	4.61114	4.51256	FALSE	FALSE
	Brc1cccc(NC(=O)Nc2ccc(cc2)-c2ccnc3nc[nH]c23)c1	P08684	P20815	7.03621	4.9431	6.97775	4.79658	FALSE	FALSE
	Brc1cccc(NC(=O)Nc2cccc3C(=O)N4CCCCC4c23)n1	Q13627	Q15078	5.46852	7.39794	5.00016	6.5294	FALSE	FALSE
	Brc1cccc(NC(=O)\C=C\C=C\c2ccccc2)c1	P27338	P21397	5.56384	3.97881	5.60043	4.38257	FALSE	FALSE
	Brc1cccc(NC(=O)\C=C\c2ccc(cc2)C#N)c1	P27338	P21397	6.5391	4.44129	5.68205	4.35733	FALSE	FALSE
	Brc1cccc(NC(=O)\C=C\c2cccc(c2)C#N)c1	P27338	P21397	7.22915	4.56543	5.71254	4.33394	FALSE	FALSE
	Brc1cccc(NC(=O)\C=C\c2ccccc2)c1	P27338	P21397	6.34969	4.77728	5.63537	4.32826	FALSE	FALSE
	Brc1cccc(NC(=O)c2cc3ccccc3o2)c1	Q07440	Q96P20	4	5.00833	4.35538	5.37813	FALSE	FALSE
	Brc1cccc(NC(=O)c2nscc2NCCc2ccc3OCOc3c2)c1	P35968	P17948	5	5	5.13545	6.15756	FALSE	FALSE
	Brc1cccc(NC(=O)c2nscc2NCc2ccc3ccccc3n2)c1	P35968	P17948	5	5	5.4615	6.20892	FALSE	FALSE
	Brc1cccc(NC(=O)c2nscc2NCc2ccnc3ccccc23)c1	P35968	P17948	6.56864	6.48149	6.69487	6.78681	TRUE	TRUE
	Brc1cccc(NC(=O)c2nscc2NCc2ccncc2)c1	P17948	P35968	7.25964	6.67778	6.8781	7.05428	TRUE	TRUE
	Brc1cccc(NC(=O)c2nscc2NCc2cnoc2)c1	P35968	P17948	5	5	5.40431	6.18476	FALSE	FALSE
	Brc1cccc(NC(=S)Nc2ccc(cc2)C(c2c[nH]c3ccccc23)c2c[nH]c3ccccc23)c1	P14340	P00921	4	3.88273	3.99381	4.34284	FALSE	FALSE
	Brc1cccc(NC2=NC(=O)C(S2)=CC=Cc2ccco2)c1	P30305	P30304	5.56864	5.11351	5.20034	5.05326	FALSE	FALSE
	Brc1cccc(Nc2c(cnc3ccc(NC(=O)C#CCN4CCSCC4)cc23)C#N)c1	P00533	P04626	3.2596	5.98297	6.39097	5.98682	FALSE	FALSE
	Brc1cccc(Nc2c(cnc3ccc(NC(=O)C=C)cc23)C#N)c1	P04626	P00533	5.78781	3.2291	6.95355	6.85733	FALSE	TRUE
	Brc1cccc(Nc2nc(nc3ccccc23)-c2ccccc2)c1	Q9UNQ0	P08183	6.24413	4.90728	6.38067	5.02351	FALSE	FALSE
	Brc1cccc(Nc2ncnc3cc(NC(=O)C=C)ccc23)c1	P00533	P04626	7.85387	7.13668	8.8995	7.22172	TRUE	TRUE
	Brc1cccc(Nc2ncnc3cc(OCCCN4CCOCC4)c(NC(=O)C=C)cc23)c1	P04626	P00533	8.19382	8.27572	7.38914	8.4858	TRUE	TRUE
	Brc1cccc(Nc2ncnc3cc4ccccc4cc23)c1	P00533	P09467	11.5229	5.12494	8.22849	5.32366	FALSE	FALSE
	Brc1cccc(Nc2ncnc3ccc(NC(=O)C#CCN4CCCCC4)cc23)c1	P00533	P04626	7.24413	7.13668	7.94523	7.14485	TRUE	TRUE
	Brc1cccc(Nc2ncnc3ccc(NC(=O)C#CCN4CCOCC4)cc23)c1	P00533	P04626	7.69897	7.27572	7.71611	7.11428	TRUE	TRUE
	Brc1cccc(Nc2ncnc3ccc(NC(=O)C#CCN4CCSCC4)cc23)c1	P04626	P00533	6.90658	7.02228	6.98013	7.76033	TRUE	TRUE
	Brc1cccc(Nc2ncnc3ccc(NC(=O)C(=C)CN4CCOCC4)cc23)c1	P00533	P04626	6.97062	6.33913	7.78174	7.25847	TRUE	TRUE
	Brc1cccc(Nc2ncnc3ccc(NC(=O)[C@@H]4O[C@H]4CN4CCCCC4)cc23)c1	P00523	P00533	4.56864	7.35655	5.43032	8.26162	FALSE	FALSE
	Brc1cccc(Nc2ncnc3ccc(NC(=O)\C=C\CN4CCC(CC4)N4CCCCC4)cc23)c1	P04626	P00533	5.79806	7.16749	6.93777	8.02304	FALSE	TRUE
	Brc1cccc(Nc2ncnc3ccc(NC(=O)\C=C\CN4CCCCC4)cc23)c1	P00533	P04626	6.97469	5.80715	8.31367	6.9958	FALSE	TRUE
	Brc1cccc(Nc2ncnc3ccc(NC(=O)\C=C\CN4CCOCC4)cc23)c1	P00533	P04626	7.13077	5.55658	8.20924	6.93983	FALSE	TRUE
	Brc1cccc(Nc2ncnc3ccc(NC(=O)\C=C\CN4CCSCC4)cc23)c1	P00533	P04626	6.6925	5.5516	8.15443	6.80425	FALSE	TRUE
	Brc1cccc(Nc2ncnc3ccc(NC(=O)\C=C\Cn4cccn4)cc23)c1	P00533	P04626	5.94923	4.80621	8.59271	6.78795	FALSE	TRUE
	Brc1cccc(Nc2ncnc3ccc(NC(=O)\C=C\N4CCOCC4)cc23)c1	P04626	P00533	5.37862	6.66756	7.08517	8.33485	FALSE	TRUE
	Brc1cccc(Nc2ncnc3ccc(NC(=S)NCCCN4CCOCC4)cc23)c1	P04626	P00533	6.45967	6.6073	7.21413	8.28042	TRUE	TRUE
	Brc1cccc(Nc2ncnc3ccc(NC(=S)NCCN4CCOCC4)cc23)c1	P04626	P00533	7.16115	7.11919	7.12376	8.30366	TRUE	TRUE
	Brc1cccc(Nc2ncnc3ccc(NC(=S)NCc4ccccc4)cc23)c1	P00533	O43353	7.76955	5	7.63902	6.20763	FALSE	TRUE
	Brc1cccc(Nc2ncnc3ccccc23)c1	P00533	Q9UNQ0	7.55284	5.82974	7.39682	5.93271	FALSE	FALSE
	Brc1cccc(Nc2ncnc3cnc(NC(=O)C=C)cc23)c1	P00533	P04626	8.46852	8.40894	9.06954	7.46137	TRUE	TRUE
	Brc1cccc(OC(C2CCNCC2)c2ccccc2)c1	P14842	P19327	6	6	6.08549	6.0147	FALSE	TRUE
	Brc1cccc(OCCCCCCn2ccnc2)c1	P06762	P23711	4.46852	4.38722	4.69278	5.74732	FALSE	FALSE
	Brc1cccc(OCCCCCn2ccnc2)c1	P06762	P23711	4.37059	6.04576	4.69278	5.74732	FALSE	FALSE
	Brc1cccc(OCCCCCn2cncn2)c1	P06762	P23711	4.69897	6.09691	4.57376	5.20359	FALSE	FALSE
	Brc1cccc(OCCCCn2ccnc2)c1	P06762	P23711	5.67778	5.65758	5.33469	5.69378	FALSE	FALSE
	Brc1cccc(OCCCCn2cncn2)c1	P23711	P06762	4.95078	4	5.15223	4.91666	FALSE	FALSE
	Brc1cccc(OCCCn2ccnc2)c1	P23711	P06762	4	4.16115	5.37875	5.32069	FALSE	FALSE
	Brc1cccc(OCCCn2cncn2)c1	P23711	P06762	4.4698	4	4.82432	4.90711	FALSE	FALSE
	Brc1cccc(SC(=S)N2CCN(CC2)C(c2ccccc2)c2ccccc2)c1	O00519	Q99685	3	4.02	4.37061	6.13245	FALSE	FALSE
	Brc1cccc(\C=C2/NS(=O)(=O)c3ccccc3C2=O)c1	P05186	P09923	3.69897	5.59346	4.50264	4.26131	FALSE	FALSE
	Brc1cccc(\C=C2/SC(=S)N(CC(=O)Nc3cccnc3)C2=O)c1	Q00G26	O60240	4.79596	4.68279	5.27153	5.2722	FALSE	FALSE
	Brc1cccc(\C=C2\Oc3ccccc3N(CC(=O)NCC3CCCO3)C2=O)c1	O43613	Q00975	5.96497	5.30277	6.3408	4.84896	FALSE	FALSE
	Brc1cccc(\C=C\C(=O)SSC(=O)\C=C\c2cccc(Br)c2)c1	O42275	P81908	6.26761	4.41184	4.49561	4.53224	FALSE	FALSE
	Brc1cccc(\C=C\C(=O)\C=C\c2cccc(Br)c2)c1	O54939	P37058	5.07058	5.56864	6.32688	5.79489	FALSE	FALSE
	Brc1cccc(\C=C\C(=O)c2ccc(cc2)N2C(=O)[C@H]3[C@@H]4C[C@@H](C=C4)[C@H]3C2=O)c1	P00918	P00915	9.41816	9.2241	3.61271	5.03676	TRUE	FALSE
	Brc1cccc(\C=C\CSSC\C=C\c2cccc(Br)c2)c1	O42275	P81908	4.62507	4.12257	4.34812	4.6303	FALSE	FALSE
	Brc1cccc(\C=c2/sc3nc4cc(Br)cnc4n3c2=O)c1	P51452	P35236	4	4.00745	4.60748	4.98699	FALSE	FALSE
	Brc1cccc(c1)-c1cc(NCc2ccncc2)[n+]2[nH]cnc2n1	P06493	P24941	5.05552	4.58503	5.89397	5.56601	FALSE	FALSE
	Brc1cccc(c1)-c1cc(NCc2ccncc2)n2nccc2n1	P24941	P18266	5.74473	6.01773	5.75903	5.32046	FALSE	FALSE
	Brc1cccc(c1)-c1ccc(C=C2SC(=O)NC2=O)o1	P08069	P06213	7.24413	4.55284	4.24733	4.38426	FALSE	FALSE
	Brc1cccc(c1)-c1csc(NC(=O)CSc2nc3ccccc3[nH]2)n1	O14672	P78536	4.15802	4.15802	4.50368	4.87776	FALSE	FALSE
	Brc1cccc(c1)-n1cnc(n1)-c1ccccc1-c1cc(nc2ONCc12)-c1ccccc1	P35968	P17948	5	5	6.04618	5.81344	FALSE	FALSE
	Brc1cccc(c1)-n1cnc(n1)-c1ccccc1-c1ccnc2ONCc12	P35968	P17948	5	5	5.92055	6.71276	FALSE	FALSE
	Brc1cccc(c1)-n1cnc(n1)-c1ccccc1Nc1ccc2OCOc2c1	P35968	P17948	5	5	5.58023	6.07278	FALSE	FALSE
	Brc1cccc(c1)-n1cnc(n1)-c1ccccc1Nc1ccc2ccccc2n1	P17948	P35968	5	5	6.07976	6.19639	FALSE	TRUE
	Brc1cccc(c1)-n1cnc(n1)-c1ccccc1Nc1ccc2cccnc2c1	P17948	P35968	6.38722	6.56864	6.80065	5.99288	TRUE	FALSE
	Brc1cccc(c1)-n1cnc(n1)-c1ccccc1Nc1ccncc1	P17948	P35968	7.16749	7.33724	6.76353	6.16181	TRUE	TRUE
	Brc1cccc(c1)C(=NNC(=S)NCc1ccccc1)c1cccc(Br)c1	P07711	P07858	5	5	4.67595	4.92047	FALSE	FALSE
	Brc1cccc(c1)C(=NNC(=S)Nc1ccccc1)c1cccc(Br)c1	P07858	P07711	5	5	4.96894	4.66339	FALSE	FALSE
	Brc1cccc(c1)C(=O)NNC(=O)C(=O)N1CCCCC1	P35236	Q9Y2R2	4.10018	4.10018	4.52513	4.11928	FALSE	FALSE
	Brc1cccc(c1)C(=O)Nc1ccc(C=NNS(=O)(=O)c2ccc3ccccc3c2)cc1	P14900	P17952	4.52288	4.52288	4.25476	4.25619	FALSE	FALSE
	Brc1cccc(c1)C(=O)Nc1cccc(NC(=O)c2ccco2)c1	P51843	Q13285	4.17035	4.17035	4.35986	4.91315	FALSE	FALSE
	Brc1cccc(c1)C(=O)Nc1cncc(Oc2cncnc2)c1	P31424	P41594	6.70333	6.64207	5.45045	6.56674	TRUE	FALSE
	Brc1cccc(c1)C1C(C#N)c2nc3ccccc3n2C(=N)C1C#N	P17861	P35639	5	5.28988	5.31813	5.37608	FALSE	FALSE
	Brc1cccc(c1)C1C(C(=O)c2cc3ccccc3o2)C(=O)C(=O)N1CCN1CCOCC1	Q9Y5X4	P04156	4.39967	5.49268	4.41595	5.27566	FALSE	FALSE
	Brc1cccc(c1)C1NC(=S)N=C2C1C(=O)c1ccccc21	Q6RI86	O75762	7.14874	6.30103	6.00326	5.95136	TRUE	FALSE
	Brc1cccc(c1)N1C(=O)C=CC1=O	O00519	Q99685	3.82102	5.36957	4.13616	5.34196	FALSE	FALSE
	Brc1cccc(c1)N1CNC(=O)C11CCN(CCNC(=O)c2ccc3ccccc3c2)CC1	O14939	Q13393	6.16749	5.33724	6.76028	5.64782	FALSE	FALSE
	Brc1cccc(c1)S(=O)(=O)N1CCC2(CC1)C=Cc1ccccc21	P70536	Q00788	5	5	5.17148	4.95177	FALSE	FALSE
	Brc1cccc(c1)[C@@H]1C[C@H](c2cccc(Br)c2)n2nnnc2N1	Q16665	Q99814	4.52288	6.95078	5.14374	6.67493	FALSE	FALSE
	Brc1cccc(c1)[C@@H]1C[C@H](c2cccc(I)c2)n2nnnc2N1	Q99814	Q16665	6.96658	4.52288	6.55379	5.18934	FALSE	FALSE
	Brc1cccc(c1)[C@@H]1C[C@H](c2ccccc2)n2nnnc2N1	Q16665	Q99814	4.52288	6.60555	5.096	6.02536	FALSE	FALSE
	Brc1cccc(c1)[C@@H]1C[C@H](c2ccccc2Br)n2nnnc2N1	Q99814	Q16665	6.50307	1.72354	6.1745	5.10943	FALSE	FALSE
	Brc1cccc(c1)[C@H]1C[C@@H](c2cccc(Br)c2)n2nnnc2N1	Q99814	Q16665	4.52288	4.52288	6.67493	5.14374	FALSE	FALSE
	Brc1cccc(c1)[C@H]1C[C@@H](c2cccc(I)c2)n2nnnc2N1	Q99814	Q16665	4.52288	4.52288	6.55379	5.18934	FALSE	FALSE
	Brc1cccc(c1)[C@H]1C[C@@H](c2ccccc2)n2nnnc2N1	Q99814	Q16665	4.52288	4.52288	6.02536	5.096	FALSE	FALSE
	Brc1cccc(c1)[C@H]1C[C@@H](c2ccccc2Br)n2nnnc2N1	Q99814	Q16665	4.54821	4.52288	6.1745	5.10943	FALSE	FALSE
	Brc1cccc(n1)N1CCNC(=O)N1	P12527	P09917	5.45593	5.33724	4.69721	5.24957	FALSE	FALSE
	Brc1cccc2C(=O)C(=O)N(Cc3cc4ccccc4s3)c12	P0C6U8	Q99895	6.00877	4.98297	5.05443	5.49862	FALSE	FALSE
	Brc1cccc2C3=CC(=NCC(=O)N3CCc12)c1cccs1	P41594	Q13255	6.21467	5.79588	6.96096	7.72285	FALSE	TRUE
	Brc1cccc2[nH]cc(\C=C3/NC(=S)NC3=O)c12	P21397	P27338	6.57349	6.34679	5.317	5.56684	TRUE	FALSE
	Brc1cccc2[nH]ncc12	P29475	P29476	5.61979	5.61979	5.37429	4.05844	FALSE	FALSE
	Brc1cccc2c(\C=C3/NC(=S)NC3=O)c[nH]c12	P21397	P27338	6.2652	5.90763	5.3375	5.55973	FALSE	FALSE
	Brc1cccc2c1[nH]c1c2ccc2c(C=O)c[nH]c12	Q86V86	P11309	7.61979	7.50864	7.48007	6.94591	TRUE	TRUE
	Brc1cccc2cn[nH]c12	P29476	P29475	4.84466	4.85387	3.69372	4.87835	FALSE	FALSE
	Brc1cccc2nc(ccc12)C#Cc1ccccn1	Q12809	P41594	4.64397	6.12494	5.0052	6.77886	FALSE	FALSE
	Brc1ccccc1-c1nc2ccccc2c(=O)o1	P00766	P00736	4.72584	4.33724	4.00674	4.4931	FALSE	FALSE
	Brc1ccccc1-n1cc(CSc2nc3ccccc3o2)nn1	P23219	P35354	4.41612	5.56067	5.6094	5.45434	FALSE	FALSE
	Brc1ccccc1-n1cnc(n1)-c1ccccc1Nc1ccncc1	P35968	P17948	5	5	5.90536	6.76091	FALSE	FALSE
	Brc1ccccc1C(=O)Nc1ccc(cc1)C(=O)N1Cc2cccn2Cc2ccccc12	P30560	Q00788	8.69897	8.1549	7.58127	8.28129	TRUE	TRUE
	Brc1ccccc1C(=O)Nc1ccc(cn1)C(=O)N1Cc2cccn2Cc2ccccc12	Q00788	P30560	8.79588	8.1549	7.20632	7.25772	TRUE	TRUE
	Brc1ccccc1C(=O)Nc1ccc2nc(SCC(=O)NCCc3ccccc3)sc2c1	P28845	P50172	5.44733	5.67985	5.8212	6.01951	FALSE	FALSE
	Brc1ccccc1C1=NN(C(C1)c1ccc2OCCOc2c1)C(=S)Nc1ccccc1	P28028	P15056	3.69897	3.90658	7.05491	5.40847	FALSE	FALSE
	Brc1ccccc1CC(=O)Nc1sc2CCCCc2c1C#N	Q16539	P53779	4.8	4.8	4.8175	5.08682	FALSE	FALSE
	Brc1ccccc1CC(N1CCNCC1)c1ccccc1	P23975	P31645	7.45593	7.82391	7.36562	7.84626	TRUE	TRUE
	Brc1ccccc1CCC(=O)Nc1nc2ccccc2c(=O)s1	P19643	P27338	7.19382	8.67778	5.0795	5.30343	TRUE	FALSE
	Brc1ccccc1CNC(=O)C1N(CCc2ccccn2)C(=O)c2ccccc12	Q14524	Q15858	4.48149	4.95861	5.01114	6.08758	FALSE	FALSE
	Brc1ccccc1CNc1nc(NC2CC2)n2ncc(\C=C3/NC(=O)NC3=O)c2n1	P67870	P68400	6	7	5.98765	7.30008	FALSE	FALSE
	Brc1ccccc1Cn1c(CN2CCCC2)nc2ccccc12	P06762	P23711	4.37675	5.79588	4.54006	4.83004	FALSE	FALSE
	Brc1ccccc1N1C(=O)C=CC1=O	O00519	Q99685	3.30103	5.53462	4.2845	5.09605	FALSE	FALSE
	Brc1ccccc1N=CCC(=O)c1ccc2OCOc2c1	Q13285	P51843	4.17049	7.03339	5.01827	4.56196	FALSE	FALSE
	Brc1ccccc1NC(=O)c1nscc1NCc1ccncc1	P35968	P17948	5	5	5.45776	6.56591	FALSE	FALSE
	Brc1ccccc1Nc1nc2ccccc2c(=O)o1	P00760	P00736	4	4.81816	4.73567	4.95992	FALSE	FALSE
	Brc1ccccc1OCCCCn1ccnc1	P23711	P06762	4.61979	4.27572	5.59175	5.45501	FALSE	FALSE
	Brc1ccccc1OCCN1C(=O)c2ccccc2C1=O	Q13285	P51843	4.17053	4.17053	5.04212	4.6334	FALSE	FALSE
	Brc1ccccc1S(=O)(=O)N1CCC2(CC1)C=Cc1ccccc21	P70536	Q00788	5	5	4.99004	4.92906	FALSE	FALSE
	Brc1ccccc1\C=C1/CCC\C(=C/c2ccccc2Br)C1=O	P28845	P16232	5.95429	6.66154	6.47941	6.57275	FALSE	TRUE
	Brc1ccccc1\C=C1/CC\C(=C/c2ccccc2Br)C1=O	P28845	P16232	5.21403	5.54031	6.68712	6.17685	FALSE	TRUE
	Brc1ccccc1\C=C1/NS(=O)(=O)c2ccccc2C1=O	P09923	P05186	5.12901	3.69897	4.21056	4.52659	FALSE	FALSE
	Brc1ccccc1\C=C\C(=O)\C=C\c1ccccc1Br	P16232	P28845	6.54061	6.27654	6.75206	6.39311	TRUE	TRUE
	Brc1ccccc1\C=C\C(=O)c1ccc(cc1)N1C(=O)[C@H]2[C@@H]3C[C@@H](C=C3)[C@H]2C1=O	P00915	P00918	9.24169	9.38195	5.65728	6.23032	TRUE	FALSE
	Brc1cccnc1NC(=S)NNC(=O)Cc1c[nH]c2ccccc12	P04626	P00533	4.90763	5.07109	6.21444	5.29081	FALSE	FALSE
	Brc1ccnc(NC(=O)Nc2cccc3C(=O)N4CCCCC4c23)c1	Q13627	Q15078	5.11919	7.60206	4.97263	6.74096	FALSE	FALSE
	Brc1cn(CC(=O)CCc2ccccc2)cn1	P06762	P23711	4	4	5.4556	4.60183	FALSE	FALSE
	Brc1cnc(NC(=O)Cc2ccccc2)s1	Q00535	P24941	6.04576	6.31876	5.30804	5.89218	TRUE	FALSE
	Brc1cnc(NCC2CC2)nc1	Q12809	Q16853	5	6.1549	5.01542	6.16322	FALSE	FALSE
	Brc1cnc(Nc2ccc3NC(=O)Cc3c2)nc1NCc1ccccn1	Q05397	Q14289	7.33724	6.23657	7.10415	6.76074	TRUE	TRUE
	Brc1cnc(Nc2ccccc2)nc1NCC#N	P24941	P06493	7	7	7.19478	6.62537	TRUE	TRUE
	Brc1cnc(Nc2ccccn2)s1	P35968	O14965	7.14874	5.69897	6.82315	6.0115	FALSE	TRUE
	Brc1cnc(OCCOc2ncnc(NS(=O)(=O)NCc3ccccc3)c2-c2ccccc2)nc1	P25101	P24530	8.16749	5.29525	7.00248	5.66896	FALSE	FALSE
	Brc1cnc(s1)-n1sc2ccccc2c1=O	P34949	O15305	4.30103	4	4.56476	4.07368	FALSE	FALSE
	Brc1cnc2NC(=O)[C@@]3(CC3c3ccc4c(\C=C\c5cccnc5)n[nH]c4c3)c2c1	Q96GD4	O00444	7	7	6.96586	7.01674	TRUE	TRUE
	Brc1cnc2NC(=O)[C@@]3(C[C@H]3c3ccc4c(\C=C\c5cccnc5)n[nH]c4c3)c2c1	O14965	Q96GD4	6.30103	7	6.16286	6.96586	TRUE	TRUE
	Brc1cnc2[nH]c(=S)[nH]c2c1	Q9HC16	P31941	5.53165	4	4.87154	4.06139	FALSE	FALSE
	Brc1cnc2cc(nn2c1)C(=O)N1CCc2[nH]c(=O)sc2CC1	P41594	P28845	7.18046	5	6.54874	6.06356	FALSE	TRUE
	Brc1cnc2cc(nn2c1)C(=O)N1CCc2cccnc2CC1	P41594	P28845	6.21968	5	6.54035	6.10813	FALSE	TRUE
	Brc1cnc2cc(nn2c1)C(=O)N1CCc2ccsc2CC1	P41594	P28845	5.85855	5	6.58432	6.097	FALSE	TRUE
	Brc1cnc2cc(nn2c1)C(=O)N1CCc2ncsc2CC1	P41594	P28845	6.95861	5	6.4878	6.14551	FALSE	TRUE
	Brc1cnc2cc(nn2c1)C(=O)NCCc1ccccc1	P31941	Q9HC16	4.89279	4	5.06075	4.45717	FALSE	FALSE
	Brc1cnc2cc(nn2c1)C(=O)NCc1ccccc1	Q9HC16	P31941	4.00436	4.00436	4.32348	5.03264	FALSE	FALSE
	Brc1cnc2nc(-c3ccc(CN4CC(C4)c4n[nH]c(n4)-c4ccccn4)cc3)c(cn12)-c1ccccc1	P31751	P31749	7.85387	8.22185	7.16635	7.20637	TRUE	TRUE
	Brc1cnc2nc(N3CCNCC3)c3nncn3c2c1	Q9Y5N1	Q9H3N8	1	7.18709	1	6.90081	FALSE	FALSE
	Brc1cnc2nc(oc2c1)N1CCN2CCC1CC2	Q12809	P46098	5.63827	6.10846	5.10113	6.14933	FALSE	FALSE
	Brc1cncc(CNc2ccnc(n2)-c2ccc3OCOc3c2)c1	Q13627	Q9HAZ1	4.58503	5.08619	6.22273	5.73213	FALSE	FALSE
	Brc1cncc(Cn2[nH]c3ccccc3c2=O)c1	P12527	Q63921	6	4.40894	5.66642	4.17414	FALSE	FALSE
	Brc1cncc(c1)C(=O)N1CCN(CC1)c1ccc(nn1)N1CCOCC1	P07711	P07858	4.30103	4.30103	4.46375	4.61939	FALSE	FALSE
	Brc1cncc(c1)C(=O)N1CC[C@@H](C1)NCc1cncn1Cc1ccc(cc1)C#N	P53609	P49356	4.38722	7.3098	4.97714	7.43188	FALSE	FALSE
	Brc1cncc(c1)C(=O)NCCCN1CCOCC1	P21396	P19643	4.63827	4.18709	5.85272	4.12396	FALSE	FALSE
	Brc1cncc(c1)C(=O)NCCN1CCOCC1	P21396	P19643	4.58503	4.25964	5.90724	4.03296	FALSE	FALSE
	Brc1cncc(c1)C(=O)NCc1ccccc1	Q9Y2R2	P35236	4.10018	4.10018	4.11696	4.37325	FALSE	FALSE
	Brc1cncc(c1)C(=O)Nc1ccncc1	O75116	Q13464	3.44709	3.56864	4.82428	4.97218	FALSE	FALSE
	Brc1cncc(c1)C(=O)OCC(=O)NCc1ccco1	Q9GZU7	P22736	5.33715	4.32901	5.06358	4.4398	FALSE	FALSE
	Brc1cncc(c1)N1CCCNCCC1	P09483	P43681	8.55284	8.54975	7.88647	7.58829	TRUE	TRUE
	Brc1cnccc1NC(=O)OCCCCCNCc1ccccc1	P06276	P22303	5.27819	5.39362	6.18127	5.62371	FALSE	FALSE
	Brc1cncn1CC(=O)CCc1ccccc1	P06762	P23711	4.65758	4	5.44822	4.45477	FALSE	FALSE
	Brc1cncn1Cc1ccc(cc1)C#N	P15538	P19099	7.13668	7.63827	7.02828	7.76958	TRUE	TRUE
	Brc1cnn(-c2ccccc2)c(=O)c1Br	P35639	P17861	5.29158	5	5.32972	5.29045	FALSE	FALSE
	Brc1csc(NC(=O)Cc2cccc3cccnc23)c1-c1ncn[nH]1	P53779	P45984	5.29671	5.29671	5.73661	5.48051	FALSE	FALSE
	Brc1nc(Br)n(CC(=O)CCc2ccccc2)n1	P06762	P23711	4	4	5.23712	4.46743	FALSE	FALSE
	Brc1nc(CN2CCC(CC2)c2nnn3cnc4[nH]ccc4c23)sc1Br	O60674	P23458	7.14874	7.67778	8.02492	8.64078	TRUE	TRUE
	Brc1ncc(CNc2nc(NC3CC3)n3ncc(\C=C4/NC(=O)NC4=O)c3n2)s1	P67870	P68400	5.60206	6	5.83932	7.34191	FALSE	FALSE
	Brc1ncc(cc1OC=C)N1CCCNCC1	P09483	P43681	9.19382	9.18977	7.69245	7.1842	TRUE	TRUE
	Brc1ncc(cc1OC=C)N1CCCNCCC1	P43681	P09483	9.42022	9.42022	7.14372	7.85056	TRUE	TRUE
	Brc1ncccc1C(=O)NCCCN1CCOCC1	P21396	P19643	4.45593	5.72125	5.78762	4.55694	FALSE	FALSE
	Brc1ncccc1C(=O)NCCN1CCOCC1	P21396	P19643	5.07058	6.49485	5.80611	4.48159	FALSE	FALSE
	Brc1ncccc1Cn1ccnc1	P19099	P15538	6.04048	7.21467	6.30948	7.04046	TRUE	TRUE
	C#CCN([C@@H]1CCN(C1)c1ncnc2[nH]ccc12)c1ccc(cc1)C#N	O60674	P52333	7	6.25964	6.44497	6.60429	TRUE	TRUE
	C#CCN([C@@H]1CCN(C1)c1ncnc2[nH]ccc12)c1ccc(cn1)C#N	O60674	P23458	7	7	6.31905	7.08374	TRUE	TRUE
	C#CCNC1CCc2c1cccc2OCCCOc1cccc2ccccc12	P27338	P21397	4.22185	4.22185	5.09581	5.02013	FALSE	FALSE
	C#CCNC1CCc2c1cccc2OCCCOc1ccccc1	P27338	P21397	4.99055	4.22185	5.24319	4.94272	FALSE	FALSE
	C#CCNC1CCc2c1cccc2OCCOc1cccc2ccccc12	P21397	P27338	4.22185	5.4698	5.02245	5.10707	FALSE	FALSE
	C#CCNC1CCc2c1cccc2OCCOc1ccccc1	P27338	P21397	5.34008	4.85109	5.25559	4.9416	FALSE	FALSE
	C#CCNC1CCc2c1cccc2OCCc1ccccc1	P21397	P27338	5.04096	5.41229	4.97535	5.16516	FALSE	FALSE
	C#CCNC1CCc2c1cccc2OCc1ccc2ccccc2c1	P27338	P21397	5.20691	4.22185	5.73586	5.14134	FALSE	FALSE
	C#CCNC1CCc2c1cccc2OCc1ccccc1	P27338	P21397	5.70553	4.81135	5.86416	5.42031	FALSE	FALSE
	C#CCNC1CCc2c1cccc2SCc1ccccc1	P21397	P27338	4.22185	5.20482	4.79211	5.25505	FALSE	FALSE
	C#CCNNCCc1ccccc1	P19643	P21396	5.49757	5.73283	5.90565	5.51909	FALSE	FALSE
	C#CCNNC\C=C\c1ccccc1	P21396	P19643	5.10237	4.9914	5.6302	5.52774	FALSE	FALSE
	C#CCNNCc1ccccc1	P21396	P19643	6.44129	5.54668	5.43211	5.49216	FALSE	FALSE
	C#Cc1cc2ccc3cccc4ccc(c1)c2c34	Q16678	P04798	7.52288	6.82102	7.94437	7.003	TRUE	TRUE
	C#Cc1ccc(CN2CCC(CCOC(c3ccccc3)c3ccccc3)CC2)cc1	P23977	P31652	8.38722	5.98297	7.81502	5.83666	FALSE	FALSE
	C#Cc1cccc(Nc2nc3c(cccc3c3cnccc23)-c2nnc[nH]2)c1	P11309	Q9P1W9	7.55284	8	7.81548	7.75345	TRUE	TRUE
	C#Cc1cccc(Nc2nc3c(cccc3c3sccc23)-c2nnc[nH]2)c1	Q9P1W9	P11309	8.30103	8.22185	6.17243	7.84881	TRUE	TRUE
	C#Cc1cccc(Nc2ncnc3cc(OC4CCOC4)c4OCCOc4c23)c1	P00533	P04626	7.30103	6.48945	7.62975	7.67788	TRUE	TRUE
	C#Cc1cccc(Nc2ncnc3cc(OC4CCOCC4)c4OCCOc4c23)c1	P00533	P04626	7	6	7.395	7.61941	FALSE	TRUE
	C#Cc1cccc(Nc2ncnc3cc(OCC4CCCO4)c4OCCOc4c23)c1	P04626	P00533	6.91721	7.30103	7.64818	7.5826	TRUE	TRUE
	C#Cc1cccc(Nc2ncnn3ccc(COC[C@@H]4CNCCO4)c23)c1	P00533	P04626	6.17393	7.69897	7.28663	6.2592	TRUE	TRUE
	C(=C/c1ccc2ccccc2n1)\c1ccccc1	Q2NNR5	P34707	5.22185	4	6.11232	4.17362	FALSE	FALSE
	C(=C/c1ccc2ccccc2n1)\c1ccco1	Q07820	O75475	5.02362	4.27009	5.29639	4.48557	FALSE	FALSE
	C(=C/c1ccccc1)\c1nc(no1)-c1cccnc1	P34707	Q96LD8	4.3279	5.01368	4.24911	5.3615	FALSE	FALSE
	C(=C/c1ccccc1)\c1nc(no1)-c1ccncc1	P34707	P06582	4.71897	4.19382	4.26137	4.21339	FALSE	FALSE
	C(=C/c1ccccc1)\c1nnc(o1)-c1cccs1	P34707	P06582	4.7986	4.19382	4.16417	4.23932	FALSE	FALSE
	C(=C/c1cnc2ccccc2c1)\c1ccccc1	P09619	P00533	6.69897	4.69897	5.27252	4.89472	FALSE	FALSE
	C(=C\c1cccnc1)\c1ccccc1	P15538	P19099	6.54061	6.13371	6.29308	7.33869	TRUE	TRUE
	C(=Cc1nccc2ccccc12)c1c[nH]c2ccccc12	G5EFF5	P55055	4.17013	4.17013	4.17046	4.1866	FALSE	FALSE
	C(C#Cc1cn[nH]c1)N1CCC(Cc2ccccc2)CC1	Q00961	Q9R1M7	4	4	4.06643	5.54773	FALSE	FALSE
	C(C(N1CCNCC1)c1ccccc1)c1ccc2ccccc2c1	P31645	P23975	7.76955	6.39794	7.5303	7.19634	TRUE	TRUE
	C(C(N1CCNCC1)c1ccccc1)c1cccc2ccccc12	P31645	P23975	7.92082	6.39794	7.11686	6.63109	TRUE	TRUE
	C(C(N1CCNCC1)c1ccccc1)c1ccccn1	P31645	P23975	6.63827	6.39794	7.52827	7.09494	TRUE	TRUE
	C(C(N1CCNCC1)c1ccccc1)c1ccncc1	P23975	P31645	6.39794	7.42022	6.90578	7.65389	TRUE	TRUE
	C(C(c1ccccc1)c1ccccc1)[C@@H]1CCCN2CCCC[C@H]12	P81908	P23795	5.25964	5.17393	5.72128	5.01131	FALSE	FALSE
	C(C(c1cccnc1)c1cccnc1)c1ccccc1-c1ccccc1	Q12809	P22460	5.11805	5.85824	4.79731	5.72261	FALSE	FALSE
	C(C(c1cccnc1)c1cccnc1)c1ccccc1-c1cccnc1	P22460	Q12809	7.19382	4.52288	5.72786	4.79414	FALSE	FALSE
	C(C(c1cccnc1)c1cccnc1)c1ccccc1-c1ccncc1	Q12809	P22460	4.65561	6.35262	4.82782	5.6586	FALSE	FALSE
	C(C(c1cccnc1)c1cccnc1)c1ccccc1-c1cncc2ccccc12	P22460	Q12809	6.87615	4.92082	5.67644	4.90898	FALSE	FALSE
	C(C1=NO[C@@H]2CCCC[C@@H]2[C@H]1c1ccccc1)n1c2ccccc2c2ccccc12	P23219	P35354	4.22257	5.00436	4.68428	5.83985	FALSE	FALSE
	C(C1CC1)N1CC2CN(CC3CC3)CC(C1)C21CCCC1	Q12809	Q01118	5.60206	4.69897	5.01143	4.98142	FALSE	FALSE
	C(C1CC1)c1nc(NC2CCOCC2)ncc1-c1ccnc(Nc2ccncc2)n1	O00329	Q8NEB9	5.37675	6.56864	5.54871	6.81339	FALSE	FALSE
	C(C1CC1)c1ncncc1-c1ccnc(Nc2ccncc2)n1	O00329	Q8NEB9	5.04096	6.48149	5.7021	6.92286	FALSE	FALSE
	C(C1CC1)c1noc(n1)C12CCC(CC1)(CC2)c1nnc2CCCCCCn12	P28845	P51661	6.76955	5.39794	7.87443	5.41916	FALSE	FALSE
	C(C1CC1)n1cnc(c1)-c1cc2[nH]nnc2cn1	Q8NHM5	Q9UPP1	7	5.25964	6.82509	6.14374	FALSE	TRUE
	C(C1CC2CCC1N2)n1ccc2cc(ccc12)-c1cnn(c1)C1CCCCO1	Q16552	Q96PD4	5	5	5.001	5	FALSE	FALSE
	C(C1CCCCC1)N1CCC2(CCCc3ccccc23)CC1	P61169	Q99720	5.70997	8.63827	5.84947	8.06433	FALSE	FALSE
	C(C1CCCCC1)N1CCC2(CCc3ccccc23)CC1	Q99720	P61169	8.88606	5.18	8.11535	5.79389	FALSE	FALSE
	C(C1CCCCC1)n1c(CN2CCCC2)nc2ccccc12	P06762	P23711	4	5.22185	4.24229	4.79948	FALSE	FALSE
	C(C1CCCCC1)n1c2cnccc2c2cnc(Nc3ccc(cn3)N3CCNCC3)nc12	P11802	Q00534	7.88606	7.51713	6.93661	8.04764	TRUE	TRUE
	C(C1CCCCN1)N1CCN(C1)c1ccccc1	Q12809	P10635	4.8	5	5.52739	5.56554	FALSE	FALSE
	C(C1CCN(CC1)c1ncnc2sccc12)c1ccccc1	P42224	P01375	4.25414	4.69897	4.31591	5.27021	FALSE	FALSE
	C(C1CCN(Cc2ccccc2)CC1)c1ccccc1	P51677	P32246	5.08092	4.30103	5.41457	5.65942	FALSE	FALSE
	C(C1CCN(Cc2nc3ccccc3[nH]2)CC1)c1ccccc1	P15823	Q05586	5.55284	6.14874	5.97128	5.81027	FALSE	FALSE
	C(C1CCNCC1)N1CCCc2cc(ccc12)-c1cnn(c1)C1CCCCO1	Q16552	Q96PD4	5	5	5.001	5	FALSE	FALSE
	C(C1CCOc2ccccc12)n1cnc(c1)-c1cc(ccn1)-c1c[nH]nn1	Q9UPP1	Q8NHM5	7	7	6.75145	6.97759	TRUE	TRUE
	C(C1CCc2ccccc2C1)n1cnc(c1)-c1cc(ccn1)-c1nn[nH]n1	Q8NHM5	Q9H3R0	7	5.25964	6.9057	5.28949	FALSE	FALSE
	C(C1CNC1)N(Cc1ccc2ccccc2c1)c1ccccc1	Q01959	P31645	6.16494	7.05552	5.93266	7.93914	TRUE	FALSE
	C(C1COc2ccccc2C1)N1CCC2(CCc3ccccc23)CC1	Q12809	P41146	5.82391	6.91364	5.42916	6.3496	FALSE	FALSE
	C(C1COc2ccccc2O1)N1CCCCC1	P15823	P35498	6.14267	4.21467	7.07172	5.2747	FALSE	FALSE
	C(C1C[NH+]2CCC1CC2)N1c2ccccc2Sc2ccccc12	P28593	P39051	4.66154	4.2652	3.40288	5.13381	FALSE	FALSE
	C(C1Cc2ccccc2C1)n1cnc(c1)-c1cc(ccn1)-c1nn[nH]n1	Q9H3R0	Q8NHM5	5.25964	7	5.28731	6.94554	FALSE	FALSE
	C(C1Cc2ccccc2CN1)N1CCC2(CCc3ccccc23)CC1	P41146	Q12809	6.60555	5.82391	6.11684	5.20159	FALSE	FALSE
	C(C=CN=Nc1nc2ccccc2[nH]1)c1ccccc1	P32897	P87108	4.95078	4	5.11152	4.30266	FALSE	FALSE
	C(C=CN=Nc1nc2ccccc2s1)c1ccccc1	P78536	O14672	4.158	4.158	4.37957	5.28133	FALSE	FALSE
	C(CC(c1ccccc1)(c1ccccc1)c1ccccc1)n1ccnc1	P15538	P19099	7.09691	6.5376	6.3589	6.76464	TRUE	TRUE
	C(CC(c1ccccc1)(c1ccccc1)c1ccccc1)n1cnc2ccccc12	P15538	P19099	6	6	6.67534	6.41236	FALSE	TRUE
	C(CC1(Cn2ccnc2)OCCO1)c1ccccc1	P06762	P23711	6.1549	4	5.85576	4.05804	FALSE	FALSE
	C(CC1(Cn2ccnn2)OCCO1)c1ccccc1	P23711	P06762	4	4	4.0478	5.56978	FALSE	FALSE
	C(CC1(Cn2cnc(c2-c2ccccc2)-c2ccccc2)OCCO1)c1ccccc1	P23711	P06762	4	4	4.08177	5.61844	FALSE	FALSE
	C(CC1(Cn2cncn2)OCCO1)c1ccccc1	P23711	P06762	4	4.88606	4.07527	5.76141	FALSE	FALSE
	C(CC1(Cn2cnnn2)OCCO1)c1ccccc1	P06762	P23711	4.40894	4	5.68243	4.05074	FALSE	FALSE
	C(CC1(Cn2nccn2)OCCO1)c1ccccc1	P06762	P23711	4	4	5.55156	4.0379	FALSE	FALSE
	C(CC1(Cn2ncnn2)OCCO1)c1ccccc1	P23711	P06762	4	4.14267	4.04743	5.61917	FALSE	FALSE
[truncated: 109,202 more rows]

## Sheet: Fig. 3c
Figure 3c	note:	sourced from data in Figure 3b
[truncated: 72 more rows]

## Sheet: Fig. 3d
Figure 3c	note:	sourced from data in Figure 3b
[truncated: 72 more rows]

[truncated: 24 more sheets: Fig. 4b, Fig. 6a, Fig. 6b, Fig.6c, Fig. 6d, Fig. 6e, Fig. 6f, Fig.6g, Fig. 6h, Fig. 6i, Fig. S1a, Fig. S1b, Fig. S1c, Fig.S1d, Fig.S2, Fig.S3a, Fig.S3b, Fig.S3c, Fig.S3d, Fig.S5a …]
